# Supplementary material for: High Conservation of Translation-Enabling RNA Editing Sites in Hyper-editing Ferns Implies They Are Not Selectively Neutral
Source: Mol Biol Evol. 2025 Sep 30;42(10):msaf241. doi: 10.1093/molbev/msaf241 (PMC12548569; doi:10.1093/molbev/msaf241)
Supplement: msaf241_Supplementary_Data [file msaf241_supplementary_data.zip]

Archive with 12 entries (12 files):
- Supplemenary_Figures.pdf
- Supplementary_Table_Legends.pdf
- Supporting Information Legend.pdf
- MFF177094_FK_annotations.gb.txt
- Table S1 Mitochondrial gene content.xlsx
- Table S2 RNA editing summary.xlsx
- Table S3 Maximum parsimony estimates.xlsx
- Table S4 NS ratios.xlsx
- Table S5 All editing sites.xlsx
- Table S6 Log likelihoods table.xlsx
- Table S7 Editing sites per gene.xlsx
- Table S8 Mmutica site linkage.xlsx
