# Supplementary material for: High Conservation of Translation-Enabling RNA Editing Sites in Hyper-editing Ferns Implies They Are Not Selectively Neutral
Source: Mol Biol Evol. 2025 Sep 30;42(10):msaf241. doi: 10.1093/molbev/msaf241 (PMC12548569; doi:10.1093/molbev/msaf241)
Supplement: msaf241_Supplementary_Data [file msaf241_supplementary_data.zip › MFF177094_FK_annotations.gb.txt]

LOCUS       Azolla_filiculoides_chloroplast_genome      147665 bp    DNA     circular UNA 06-JUN-2024
DEFINITION  Azolla filiculoides chloroplast genome - Updated annotations FK.
ACCESSION   urn.local...4t-ht3hvlx
VERSION     urn.local...4t-ht3hvlx
KEYWORDS    .
SOURCE      
  ORGANISM  .
FEATURES             Location/Qualifiers
     source          1..147665
                     /Source="Geneious"
                     /label="source Azolla filiculoides"
     CDS             complement(9..776)
                     /Source="Geneious"
                     /ID="ndhB.CDS.2"
                     /label="CDS"
     gene            complement(9..2375)
                     /Source="Geneious"
                     /label="ndhB gene"
     misc_feature    complement(61)
                     /Source="Pyrimid"
                     /note="C to U RNA editing (frequency 0.97)"
                     /label="misc_feature"
     misc_feature    complement(339)
                     /Source="Pyrimid"
                     /Score="1.09E-25"
                     /note="C to U RNA editing (frequency 0.11)"
                     /label="misc_feature"
     misc_feature    complement(346)
                     /Source="Pyrimid"
                     /note="C to U RNA editing (frequency 0.86)"
                     /label="misc_feature"
     misc_feature    complement(347)
                     /Source="Pyrimid"
                     /Score="1.16E-25"
                     /note="C to U RNA editing (frequency 0.11)"
                     /label="misc_feature"
     misc_feature    complement(353)
                     /Source="Pyrimid"
                     /note="C to U RNA editing (frequency 0.89)"
                     /label="misc_feature"
     misc_feature    complement(354)
                     /Source="Pyrimid"
                     /note="C to U RNA editing (frequency 0.54)"
                     /label="misc_feature"
     misc_feature    complement(361)
                     /Source="Pyrimid"
                     /note="C to U RNA editing (frequency 0.91)"
                     /label="misc_feature"
     misc_feature    complement(476)
                     /Source="Pyrimid"
                     /note="C to U RNA editing (frequency 0.76)"
                     /label="misc_feature"
     misc_feature    complement(704)
                     /Source="Pyrimid"
                     /note="C to U RNA editing (frequency 0.89)"
                     /label="misc_feature"
     misc_feature    complement(754)
                     /Source="Pyrimid"
                     /note="C to U RNA editing (frequency 0.87)"
                     /label="misc_feature"
     misc_feature    complement(1200)
                     /Source="Pyrimid"
                     /note="C to U RNA editing (frequency 0.86)"
                     /label="misc_feature"
     misc_feature    complement(1292)
                     /Source="Pyrimid"
                     /Score="3.34E-4"
                     /note="C to U RNA editing (frequency 0.14)"
                     /label="misc_feature"
     misc_feature    complement(1392)
                     /Source="Pyrimid"
                     /Score="0.00894"
                     /note="C to U RNA editing (frequency 0.09)"
                     /label="misc_feature"
     CDS             complement(1650..2375)
                     /Source="Geneious"
                     /ID="ndhB.CDS.1"
                     /label="CDS"
     misc_feature    complement(1825)
                     /Source="Pyrimid"
                     /note="C to U RNA editing (frequency 0.74)"
                     /label="misc_feature"
     misc_feature    complement(1856)
                     /Source="Pyrimid"
                     /note="C to U RNA editing (frequency 0.75)"
                     /label="misc_feature"
     misc_feature    complement(1873)
                     /Source="Pyrimid"
                     /note="C to U RNA editing (frequency 0.87)"
                     /label="misc_feature"
     misc_feature    complement(1945)
                     /Source="Pyrimid"
                     /note="C to U RNA editing (frequency 0.75)"
                     /label="misc_feature"
     misc_feature    complement(1960)
                     /Source="Pyrimid"
                     /note="C to U RNA editing (frequency 0.76)"
                     /label="misc_feature"
     misc_feature    complement(1997)
                     /Source="Pyrimid"
                     /Score="1.92E-320"
                     /note="C to U RNA editing (frequency 0.66)"
                     /label="misc_feature"
     misc_feature    complement(2014)
                     /Source="Pyrimid"
                     /note="C to U RNA editing (frequency 0.82)"
                     /label="misc_feature"
     misc_feature    complement(2026)
                     /Source="Pyrimid"
                     /note="C to U RNA editing (frequency 0.72)"
                     /label="misc_feature"
     misc_feature    complement(2038)
                     /Source="Pyrimid"
                     /note="C to U RNA editing (frequency 0.67)"
                     /label="misc_feature"
     misc_feature    complement(2089)
                     /Source="Pyrimid"
                     /Score="1.05E-267"
                     /note="C to U RNA editing (frequency 0.67)"
                     /label="misc_feature"
     misc_feature    complement(2108)
                     /Source="Pyrimid"
                     /Score="1.81E-202"
                     /note="C to U RNA editing (frequency 0.68)"
                     /label="misc_feature"
     misc_feature    complement(2128)
                     /Source="Pyrimid"
                     /Score="8.97E-159"
                     /note="C to U RNA editing (frequency 0.64)"
                     /label="misc_feature"
     misc_feature    complement(2374)
                     /Source="Pyrimid"
                     /note="C to U RNA editing (frequency 0.07)"
                     /label="misc_feature"
     CDS             complement(2586..4094)
                     /Source="Geneious"
                     /ID="matK.CDS.1"
                     /label="CDS"
     gene            complement(2586..4094)
                     /Source="Geneious"
                     /label="matK gene"
     misc_feature    complement(2602)
                     /Source="Pyrimid"
                     /note="C to U RNA editing (frequency 0.70)"
                     /label="misc_feature"
     misc_feature    complement(2806)
                     /Source="Pyrimid"
                     /Score="7.9E-200"
                     /note="C to U RNA editing (frequency 0.51)"
                     /label="misc_feature"
     misc_feature    complement(2815)
                     /Source="Pyrimid"
                     /note="C to U RNA editing (frequency 0.76)"
                     /label="misc_feature"
     misc_feature    complement(2949)
                     /Source="Pyrimid"
                     /Score="7.92E-36"
                     /note="C to U RNA editing (frequency 0.28)"
                     /label="misc_feature"
     misc_feature    complement(2950)
                     /Source="Pyrimid"
                     /Score="1.39E-195"
                     /note="C to U RNA editing (frequency 0.70)"
                     /label="misc_feature"
     misc_feature    complement(3460)
                     /Source="Pyrimid"
                     /Score="2.02E-115"
                     /note="C to U RNA editing (frequency 0.54)"
                     /label="misc_feature"
     misc_feature    complement(4000)
                     /Source="Pyrimid"
                     /Score="0.00111"
                     /note="C to U RNA editing (frequency 0.13)"
                     /label="misc_feature"
     misc_feature    complement(4096)
                     /Source="Pyrimid"
                     /Score="0.00167"
                     /note="C to U RNA editing (frequency 0.14)"
                     /label="misc_feature"
     CDS             complement(4557..4754)
                     /created_by="farle"
                     /modified_by="farle"
                     /label="CDS"
     gene            complement(4557..4754)
                     /created_by="farle"
                     /label="ycf94"
     misc_feature    complement(4633)
                     /Source="Pyrimid"
                     /note="C to U RNA editing (frequency 0.74)"
                     /label="misc_feature"
     misc_feature    complement(4663)
                     /Source="Pyrimid"
                     /note="C to U RNA editing (frequency 0.61)"
                     /label="misc_feature"
     misc_feature    complement(4715)
                     /Source="Pyrimid"
                     /note="C to U RNA editing (frequency 0.88)"
                     /label="misc_feature"
     CDS             complement(4807..4998)
                     /Source="Geneious"
                     /ID="rps16.CDS.2"
                     /label="CDS"
     gene            complement(4807..5817)
                     /Source="Geneious"
                     /label="rps16 gene"
     misc_feature    complement(4829)
                     /Source="Pyrimid"
                     /note="C to U RNA editing (frequency 0.75)"
                     /label="misc_feature"
     CDS             complement(5776..5817)
                     /Source="Geneious"
                     /ID="rps16.CDS.1"
                     /label="CDS"
     CDS             complement(5970..7511)
                     /Source="Geneious"
                     /ID="chlB.CDS.1"
                     /label="CDS"
     gene            complement(5970..7511)
                     /Source="Geneious"
                     /label="chlB gene"
     misc_feature    complement(6043)
                     /Source="Pyrimid"
                     /Score="2.23E-203"
                     /note="C to U RNA editing (frequency 0.75)"
                     /label="misc_feature"
     misc_feature    complement(6281)
                     /Source="Pyrimid"
                     /note="C to U RNA editing (frequency 0.89)"
                     /label="misc_feature"
     misc_feature    complement(6384)
                     /Source="Pyrimid"
                     /Score="7.71E-147"
                     /note="C to U RNA editing (frequency 0.32)"
                     /label="misc_feature"
     misc_feature    complement(6452)
                     /Source="Pyrimid"
                     /note="C to U RNA editing (frequency 0.89)"
                     /label="misc_feature"
     misc_feature    complement(6618)
                     /Source="Pyrimid"
                     /Score="9.14E-25"
                     /note="C to U RNA editing (frequency 0.18)"
                     /label="misc_feature"
     misc_feature    complement(6676)
                     /Source="Pyrimid"
                     /Score="3.63E-4"
                     /note="C to U RNA editing (frequency 0.09)"
                     /label="misc_feature"
     misc_feature    complement(6700)
                     /Source="Pyrimid"
                     /note="C to U RNA editing (frequency 0.76)"
                     /label="misc_feature"
     misc_feature    complement(6949)
                     /Source="Pyrimid"
                     /note="C to U RNA editing (frequency 0.93)"
                     /label="misc_feature"
     misc_feature    complement(6991)
                     /Source="Pyrimid"
                     /note="C to U RNA editing (frequency 0.89)"
                     /label="misc_feature"
     misc_feature    complement(7096)
                     /Source="Pyrimid"
                     /note="C to U RNA editing (frequency 0.90)"
                     /label="misc_feature"
     misc_feature    complement(7130)
                     /Source="Pyrimid"
                     /note="U to C RNA editing (frequency 0.69)"
                     /label="misc_feature"
     misc_feature    complement(7140)
                     /Source="Pyrimid"
                     /note="C to U RNA editing (frequency 0.47)"
                     /label="misc_feature"
     misc_feature    complement(7150)
                     /Source="Pyrimid"
                     /note="C to U RNA editing (frequency 0.73)"
                     /label="misc_feature"
     misc_feature    complement(7216)
                     /Source="Pyrimid"
                     /note="C to U RNA editing (frequency 0.87)"
                     /label="misc_feature"
     misc_feature    complement(7249)
                     /Source="Pyrimid"
                     /note="C to U RNA editing (frequency 0.86)"
                     /label="misc_feature"
     misc_feature    complement(7262)
                     /Source="Pyrimid"
                     /note="U to C RNA editing (frequency 0.80)"
                     /label="misc_feature"
     misc_feature    complement(7400)
                     /Source="Pyrimid"
                     /note="C to U RNA editing (frequency 0.87)"
                     /label="misc_feature"
     misc_feature    complement(7517)
                     /Source="Pyrimid"
                     /note="C to U RNA editing (frequency 0.65)"
                     /label="misc_feature"
     tRNA            complement(7712..7783)
                     /Source="Geneious"
                     /label="trnQUUG tRNA"
     gene            complement(7712..7783)
                     /Source="Geneious"
                     /label="trnQUUG gene"
     CDS             8089..8265
                     /Source="Geneious"
                     /ID="psbK.CDS.1"
                     /label="CDS"
     gene            8089..8265
                     /Source="Geneious"
                     /label="psbK gene"
     CDS             8815..8925
                     /Source="Geneious"
                     /ID="psbI.CDS.1"
                     /label="CDS"
     gene            8815..8925
                     /Source="Geneious"
                     /label="psbI gene"
     tRNA            complement(8996..9082)
                     /Source="Geneious"
                     /label="trnSGCU tRNA"
     gene            complement(8996..9082)
                     /Source="Geneious"
                     /label="trnSGCU gene"
     CDS             complement(9313..9411)
                     /Source="Geneious"
                     /ID="psaM.CDS.1"
                     /label="CDS"
     gene            complement(9313..9411)
                     /Source="Geneious"
                     /label="psaM gene"
     CDS             9637..9738
                     /Source="Geneious"
                     /ID="psb30.CDS.1"
                     /label="CDS"
     gene            9637..9738
                     /Source="Geneious"
                     /label="psb30 gene"
     misc_feature    9713
                     /Source="Pyrimid"
                     /note="C to U RNA editing (frequency 0.78)"
                     /label="misc_feature"
     tRNA            9882..9904
                     /Source="Geneious"
                     /label="trnGUCC tRNA"
     gene            9882..10815
                     /Source="Geneious"
                     /label="trnGUCC gene"
     tRNA            10768..10815
                     /Source="Geneious"
                     /label="trnGUCC tRNA"
     tRNA            10979..11050
                     /Source="Geneious"
                     /label="trnRUCU tRNA"
     gene            10979..11050
                     /Source="Geneious"
                     /label="trnRUCU gene"
     CDS             complement(11154..12677)
                     /Source="Geneious"
                     /ID="atpA.CDS.1"
                     /label="CDS"
     gene            complement(11154..12677)
                     /Source="Geneious"
                     /label="atpA gene"
     misc_feature    complement(11206)
                     /Source="Pyrimid"
                     /note="C to U RNA editing (frequency 0.95)"
                     /label="misc_feature"
     misc_feature    11217
                     /Source="Pyrimid"
                     /Score="2.87E-41"
                     /note="U to C RNA editing (frequency 0.12)"
                     /label="misc_feature"
     misc_feature    complement(11527)
                     /Source="Pyrimid"
                     /note="C to U RNA editing (frequency 0.94)"
                     /label="misc_feature"
     misc_feature    complement(11798)
                     /Source="Pyrimid"
                     /note="C to U RNA editing (frequency 0.98)"
                     /label="misc_feature"
     misc_feature    complement(12235)
                     /Source="Pyrimid"
                     /note="C to U RNA editing (frequency 0.96)"
                     /label="misc_feature"
     misc_feature    complement(12289)
                     /Source="Pyrimid"
                     /note="C to U RNA editing (frequency 0.95)"
                     /label="misc_feature"
     misc_feature    complement(12445)
                     /Source="Pyrimid"
                     /note="C to U RNA editing (frequency 0.93)"
                     /label="misc_feature"
     misc_feature    complement(12448)
                     /Source="Pyrimid"
                     /note="C to U RNA editing (frequency 0.92)"
                     /label="misc_feature"
     misc_feature    complement(12481)
                     /Source="Pyrimid"
                     /note="C to U RNA editing (frequency 0.90)"
                     /label="misc_feature"
     misc_feature    complement(12508)
                     /Source="Pyrimid"
                     /note="C to U RNA editing (frequency 0.90)"
                     /label="misc_feature"
     misc_feature    complement(12575)
                     /Source="Pyrimid"
                     /note="U to C RNA editing (frequency 0.74)"
                     /label="misc_feature"
     misc_feature    complement(12577)
                     /Source="Pyrimid"
                     /note="C to U RNA editing (frequency 0.94)"
                     /label="misc_feature"
     misc_feature    complement(12720)
                     /Source="Pyrimid"
                     /note="C to U RNA editing (frequency 0.42)"
                     /label="misc_feature"
     CDS             complement(12749..13165)
                     /Source="Geneious"
                     /ID="atpF.CDS.2"
                     /label="CDS"
     gene            complement(12749..14056)
                     /Source="Geneious"
                     /label="atpF gene"
     misc_feature    complement(12831)
                     /Source="Pyrimid"
                     /note="C to U RNA editing (frequency 0.92)"
                     /label="misc_feature"
     misc_feature    complement(12843)
                     /Source="Pyrimid"
                     /note="C to U RNA editing (frequency 0.92)"
                     /label="misc_feature"
     misc_feature    complement(12957)
                     /Source="Pyrimid"
                     /note="C to U RNA editing (frequency 0.85)"
                     /label="misc_feature"
     misc_feature    13166
                     /Source="Pyrimid"
                     /Score="6.5E-15"
                     /note="U to C RNA editing (frequency 0.11)"
                     /label="misc_feature"
     CDS             complement(13913..14056)
                     /Source="Geneious"
                     /ID="atpF.CDS.1"
                     /label="CDS"
     misc_feature    complement(13951)
                     /Source="Pyrimid"
                     /note="C to U RNA editing (frequency 0.68)"
                     /label="misc_feature"
     misc_feature    complement(13985)
                     /Source="Pyrimid"
                     /note="C to U RNA editing (frequency 0.49)"
                     /label="misc_feature"
     misc_feature    complement(14241)
                     /Source="Pyrimid"
                     /Score="1.88E-40"
                     /note="C to U RNA editing (frequency 0.14)"
                     /label="misc_feature"
     misc_feature    14403
                     /Source="Pyrimid"
                     /Score="1.28E-4"
                     /note="C to U RNA editing (frequency 0.09)"
                     /label="misc_feature"
     CDS             complement(14520..14765)
                     /Source="Geneious"
                     /ID="atpH.CDS.1"
                     /label="CDS"
     gene            complement(14520..14765)
                     /Source="Geneious"
                     /label="atpH gene"
     misc_feature    complement(14542)
                     /Source="Pyrimid"
                     /note="C to U RNA editing (frequency 0.99)"
                     /label="misc_feature"
     misc_feature    complement(14722)
                     /Source="Pyrimid"
                     /note="C to U RNA editing (frequency 0.96)"
                     /label="misc_feature"
     misc_feature    complement(14764)
                     /Source="Pyrimid"
                     /note="C to U RNA editing (frequency 0.95)"
                     /label="misc_feature"
     misc_feature    14805
                     /Source="Pyrimid"
                     /Score="6.25E-13"
                     /note="U to C RNA editing (frequency 0.07)"
                     /label="misc_feature"
     misc_feature    complement(15018)
                     /Source="Pyrimid"
                     /note="C to U RNA editing (frequency 0.17)"
                     /label="misc_feature"
     misc_feature    complement(15037)
                     /Source="Pyrimid"
                     /Score="1.18E-253"
                     /note="C to U RNA editing (frequency 0.15)"
                     /label="misc_feature"
     misc_feature    15104
                     /Source="Pyrimid"
                     /Score="5.03E-11"
                     /note="U to C RNA editing (frequency 0.08)"
                     /label="misc_feature"
     misc_feature    complement(15352)
                     /Source="Pyrimid"
                     /Score="3.62E-18"
                     /note="C to U RNA editing (frequency 0.07)"
                     /label="misc_feature"
     CDS             complement(15469..16215)
                     /Source="Geneious"
                     /ID="atpI.CDS.1"
                     /label="CDS"
     gene            complement(15469..16215)
                     /Source="Geneious"
                     /label="atpI gene"
     misc_feature    complement(15497)
                     /Source="Pyrimid"
                     /note="C to U RNA editing (frequency 0.98)"
                     /label="misc_feature"
     misc_feature    complement(15522)
                     /Source="Pyrimid"
                     /note="C to U RNA editing (frequency 0.98)"
                     /label="misc_feature"
     misc_feature    complement(15560)
                     /Source="Pyrimid"
                     /note="C to U RNA editing (frequency 0.96)"
                     /label="misc_feature"
     misc_feature    complement(15563)
                     /Source="Pyrimid"
                     /note="C to U RNA editing (frequency 0.97)"
                     /label="misc_feature"
     misc_feature    complement(15566)
                     /Source="Pyrimid"
                     /note="C to U RNA editing (frequency 0.97)"
                     /label="misc_feature"
     misc_feature    complement(15584)
                     /Source="Pyrimid"
                     /note="C to U RNA editing (frequency 0.97)"
                     /label="misc_feature"
     misc_feature    complement(15602)
                     /Source="Pyrimid"
                     /note="C to U RNA editing (frequency 0.97)"
                     /label="misc_feature"
     misc_feature    complement(15629)
                     /Source="Pyrimid"
                     /note="C to U RNA editing (frequency 0.95)"
                     /label="misc_feature"
     misc_feature    complement(15641)
                     /Source="Pyrimid"
                     /note="C to U RNA editing (frequency 0.96)"
                     /label="misc_feature"
     misc_feature    complement(15650)
                     /Source="Pyrimid"
                     /note="C to U RNA editing (frequency 0.97)"
                     /label="misc_feature"
     misc_feature    complement(15660)
                     /Source="Pyrimid"
                     /note="C to U RNA editing (frequency 0.96)"
                     /label="misc_feature"
     misc_feature    complement(15674)
                     /Source="Pyrimid"
                     /note="C to U RNA editing (frequency 0.94)"
                     /label="misc_feature"
     misc_feature    complement(15683)
                     /Source="Pyrimid"
                     /note="C to U RNA editing (frequency 0.97)"
                     /label="misc_feature"
     misc_feature    complement(15698)
                     /Source="Pyrimid"
                     /note="C to U RNA editing (frequency 0.97)"
                     /label="misc_feature"
     misc_feature    complement(15730)
                     /Source="Pyrimid"
                     /note="C to U RNA editing (frequency 0.59)"
                     /label="misc_feature"
     misc_feature    complement(15731)
                     /Source="Pyrimid"
                     /note="C to U RNA editing (frequency 0.96)"
                     /label="misc_feature"
     misc_feature    complement(15784)
                     /Source="Pyrimid"
                     /note="C to U RNA editing (frequency 0.40)"
                     /label="misc_feature"
     misc_feature    complement(15788)
                     /Source="Pyrimid"
                     /note="C to U RNA editing (frequency 0.97)"
                     /label="misc_feature"
     misc_feature    complement(15885)
                     /Source="Pyrimid"
                     /note="C to U RNA editing (frequency 0.97)"
                     /label="misc_feature"
     misc_feature    complement(15988)
                     /Source="Pyrimid"
                     /Score="1.65E-201"
                     /note="C to U RNA editing (frequency 0.14)"
                     /label="misc_feature"
     misc_feature    complement(16003)
                     /Source="Pyrimid"
                     /Score="4.98E-59"
                     /note="C to U RNA editing (frequency 0.10)"
                     /label="misc_feature"
     misc_feature    complement(16067)
                     /Source="Pyrimid"
                     /note="C to U RNA editing (frequency 0.98)"
                     /label="misc_feature"
     misc_feature    complement(16089)
                     /Source="Pyrimid"
                     /note="C to U RNA editing (frequency 0.98)"
                     /label="misc_feature"
     misc_feature    complement(16135)
                     /Source="Pyrimid"
                     /Score="1.86E-6"
                     /note="C to U RNA editing (frequency 0.07)"
                     /label="misc_feature"
     misc_feature    complement(16137)
                     /Source="Pyrimid"
                     /note="C to U RNA editing (frequency 0.99)"
                     /label="misc_feature"
     misc_feature    complement(16138)
                     /Source="Pyrimid"
                     /note="C to U RNA editing (frequency 0.98)"
                     /label="misc_feature"
     misc_feature    complement(16139)
                     /Source="Pyrimid"
                     /note="C to U RNA editing (frequency 0.98)"
                     /label="misc_feature"
     misc_feature    complement(16146)
                     /Source="Pyrimid"
                     /note="U to C RNA editing (frequency 0.64)"
                     /label="misc_feature"
     misc_feature    complement(16214)
                     /Source="Pyrimid"
                     /note="C to U RNA editing (frequency 0.88)"
                     /label="misc_feature"
     CDS             complement(16438..17139)
                     /Source="Geneious"
                     /ID="rps2.CDS.1"
                     /label="CDS"
     gene            complement(16438..17139)
                     /Source="Geneious"
                     /label="rps2 gene"
     misc_feature    complement(16557)
                     /Source="Pyrimid"
                     /note="C to U RNA editing (frequency 0.93)"
                     /label="misc_feature"
     misc_feature    complement(16615)
                     /Source="Pyrimid"
                     /Score="3.89E-21"
                     /note="C to U RNA editing (frequency 0.10)"
                     /label="misc_feature"
     misc_feature    complement(16623)
                     /Source="Pyrimid"
                     /note="U to C RNA editing (frequency 0.64)"
                     /label="misc_feature"
     misc_feature    complement(16643)
                     /Source="Pyrimid"
                     /note="C to U RNA editing (frequency 0.91)"
                     /label="misc_feature"
     misc_feature    complement(16710)
                     /Source="Pyrimid"
                     /note="U to C RNA editing (frequency 0.72)"
                     /label="misc_feature"
     misc_feature    complement(16738)
                     /Source="Pyrimid"
                     /Score="3.95E-16"
                     /note="C to U RNA editing (frequency 0.10)"
                     /label="misc_feature"
     misc_feature    complement(16746)
                     /Source="Pyrimid"
                     /note="U to C RNA editing (frequency 0.73)"
                     /label="misc_feature"
     misc_feature    complement(16818)
                     /Source="Pyrimid"
                     /note="C to U RNA editing (frequency 0.91)"
                     /label="misc_feature"
     misc_feature    complement(16829)
                     /Source="Pyrimid"
                     /note="C to U RNA editing (frequency 0.83)"
                     /label="misc_feature"
     misc_feature    complement(16892)
                     /Source="Pyrimid"
                     /note="C to U RNA editing (frequency 0.86)"
                     /label="misc_feature"
     misc_feature    complement(16958)
                     /Source="Pyrimid"
                     /note="C to U RNA editing (frequency 0.82)"
                     /label="misc_feature"
     misc_feature    complement(16961)
                     /Source="Pyrimid"
                     /note="C to U RNA editing (frequency 0.85)"
                     /label="misc_feature"
     misc_feature    complement(17111)
                     /Source="Pyrimid"
                     /note="C to U RNA editing (frequency 0.87)"
                     /label="misc_feature"
     misc_feature    complement(17124)
                     /Source="Pyrimid"
                     /note="C to U RNA editing (frequency 0.86)"
                     /label="misc_feature"
     misc_feature    complement(17138)
                     /Source="Pyrimid"
                     /Score="9.25E-59"
                     /note="C to U RNA editing (frequency 0.21)"
                     /label="misc_feature"
     misc_feature    complement(17188)
                     /Source="Pyrimid"
                     /Score="3.37E-5"
                     /note="U to C RNA editing (frequency 0.12)"
                     /label="misc_feature"
     misc_feature    complement(17195)
                     /Source="Pyrimid"
                     /Score="1.36E-81"
                     /note="C to U RNA editing (frequency 0.39)"
                     /label="misc_feature"
     CDS             complement(17281..21486)
                     /Source="Geneious"
                     /ID="rpoC2.CDS.1"
                     /label="CDS"
     gene            complement(17281..21486)
                     /Source="Geneious"
                     /label="rpoC2 gene"
     misc_feature    complement(17373)
                     /Source="Pyrimid"
                     /Score="1.12E-231"
                     /note="C to U RNA editing (frequency 0.77)"
                     /label="misc_feature"
     misc_feature    complement(17450)
                     /Source="Pyrimid"
                     /Score="6.89E-275"
                     /note="C to U RNA editing (frequency 0.93)"
                     /label="misc_feature"
     misc_feature    complement(17535)
                     /Source="Pyrimid"
                     /note="C to U RNA editing (frequency 0.92)"
                     /label="misc_feature"
     misc_feature    complement(17549)
                     /Source="Pyrimid"
                     /note="C to U RNA editing (frequency 0.84)"
                     /label="misc_feature"
     misc_feature    complement(17672)
                     /Source="Pyrimid"
                     /note="C to U RNA editing (frequency 0.82)"
                     /label="misc_feature"
     misc_feature    complement(17699)
                     /Source="Pyrimid"
                     /Score="3.98E-49"
                     /note="C to U RNA editing (frequency 0.21)"
                     /label="misc_feature"
     misc_feature    complement(17727)
                     /Source="Pyrimid"
                     /Score="3.55E-285"
                     /note="U to C RNA editing (frequency 0.58)"
                     /label="misc_feature"
     misc_feature    complement(17769)
                     /Source="Pyrimid"
                     /note="U to C RNA editing (frequency 0.68)"
                     /label="misc_feature"
     misc_feature    complement(17801)
                     /Source="Pyrimid"
                     /note="C to U RNA editing (frequency 0.63)"
                     /label="misc_feature"
     misc_feature    complement(17853)
                     /Source="Pyrimid"
                     /note="C to U RNA editing (frequency 0.88)"
                     /label="misc_feature"
     misc_feature    complement(17978)
                     /Source="Pyrimid"
                     /Score="2.81E-146"
                     /note="C to U RNA editing (frequency 0.59)"
                     /label="misc_feature"
     misc_feature    complement(17993)
                     /Source="Pyrimid"
                     /note="C to U RNA editing (frequency 0.77)"
                     /label="misc_feature"
     misc_feature    complement(18080)
                     /Source="Pyrimid"
                     /note="C to U RNA editing (frequency 0.88)"
                     /label="misc_feature"
     misc_feature    complement(18823)
                     /Source="Pyrimid"
                     /Score="2.59E-303"
                     /note="C to U RNA editing (frequency 0.36)"
                     /label="misc_feature"
     misc_feature    complement(18923)
                     /Source="Pyrimid"
                     /note="C to U RNA editing (frequency 0.86)"
                     /label="misc_feature"
     misc_feature    complement(19025)
                     /Source="Pyrimid"
                     /Score="1.25E-250"
                     /note="C to U RNA editing (frequency 0.66)"
                     /label="misc_feature"
     misc_feature    complement(19235)
                     /Source="Pyrimid"
                     /note="C to U RNA editing (frequency 0.85)"
                     /label="misc_feature"
     misc_feature    complement(19397)
                     /Source="Pyrimid"
                     /Score="1.1E-231"
                     /note="C to U RNA editing (frequency 0.80)"
                     /label="misc_feature"
     misc_feature    complement(19416)
                     /Source="Pyrimid"
                     /Score="2.31E-223"
                     /note="C to U RNA editing (frequency 0.65)"
                     /label="misc_feature"
     misc_feature    complement(19448)
                     /Source="Pyrimid"
                     /note="C to U RNA editing (frequency 0.75)"
                     /label="misc_feature"
     misc_feature    complement(19469)
                     /Source="Pyrimid"
                     /note="C to U RNA editing (frequency 0.87)"
                     /label="misc_feature"
     misc_feature    complement(19665)
                     /Source="Pyrimid"
                     /Score="1.08E-105"
                     /note="U to C RNA editing (frequency 0.61)"
                     /label="misc_feature"
     misc_feature    complement(19775)
                     /Source="Pyrimid"
                     /Score="3.51E-44"
                     /note="C to U RNA editing (frequency 0.37)"
                     /label="misc_feature"
     misc_feature    complement(20067)
                     /Source="Pyrimid"
                     /Score="7.59E-218"
                     /note="C to U RNA editing (frequency 0.87)"
                     /label="misc_feature"
     misc_feature    complement(20068)
                     /Source="Pyrimid"
                     /Score="1.44E-7"
                     /note="C to U RNA editing (frequency 0.16)"
                     /label="misc_feature"
     misc_feature    complement(20142)
                     /Source="Pyrimid"
                     /Score="3.53E-168"
                     /note="C to U RNA editing (frequency 0.84)"
                     /label="misc_feature"
     misc_feature    complement(20281)
                     /Source="Pyrimid"
                     /Score="1.4E-141"
                     /note="C to U RNA editing (frequency 0.42)"
                     /label="misc_feature"
     misc_feature    complement(20349)
                     /Source="Pyrimid"
                     /Score="6.94E-194"
                     /note="C to U RNA editing (frequency 0.57)"
                     /label="misc_feature"
     misc_feature    complement(20574)
                     /Source="Pyrimid"
                     /Score="3.54E-300"
                     /note="C to U RNA editing (frequency 0.74)"
                     /label="misc_feature"
     misc_feature    complement(20592)
                     /Source="Pyrimid"
                     /note="C to U RNA editing (frequency 0.85)"
                     /label="misc_feature"
     misc_feature    complement(20598)
                     /Source="Pyrimid"
                     /Score="1.29E-165"
                     /note="C to U RNA editing (frequency 0.68)"
                     /label="misc_feature"
     misc_feature    complement(20656)
                     /Source="Pyrimid"
                     /Score="0.0258"
                     /note="C to U RNA editing (frequency 0.09)"
                     /label="misc_feature"
     misc_feature    complement(20735)
                     /Source="Pyrimid"
                     /Score="1.66E-214"
                     /note="C to U RNA editing (frequency 0.63)"
                     /label="misc_feature"
     misc_feature    complement(20750)
                     /Source="Pyrimid"
                     /Score="1.45E-106"
                     /note="C to U RNA editing (frequency 0.54)"
                     /label="misc_feature"
     misc_feature    complement(20772)
                     /Source="Pyrimid"
                     /Score="2.75E-92"
                     /note="U to C RNA editing (frequency 0.49)"
                     /label="misc_feature"
     misc_feature    complement(20829)
                     /Source="Pyrimid"
                     /Score="3.35E-227"
                     /note="C to U RNA editing (frequency 0.79)"
                     /label="misc_feature"
     misc_feature    complement(20869)
                     /Source="Pyrimid"
                     /Score="3.5E-4"
                     /note="C to U RNA editing (frequency 0.13)"
                     /label="misc_feature"
     misc_feature    complement(21121)
                     /Source="Pyrimid"
                     /Score="2.16E-7"
                     /note="C to U RNA editing (frequency 0.17)"
                     /label="misc_feature"
     misc_feature    complement(21155)
                     /Source="Pyrimid"
                     /Score="1.67E-105"
                     /note="C to U RNA editing (frequency 0.64)"
                     /label="misc_feature"
     misc_feature    complement(21270)
                     /Source="Pyrimid"
                     /Score="1.03E-9"
                     /note="U to C RNA editing (frequency 0.22)"
                     /label="misc_feature"
     misc_feature    complement(21317)
                     /Source="Pyrimid"
                     /Score="2.78E-147"
                     /note="C to U RNA editing (frequency 0.76)"
                     /label="misc_feature"
     misc_feature    complement(21499)
                     /Source="Pyrimid"
                     /Score="4.73E-10"
                     /note="C to U RNA editing (frequency 0.22)"
                     /label="misc_feature"
     misc_feature    complement(21531)
                     /Source="Pyrimid"
                     /Score="0.00765"
                     /note="C to U RNA editing (frequency 0.14)"
                     /label="misc_feature"
     CDS             complement(21629..23260)
                     /Source="Geneious"
                     /ID="rpoC1.CDS.2"
                     /label="CDS"
     gene            complement(21629..24410)
                     /Source="Geneious"
                     /label="rpoC1 gene"
     misc_feature    complement(21723)
                     /Source="Pyrimid"
                     /Score="6.63E-157"
                     /note="C to U RNA editing (frequency 0.73)"
                     /label="misc_feature"
     misc_feature    complement(21804)
                     /Source="Pyrimid"
                     /Score="1.67E-105"
                     /note="C to U RNA editing (frequency 0.61)"
                     /label="misc_feature"
     misc_feature    complement(22143)
                     /Source="Pyrimid"
                     /note="C to U RNA editing (frequency 0.72)"
                     /label="misc_feature"
     misc_feature    complement(22213)
                     /Source="Pyrimid"
                     /Score="5.62E-250"
                     /note="C to U RNA editing (frequency 0.77)"
                     /label="misc_feature"
     misc_feature    complement(22234)
                     /Source="Pyrimid"
                     /Score="3.81E-291"
                     /note="C to U RNA editing (frequency 0.79)"
                     /label="misc_feature"
     misc_feature    complement(22239)
                     /Source="Pyrimid"
                     /Score="2.13E-224"
                     /note="C to U RNA editing (frequency 0.85)"
                     /label="misc_feature"
     misc_feature    complement(22308)
                     /Source="Pyrimid"
                     /note="C to U RNA editing (frequency 0.81)"
                     /label="misc_feature"
     misc_feature    complement(22329)
                     /Source="Pyrimid"
                     /note="C to U RNA editing (frequency 0.82)"
                     /label="misc_feature"
     misc_feature    complement(22536)
                     /Source="Pyrimid"
                     /note="U to C RNA editing (frequency 0.80)"
                     /label="misc_feature"
     misc_feature    complement(22780)
                     /Source="Pyrimid"
                     /Score="1.26E-170"
                     /note="C to U RNA editing (frequency 0.70)"
                     /label="misc_feature"
     misc_feature    complement(22795)
                     /Source="Pyrimid"
                     /Score="2.39E-257"
                     /note="C to U RNA editing (frequency 0.89)"
                     /label="misc_feature"
     misc_feature    complement(22821)
                     /Source="Pyrimid"
                     /Score="9.55E-132"
                     /note="C to U RNA editing (frequency 0.63)"
                     /label="misc_feature"
     misc_feature    complement(23016)
                     /Source="Pyrimid"
                     /Score="1.18E-114"
                     /note="C to U RNA editing (frequency 0.69)"
                     /label="misc_feature"
     misc_feature    complement(23208)
                     /Source="Pyrimid"
                     /Score="3.98E-169"
                     /note="C to U RNA editing (frequency 0.83)"
                     /label="misc_feature"
     misc_feature    complement(23211)
                     /Source="Pyrimid"
                     /Score="3.31E-181"
                     /note="C to U RNA editing (frequency 0.85)"
                     /label="misc_feature"
     misc_feature    complement(23606)
                     /Source="Pyrimid"
                     /Score="7.18E-154"
                     /note="C to U RNA editing (frequency 0.56)"
                     /label="misc_feature"
     misc_feature    complement(23970)
                     /Source="Pyrimid"
                     /note="C to U RNA editing (frequency 0.76)"
                     /label="misc_feature"
     CDS             complement(23979..24410)
                     /Source="Geneious"
                     /ID="rpoC1.CDS.1"
                     /label="CDS"
     misc_feature    complement(23992)
                     /Source="Pyrimid"
                     /note="C to U RNA editing (frequency 0.77)"
                     /label="misc_feature"
     misc_feature    complement(24001)
                     /Source="Pyrimid"
                     /note="C to U RNA editing (frequency 0.75)"
                     /label="misc_feature"
     misc_feature    complement(24055)
                     /Source="Pyrimid"
                     /note="C to U RNA editing (frequency 0.88)"
                     /label="misc_feature"
     misc_feature    complement(24278)
                     /Source="Pyrimid"
                     /Score="2.16E-252"
                     /note="C to U RNA editing (frequency 0.90)"
                     /label="misc_feature"
     misc_feature    complement(24296)
                     /Source="Pyrimid"
                     /Score="9.06E-64"
                     /note="U to C RNA editing (frequency 0.42)"
                     /label="misc_feature"
     CDS             complement(24456..27671)
                     /Source="Geneious"
                     /ID="rpoB.CDS.1"
                     /label="CDS"
     gene            complement(24456..27671)
                     /Source="Geneious"
                     /label="rpoB gene"
     misc_feature    complement(24481)
                     /Source="Pyrimid"
                     /Score="3.08E-216"
                     /note="C to U RNA editing (frequency 0.84)"
                     /label="misc_feature"
     misc_feature    complement(24610)
                     /Source="Pyrimid"
                     /Score="3.09E-45"
                     /note="C to U RNA editing (frequency 0.58)"
                     /label="misc_feature"
     misc_feature    complement(24698)
                     /Source="Pyrimid"
                     /Score="1.27E-37"
                     /note="C to U RNA editing (frequency 0.53)"
                     /label="misc_feature"
     misc_feature    complement(24829)
                     /Source="Pyrimid"
                     /Score="6.34E-24"
                     /note="C to U RNA editing (frequency 0.46)"
                     /label="misc_feature"
     misc_feature    complement(24973)
                     /Source="Pyrimid"
                     /Score="1.23E-276"
                     /note="C to U RNA editing (frequency 0.85)"
                     /label="misc_feature"
     misc_feature    complement(25076)
                     /Source="Pyrimid"
                     /Score="4.98E-136"
                     /note="U to C RNA editing (frequency 0.68)"
                     /label="misc_feature"
     misc_feature    complement(25091)
                     /Source="Pyrimid"
                     /Score="2.83E-135"
                     /note="U to C RNA editing (frequency 0.66)"
                     /label="misc_feature"
     misc_feature    complement(25148)
                     /Source="Pyrimid"
                     /Score="5.32E-221"
                     /note="C to U RNA editing (frequency 0.80)"
                     /label="misc_feature"
     misc_feature    complement(25241)
                     /Source="Pyrimid"
                     /Score="4.03E-57"
                     /note="U to C RNA editing (frequency 0.53)"
                     /label="misc_feature"
     misc_feature    complement(25381)
                     /Source="Pyrimid"
                     /Score="4.86E-124"
                     /note="C to U RNA editing (frequency 0.65)"
                     /label="misc_feature"
     misc_feature    complement(25486)
                     /Source="Pyrimid"
                     /Score="1.4E-234"
                     /note="C to U RNA editing (frequency 0.70)"
                     /label="misc_feature"
     misc_feature    complement(25519)
                     /Source="Pyrimid"
                     /Score="7.88E-166"
                     /note="C to U RNA editing (frequency 0.73)"
                     /label="misc_feature"
     misc_feature    complement(25621)
                     /Source="Pyrimid"
                     /Score="2.36E-150"
                     /note="C to U RNA editing (frequency 0.52)"
                     /label="misc_feature"
     misc_feature    complement(25639)
                     /Source="Pyrimid"
                     /Score="7.46E-208"
                     /note="C to U RNA editing (frequency 0.68)"
                     /label="misc_feature"
     misc_feature    complement(25717)
                     /Source="Pyrimid"
                     /Score="8.34E-186"
                     /note="C to U RNA editing (frequency 0.78)"
                     /label="misc_feature"
     misc_feature    complement(25723)
                     /Source="Pyrimid"
                     /Score="1.0E-137"
                     /note="C to U RNA editing (frequency 0.71)"
                     /label="misc_feature"
     misc_feature    complement(25988)
                     /Source="Pyrimid"
                     /Score="1.19E-123"
                     /note="U to C RNA editing (frequency 0.36)"
                     /label="misc_feature"
     misc_feature    complement(26182)
                     /Source="Pyrimid"
                     /Score="1.54E-222"
                     /note="C to U RNA editing (frequency 0.73)"
                     /label="misc_feature"
     misc_feature    complement(26299)
                     /Source="Pyrimid"
                     /note="C to U RNA editing (frequency 0.81)"
                     /label="misc_feature"
     misc_feature    complement(26854)
                     /Source="Pyrimid"
                     /note="C to U RNA editing (frequency 0.74)"
                     /label="misc_feature"
     misc_feature    complement(26954)
                     /Source="Pyrimid"
                     /Score="2.14E-59"
                     /note="U to C RNA editing (frequency 0.34)"
                     /label="misc_feature"
     misc_feature    complement(27031)
                     /Source="Pyrimid"
                     /Score="2.0E-30"
                     /note="C to U RNA editing (frequency 0.21)"
                     /label="misc_feature"
     misc_feature    complement(27217)
                     /Source="Pyrimid"
                     /Score="2.38E-192"
                     /note="C to U RNA editing (frequency 0.61)"
                     /label="misc_feature"
     misc_feature    complement(27296)
                     /Source="Pyrimid"
                     /Score="6.96E-258"
                     /note="C to U RNA editing (frequency 0.65)"
                     /label="misc_feature"
     misc_feature    complement(27443)
                     /Source="Pyrimid"
                     /Score="7.82E-62"
                     /note="U to C RNA editing (frequency 0.28)"
                     /label="misc_feature"
     misc_feature    complement(27487)
                     /Source="Pyrimid"
                     /Score="1.27E-132"
                     /note="C to U RNA editing (frequency 0.38)"
                     /label="misc_feature"
     misc_feature    complement(27541)
                     /Source="Pyrimid"
                     /Score="2.38E-250"
                     /note="C to U RNA editing (frequency 0.53)"
                     /label="misc_feature"
     misc_feature    complement(27545)
                     /Source="Pyrimid"
                     /Score="7.75E-125"
                     /note="U to C RNA editing (frequency 0.36)"
                     /label="misc_feature"
     misc_feature    complement(27547)
                     /Source="Pyrimid"
                     /Score="2.34E-120"
                     /note="C to U RNA editing (frequency 0.38)"
                     /label="misc_feature"
     misc_feature    complement(27604)
                     /Source="Pyrimid"
                     /Score="3.05E-265"
                     /note="C to U RNA editing (frequency 0.59)"
                     /label="misc_feature"
     misc_feature    complement(27670)
                     /Source="Pyrimid"
                     /Score="2.51E-302"
                     /note="C to U RNA editing (frequency 0.63)"
                     /label="misc_feature"
     tRNA            28564..28637
                     /Source="Geneious"
                     /label="trnDGUC tRNA"
     gene            28564..28637
                     /Source="Geneious"
                     /label="trnDGUC gene"
     tRNA            complement(28740..28821)
                     /Source="Geneious"
                     /label="trnYGUA tRNA"
     gene            complement(28740..28821)
                     /Source="Geneious"
                     /label="trnYGUA gene"
     tRNA            complement(28997..29069)
                     /Source="Geneious"
                     /label="trnEUUC tRNA"
     gene            complement(28997..29069)
                     /Source="Geneious"
                     /label="trnEUUC gene"
     CDS             29517..29621
                     /Source="Geneious"
                     /ID="psbM.CDS.1"
                     /label="CDS"
     gene            29517..29621
                     /Source="Geneious"
                     /label="psbM gene"
     misc_feature    29518
                     /Source="Pyrimid"
                     /note="C to U RNA editing (frequency 0.95)"
                     /label="misc_feature"
     CDS             complement(29899..29988)
                     /Source="Geneious"
                     /ID="petN.CDS.1"
                     /label="CDS"
     gene            complement(29899..29988)
                     /Source="Geneious"
                     /label="petN gene"
     misc_feature    complement(29903)
                     /Source="Pyrimid"
                     /note="C to U RNA editing (frequency 0.91)"
                     /label="misc_feature"
     misc_feature    complement(29945)
                     /Source="Pyrimid"
                     /note="C to U RNA editing (frequency 0.89)"
                     /label="misc_feature"
     misc_feature    complement(29957)
                     /Source="Pyrimid"
                     /note="C to U RNA editing (frequency 0.91)"
                     /label="misc_feature"
     misc_feature    complement(29981)
                     /Source="Pyrimid"
                     /note="C to U RNA editing (frequency 0.86)"
                     /label="misc_feature"
     misc_feature    complement(29987)
                     /Source="Pyrimid"
                     /note="C to U RNA editing (frequency 0.93)"
                     /label="misc_feature"
     misc_feature    complement(29989)
                     /Source="Pyrimid"
                     /Score="8.35E-14"
                     /note="C to U RNA editing (frequency 0.07)"
                     /label="misc_feature"
     misc_feature    complement(30131)
                     /Source="Pyrimid"
                     /Score="8.07E-7"
                     /note="U to C RNA editing (frequency 0.11)"
                     /label="misc_feature"
     gene            30227..30331
                     /created_by="farle"
                     /label="ffs"
     ncRNA           30227..30331
                     /created_by="farle"
                     /label="ncRNA"
     tRNA            complement(30481..30552)
                     /Source="Geneious"
                     /label="trnCGCA tRNA"
     gene            complement(30481..30552)
                     /Source="Geneious"
                     /label="trnCGCA gene"
     tRNA            complement(30834..30904)
                     /Source="Geneious"
                     /label="trnGGCC tRNA"
     gene            complement(30834..30904)
                     /Source="Geneious"
                     /label="trnGGCC gene"
     misc_feature    complement(31052)
                     /Source="Pyrimid"
                     /Score="1.35E-53"
                     /note="U to C RNA editing (frequency 0.19)"
                     /label="misc_feature"
     CDS             complement(31163..31351)
                     /Source="Geneious"
                     /ID="psbZ.CDS.1"
                     /label="CDS"
     gene            complement(31163..31351)
                     /Source="Geneious"
                     /label="psbZ gene"
     misc_feature    complement(31165)
                     /Source="Pyrimid"
                     /note="C to U RNA editing (frequency 0.88)"
                     /label="misc_feature"
     misc_feature    complement(31182)
                     /Source="Pyrimid"
                     /note="C to U RNA editing (frequency 0.89)"
                     /label="misc_feature"
     misc_feature    complement(31350)
                     /Source="Pyrimid"
                     /note="C to U RNA editing (frequency 0.94)"
                     /label="misc_feature"
     misc_feature    31361
                     /Source="Pyrimid"
                     /Score="3.15E-5"
                     /note="U to C RNA editing (frequency 0.09)"
                     /label="misc_feature"
     tRNA            31715..31803
                     /Source="Geneious"
                     /label="trnSUGA tRNA"
     gene            31715..31803
                     /Source="Geneious"
                     /label="trnSUGA gene"
     misc_feature    31722
                     /Source="Pyrimid"
                     /Score="3.05E-27"
                     /note="U to C RNA editing (frequency 0.10)"
                     /label="misc_feature"
     misc_feature    complement(31728)
                     /Source="Pyrimid"
                     /Score="9.21E-18"
                     /note="U to C RNA editing (frequency 0.08)"
                     /label="misc_feature"
     misc_feature    32244
                     /Source="Pyrimid"
                     /Score="2.65E-43"
                     /note="U to C RNA editing (frequency 0.11)"
                     /label="misc_feature"
     CDS             complement(32375..33760)
                     /Source="Geneious"
                     /ID="psbC.CDS.1"
                     /label="CDS"
     gene            complement(32375..33760)
                     /Source="Geneious"
                     /label="psbC gene"
     CDS             complement(33744..34805)
                     /Source="Geneious"
                     /ID="psbD.CDS.1"
                     /label="CDS"
     gene            complement(33744..34805)
                     /Source="Geneious"
                     /label="psbD gene"
     misc_feature    complement(33991)
                     /Source="Pyrimid"
                     /note="C to U RNA editing (frequency 0.99)"
                     /label="misc_feature"
     misc_feature    34289
                     /Source="Pyrimid"
                     /Score="3.54E-28"
                     /note="U to C RNA editing (frequency 0.08)"
                     /label="misc_feature"
     misc_feature    36095
                     /Source="Pyrimid"
                     /Score="8.02E-8"
                     /note="C to U RNA editing (frequency 0.17)"
                     /label="misc_feature"
     misc_feature    36316
                     /Source="Pyrimid"
                     /Score="1.46E-27"
                     /note="C to U RNA editing (frequency 0.31)"
                     /label="misc_feature"
     misc_feature    36357
                     /Source="Pyrimid"
                     /Score="1.37E-53"
                     /note="C to U RNA editing (frequency 0.40)"
                     /label="misc_feature"
     tRNA            complement(36432..36503)
                     /Source="Geneious"
                     /label="trnTGGU tRNA"
     gene            complement(36432..36503)
                     /Source="Geneious"
                     /label="trnTGGU gene"
     tRNA            complement(36795..36868)
                     /Source="Geneious"
                     /label="trnfMCAU tRNA"
     gene            complement(36795..36868)
                     /Source="Geneious"
                     /label="trnfMCAU gene"
     misc_feature    complement(36883)
                     /Source="Pyrimid"
                     /Score="9.1E-4"
                     /note="C to U RNA editing (frequency 0.13)"
                     /label="misc_feature"
     misc_feature    complement(36913)
                     /Source="Pyrimid"
                     /Score="1.65E-25"
                     /note="C to U RNA editing (frequency 0.28)"
                     /label="misc_feature"
     CDS             complement(36992..37294)
                     /Source="Geneious"
                     /ID="rps14.CDS.1"
                     /label="CDS"
     gene            complement(36992..37294)
                     /Source="Geneious"
                     /label="rps14 gene"
     misc_feature    complement(37047)
                     /Source="Pyrimid"
                     /note="C to U RNA editing (frequency 0.64)"
                     /label="misc_feature"
     misc_feature    complement(37293)
                     /Source="Pyrimid"
                     /note="C to U RNA editing (frequency 0.79)"
                     /label="misc_feature"
     misc_feature    complement(37499)
                     /Source="Pyrimid"
                     /Score="4.81E-184"
                     /note="U to C RNA editing (frequency 0.12)"
                     /label="misc_feature"
     CDS             complement(37568..39772)
                     /Source="Geneious"
                     /ID="psaB.CDS.1"
                     /label="CDS"
     gene            complement(37568..39772)
                     /Source="Geneious"
                     /label="psaB gene"
     misc_feature    complement(38661)
                     /Source="Pyrimid"
                     /note="C to U RNA editing (frequency 0.98)"
                     /label="misc_feature"
     misc_feature    complement(39771)
                     /Source="Pyrimid"
                     /note="C to U RNA editing (frequency 0.95)"
                     /label="misc_feature"
     CDS             complement(39798..42050)
                     /Source="Geneious"
                     /ID="psaA.CDS.1"
                     /label="CDS"
     gene            complement(39798..42050)
                     /Source="Geneious"
                     /label="psaA gene"
     misc_feature    complement(42081)
                     /Source="Pyrimid"
                     /note="C to U RNA editing (frequency 0.84)"
                     /label="misc_feature"
     misc_feature    complement(42225)
                     /Source="Pyrimid"
                     /note="C to U RNA editing (frequency 0.78)"
                     /label="misc_feature"
     CDS             complement(42391..42555)
                     /Source="Geneious"
                     /ID="pafI.CDS.3"
                     /label="CDS"
     gene            complement(42391..44293)
                     /Source="Geneious"
                     /label="pafI gene"
     misc_feature    complement(42432)
                     /Source="Pyrimid"
                     /note="C to U RNA editing (frequency 0.88)"
                     /label="misc_feature"
     misc_feature    complement(42483)
                     /Source="Pyrimid"
                     /note="C to U RNA editing (frequency 0.96)"
                     /label="misc_feature"
     misc_feature    complement(42507)
                     /Source="Pyrimid"
                     /note="C to U RNA editing (frequency 0.89)"
                     /label="misc_feature"
     CDS             complement(43225..43452)
                     /Source="Geneious"
                     /ID="pafI.CDS.2"
                     /label="CDS"
     misc_feature    complement(43340)
                     /Source="Pyrimid"
                     /note="C to U RNA editing (frequency 0.81)"
                     /label="misc_feature"
     misc_feature    complement(43353)
                     /Source="Pyrimid"
                     /note="C to U RNA editing (frequency 0.86)"
                     /label="misc_feature"
     misc_feature    complement(43413)
                     /Source="Pyrimid"
                     /Score="4.56E-190"
                     /note="U to C RNA editing (frequency 0.50)"
                     /label="misc_feature"
     CDS             complement(44168..44293)
                     /Source="Geneious"
                     /ID="pafI.CDS.1"
                     /label="CDS"
     misc_feature    complement(44179)
                     /Source="Pyrimid"
                     /note="C to U RNA editing (frequency 0.74)"
                     /label="misc_feature"
     misc_feature    complement(44187)
                     /Source="Pyrimid"
                     /note="C to U RNA editing (frequency 0.72)"
                     /label="misc_feature"
     misc_feature    complement(44242)
                     /Source="Pyrimid"
                     /Score="4.74E-279"
                     /note="C to U RNA editing (frequency 0.58)"
                     /label="misc_feature"
     misc_feature    complement(44250)
                     /Source="Pyrimid"
                     /note="C to U RNA editing (frequency 0.70)"
                     /label="misc_feature"
     misc_feature    complement(44265)
                     /Source="Pyrimid"
                     /Score="6.76E-274"
                     /note="C to U RNA editing (frequency 0.68)"
                     /label="misc_feature"
     misc_feature    complement(44334)
                     /Source="Pyrimid"
                     /Score="2.89E-67"
                     /note="C to U RNA editing (frequency 0.39)"
                     /label="misc_feature"
     misc_feature    complement(44678)
                     /Source="Pyrimid"
                     /Score="2.55E-63"
                     /note="C to U RNA editing (frequency 0.45)"
                     /label="misc_feature"
     tRNA            44868..44954
                     /Source="Geneious"
                     /label="trnSGGA tRNA"
     gene            44868..44954
                     /Source="Geneious"
                     /label="trnSGGA gene"
     misc_feature    complement(45063)
                     /Source="Pyrimid"
                     /Score="9.87E-117"
                     /note="C to U RNA editing (frequency 0.24)"
                     /label="misc_feature"
     misc_feature    complement(45136)
                     /Source="Pyrimid"
                     /Score="4.43E-75"
                     /note="C to U RNA editing (frequency 0.19)"
                     /label="misc_feature"
     CDS             complement(45376..46008)
                     /Source="Geneious"
                     /ID="rps4.CDS.1"
                     /label="CDS"
     gene            complement(45376..46008)
                     /Source="Geneious"
                     /label="rps4 gene"
     misc_feature    complement(45407)
                     /Source="Pyrimid"
                     /note="C to U RNA editing (frequency 0.94)"
                     /label="misc_feature"
     misc_feature    complement(45668)
                     /Source="Pyrimid"
                     /note="C to U RNA editing (frequency 0.93)"
                     /label="misc_feature"
     misc_feature    complement(45749)
                     /Source="Pyrimid"
                     /note="C to U RNA editing (frequency 0.86)"
                     /label="misc_feature"
     misc_feature    complement(46007)
                     /Source="Pyrimid"
                     /note="C to U RNA editing (frequency 0.59)"
                     /label="misc_feature"
     misc_feature    complement(46026)
                     /Source="Pyrimid"
                     /note="C to U RNA editing (frequency 0.38)"
                     /label="misc_feature"
     misc_feature    complement(46043)
                     /Source="Pyrimid"
                     /Score="3.43E-48"
                     /note="C to U RNA editing (frequency 0.11)"
                     /label="misc_feature"
     tRNA            46550..46585
                     /Source="Geneious"
                     /label="trnLUAA tRNA"
     gene            46550..47134
                     /Source="Geneious"
                     /label="trnLUAA gene"
     misc_feature    46583
                     /Source="Pyrimid"
                     /note="C to U RNA editing (frequency 0.60)"
                     /label="misc_feature"
     misc_feature    46587
                     /Source="Pyrimid"
                     /note="C to U RNA editing (frequency 0.24)"
                     /label="misc_feature"
     tRNA            47086..47134
                     /Source="Geneious"
                     /label="trnLUAA tRNA"
     misc_feature    47228
                     /Source="Pyrimid"
                     /Score="0.00753"
                     /note="U to C RNA editing (frequency 0.07)"
                     /label="misc_feature"
     tRNA            47500..47572
                     /Source="Geneious"
                     /label="trnFGAA tRNA"
     gene            47500..47572
                     /Source="Geneious"
                     /label="trnFGAA gene"
     misc_feature    47501
                     /Source="Pyrimid"
                     /Score="2.12E-13"
                     /note="C to U RNA editing (frequency 0.08)"
                     /label="misc_feature"
     misc_feature    47502
                     /Source="Pyrimid"
                     /Score="0.00123"
                     /note="C to U RNA editing (frequency 0.06)"
                     /label="misc_feature"
     misc_feature    complement(47643)
                     /Source="Pyrimid"
                     /Score="2.16E-119"
                     /note="C to U RNA editing (frequency 0.13)"
                     /label="misc_feature"
     misc_feature    complement(47662)
                     /Source="Pyrimid"
                     /note="C to U RNA editing (frequency 0.24)"
                     /label="misc_feature"
     CDS             complement(47826..48341)
                     /Source="Geneious"
                     /ID="ndhJ.CDS.1"
                     /label="CDS"
     gene            complement(47826..48341)
                     /Source="Geneious"
                     /label="ndhJ gene"
     misc_feature    complement(47894)
                     /Source="Pyrimid"
                     /note="C to U RNA editing (frequency 0.84)"
                     /label="misc_feature"
     misc_feature    complement(48046)
                     /Source="Pyrimid"
                     /note="C to U RNA editing (frequency 0.74)"
                     /label="misc_feature"
     misc_feature    complement(48175)
                     /Source="Pyrimid"
                     /note="C to U RNA editing (frequency 0.91)"
                     /label="misc_feature"
     misc_feature    complement(48217)
                     /Source="Pyrimid"
                     /note="C to U RNA editing (frequency 0.85)"
                     /label="misc_feature"
     misc_feature    complement(48345)
                     /Source="Pyrimid"
                     /Score="2.81E-168"
                     /note="C to U RNA editing (frequency 0.20)"
                     /label="misc_feature"
     gene            complement(48347..49159)
                     /Source="Geneious"
                     /label="ndhK gene"
     CDS             complement(48410..49159)
                     /Source="Geneious"
                     /ID="ndhK.CDS.1"
                     /label="CDS"
     misc_feature    complement(48450)
                     /Source="Pyrimid"
                     /Score="3.49E-6"
                     /note="C to U RNA editing (frequency 0.08)"
                     /label="misc_feature"
     misc_feature    complement(49017)
                     /Source="Pyrimid"
                     /note="C to U RNA editing (frequency 0.86)"
                     /label="misc_feature"
     misc_feature    complement(49137)
                     /Source="Pyrimid"
                     /Score="0.00131"
                     /note="C to U RNA editing (frequency 0.07)"
                     /label="misc_feature"
     misc_feature    complement(49147)
                     /Source="Pyrimid"
                     /note="C to U RNA editing (frequency 0.67)"
                     /label="misc_feature"
     CDS             complement(49150..49512)
                     /Source="Geneious"
                     /ID="ndhC.CDS.1"
                     /label="CDS"
     gene            complement(49150..49512)
                     /Source="Geneious"
                     /label="ndhC gene"
     misc_feature    complement(49152)
                     /Source="Pyrimid"
                     /note="C to U RNA editing (frequency 0.58)"
                     /label="misc_feature"
     misc_feature    complement(49158)
                     /Source="Pyrimid"
                     /note="C to U RNA editing (frequency 0.71)"
                     /label="misc_feature"
     misc_feature    complement(49163)
                     /Source="Pyrimid"
                     /note="C to U RNA editing (frequency 0.75)"
                     /label="misc_feature"
     misc_feature    complement(49185)
                     /Source="Pyrimid"
                     /note="C to U RNA editing (frequency 0.67)"
                     /label="misc_feature"
     misc_feature    complement(49190)
                     /Source="Pyrimid"
                     /note="C to U RNA editing (frequency 0.85)"
                     /label="misc_feature"
     misc_feature    complement(49237)
                     /Source="Pyrimid"
                     /Score="1.09E-24"
                     /note="C to U RNA editing (frequency 0.11)"
                     /label="misc_feature"
     misc_feature    complement(49247)
                     /Source="Pyrimid"
                     /note="C to U RNA editing (frequency 0.82)"
                     /label="misc_feature"
     misc_feature    complement(49275)
                     /Source="Pyrimid"
                     /note="C to U RNA editing (frequency 0.73)"
                     /label="misc_feature"
     misc_feature    complement(49313)
                     /Source="Pyrimid"
                     /note="C to U RNA editing (frequency 0.78)"
                     /label="misc_feature"
     misc_feature    complement(49431)
                     /Source="Pyrimid"
                     /note="C to U RNA editing (frequency 0.88)"
                     /label="misc_feature"
     misc_feature    complement(49506)
                     /Source="Pyrimid"
                     /note="C to U RNA editing (frequency 0.72)"
                     /label="misc_feature"
     tRNA            complement(49956..49990)
                     /Source="Geneious"
                     /label="trnVUAC tRNA"
     gene            complement(49956..50629)
                     /Source="Geneious"
                     /label="trnVUAC gene"
     tRNA            complement(50593..50629)
                     /Source="Geneious"
                     /label="trnVUAC tRNA"
     tRNA            50836..50908
                     /Source="Geneious"
                     /label="trnMCAU tRNA"
     gene            50836..50908
                     /Source="Geneious"
                     /label="trnMCAU gene"
     CDS             complement(51091..51489)
                     /Source="Geneious"
                     /ID="atpE.CDS.1"
                     /label="CDS"
     gene            complement(51091..51489)
                     /Source="Geneious"
                     /label="atpE gene"
     misc_feature    complement(51182)
                     /Source="Pyrimid"
                     /note="C to U RNA editing (frequency 0.88)"
                     /label="misc_feature"
     misc_feature    complement(51344)
                     /Source="Pyrimid"
                     /note="C to U RNA editing (frequency 0.85)"
                     /label="misc_feature"
     misc_feature    complement(51432)
                     /Source="Pyrimid"
                     /note="U to C RNA editing (frequency 0.76)"
                     /label="misc_feature"
     misc_feature    complement(51456)
                     /Source="Pyrimid"
                     /Score="5.33E-273"
                     /note="C to U RNA editing (frequency 0.21)"
                     /label="misc_feature"
     misc_feature    complement(51482)
                     /Source="Pyrimid"
                     /note="C to U RNA editing (frequency 0.81)"
                     /label="misc_feature"
     CDS             complement(51495..52976)
                     /Source="Geneious"
                     /ID="atpB.CDS.1"
                     /label="CDS"
     gene            complement(51495..52976)
                     /Source="Geneious"
                     /label="atpB gene"
     misc_feature    51505
                     /Source="Pyrimid"
                     /Score="1.27E-9"
                     /note="U to C RNA editing (frequency 0.15)"
                     /label="misc_feature"
     misc_feature    complement(51514)
                     /Source="Pyrimid"
                     /note="C to U RNA editing (frequency 0.91)"
                     /label="misc_feature"
     misc_feature    complement(51556)
                     /Source="Pyrimid"
                     /note="C to U RNA editing (frequency 0.95)"
                     /label="misc_feature"
     misc_feature    complement(51562)
                     /Source="Pyrimid"
                     /note="C to U RNA editing (frequency 0.95)"
                     /label="misc_feature"
     misc_feature    51564
                     /Source="Pyrimid"
                     /Score="0.00173"
                     /note="U to C RNA editing (frequency 0.12)"
                     /label="misc_feature"
     misc_feature    complement(51916)
                     /Source="Pyrimid"
                     /note="C to U RNA editing (frequency 0.96)"
                     /label="misc_feature"
     misc_feature    complement(51982)
                     /Source="Pyrimid"
                     /note="C to U RNA editing (frequency 0.97)"
                     /label="misc_feature"
     misc_feature    complement(52117)
                     /Source="Pyrimid"
                     /note="C to U RNA editing (frequency 0.95)"
                     /label="misc_feature"
     misc_feature    complement(52174)
                     /Source="Pyrimid"
                     /note="C to U RNA editing (frequency 0.92)"
                     /label="misc_feature"
     misc_feature    complement(52387)
                     /Source="Pyrimid"
                     /note="C to U RNA editing (frequency 0.90)"
                     /label="misc_feature"
     misc_feature    complement(52796)
                     /Source="Pyrimid"
                     /note="C to U RNA editing (frequency 0.86)"
                     /label="misc_feature"
     misc_feature    complement(52840)
                     /Source="Pyrimid"
                     /note="C to U RNA editing (frequency 0.92)"
                     /label="misc_feature"
     misc_feature    complement(52880)
                     /Source="Pyrimid"
                     /note="C to U RNA editing (frequency 0.93)"
                     /label="misc_feature"
     misc_feature    complement(52891)
                     /Source="Pyrimid"
                     /note="C to U RNA editing (frequency 0.94)"
                     /label="misc_feature"
     misc_feature    complement(52975)
                     /Source="Pyrimid"
                     /note="C to U RNA editing (frequency 0.83)"
                     /label="misc_feature"
     misc_feature    complement(52986)
                     /Source="Pyrimid"
                     /note="C to U RNA editing (frequency 0.86)"
                     /label="misc_feature"
     CDS             53636..55063
                     /Source="Geneious"
                     /ID="rbcL.CDS.1"
                     /label="CDS"
     gene            53636..55063
                     /Source="Geneious"
                     /label="rbcL gene"
     misc_feature    55238
                     /Source="Pyrimid"
                     /Score="4.41E-5"
                     /note="U to C RNA editing (frequency 0.11)"
                     /label="misc_feature"
     misc_feature    55245
                     /Source="Pyrimid"
                     /Score="2.68E-12"
                     /note="U to C RNA editing (frequency 0.17)"
                     /label="misc_feature"
     CDS             55625..56569
                     /Source="Geneious"
                     /ID="accD.CDS.1"
                     /label="CDS"
     gene            55625..56569
                     /Source="Geneious"
                     /label="accD gene"
     misc_feature    55688
                     /Source="Pyrimid"
                     /Score="7.5E-17"
                     /note="C to U RNA editing (frequency 0.14)"
                     /label="misc_feature"
     misc_feature    55689
                     /Source="Pyrimid"
                     /note="C to U RNA editing (frequency 0.72)"
                     /label="misc_feature"
     misc_feature    55797
                     /Source="Pyrimid"
                     /note="C to U RNA editing (frequency 0.84)"
                     /label="misc_feature"
     misc_feature    55802
                     /Source="Pyrimid"
                     /note="C to U RNA editing (frequency 0.88)"
                     /label="misc_feature"
     misc_feature    complement(55807)
                     /Source="Pyrimid"
                     /Score="1.64E-64"
                     /note="C to U RNA editing (frequency 0.46)"
                     /label="misc_feature"
     misc_feature    55929
                     /Source="Pyrimid"
                     /note="C to U RNA editing (frequency 0.84)"
                     /label="misc_feature"
     misc_feature    55957
                     /Source="Pyrimid"
                     /Score="7.17E-8"
                     /note="C to U RNA editing (frequency 0.11)"
                     /label="misc_feature"
     misc_feature    56340
                     /Source="Pyrimid"
                     /note="C to U RNA editing (frequency 0.83)"
                     /label="misc_feature"
     misc_feature    56499
                     /Source="Pyrimid"
                     /note="C to U RNA editing (frequency 0.85)"
                     /label="misc_feature"
     misc_feature    56565
                     /Source="Pyrimid"
                     /Score="4.25E-49"
                     /note="C to U RNA editing (frequency 0.22)"
                     /label="misc_feature"
     CDS             56955..57065
                     /Source="Geneious"
                     /ID="psaI.CDS.1"
                     /label="CDS"
     gene            56955..57065
                     /Source="Geneious"
                     /label="psaI gene"
     misc_feature    57001
                     /Source="Pyrimid"
                     /note="C to U RNA editing (frequency 0.99)"
                     /label="misc_feature"
     CDS             57459..58013
                     /Source="Geneious"
                     /ID="pafII.CDS.1"
                     /label="CDS"
     gene            57459..58013
                     /Source="Geneious"
                     /label="pafII gene"
     CDS             58167..59678
                     /Source="Geneious"
                     /ID="cemA.CDS.1"
                     /label="CDS"
     gene            58167..59678
                     /Source="Geneious"
                     /label="cemA gene"
     misc_feature    59347
                     /Source="Pyrimid"
                     /note="C to U RNA editing (frequency 0.89)"
                     /label="misc_feature"
     misc_feature    59389
                     /Source="Pyrimid"
                     /note="C to U RNA editing (frequency 0.92)"
                     /label="misc_feature"
     misc_feature    59394
                     /Source="Pyrimid"
                     /note="C to U RNA editing (frequency 0.96)"
                     /label="misc_feature"
     misc_feature    59467
                     /Source="Pyrimid"
                     /note="C to U RNA editing (frequency 0.96)"
                     /label="misc_feature"
     misc_feature    59562
                     /Source="Pyrimid"
                     /note="C to U RNA editing (frequency 0.96)"
                     /label="misc_feature"
     misc_feature    59590
                     /Source="Pyrimid"
                     /note="C to U RNA editing (frequency 0.98)"
                     /label="misc_feature"
     misc_feature    59610
                     /Source="Pyrimid"
                     /note="C to U RNA editing (frequency 0.96)"
                     /label="misc_feature"
     misc_feature    59658
                     /Source="Pyrimid"
                     /note="C to U RNA editing (frequency 0.95)"
                     /label="misc_feature"
     CDS             59915..60880
                     /Source="Geneious"
                     /ID="petA.CDS.1"
                     /label="CDS"
     gene            59915..60880
                     /Source="Geneious"
                     /label="petA gene"
     misc_feature    59931
                     /Source="Pyrimid"
                     /note="C to U RNA editing (frequency 0.88)"
                     /label="misc_feature"
     misc_feature    60007
                     /Source="Pyrimid"
                     /Score="4.21E-135"
                     /note="C to U RNA editing (frequency 0.18)"
                     /label="misc_feature"
     misc_feature    60148
                     /Source="Pyrimid"
                     /Score="8.77E-122"
                     /note="C to U RNA editing (frequency 0.17)"
                     /label="misc_feature"
     misc_feature    60185
                     /Source="Pyrimid"
                     /note="U to C RNA editing (frequency 0.84)"
                     /label="misc_feature"
     misc_feature    60384
                     /Source="Pyrimid"
                     /note="C to U RNA editing (frequency 0.96)"
                     /label="misc_feature"
     misc_feature    60616
                     /Source="Pyrimid"
                     /Score="1.9E-45"
                     /note="C to U RNA editing (frequency 0.16)"
                     /label="misc_feature"
     CDS             complement(61420..61542)
                     /Source="Geneious"
                     /ID="psbJ.CDS.1"
                     /label="CDS"
     gene            complement(61420..61542)
                     /Source="Geneious"
                     /label="psbJ gene"
     misc_feature    complement(61541)
                     /Source="Pyrimid"
                     /note="C to U RNA editing (frequency 0.76)"
                     /label="misc_feature"
     misc_feature    complement(61612)
                     /Source="Pyrimid"
                     /note="C to U RNA editing (frequency 0.90)"
                     /label="misc_feature"
     misc_feature    complement(61618)
                     /Source="Pyrimid"
                     /note="C to U RNA editing (frequency 0.89)"
                     /label="misc_feature"
     misc_feature    complement(61622)
                     /Source="Pyrimid"
                     /note="C to U RNA editing (frequency 0.91)"
                     /label="misc_feature"
     CDS             complement(61673..61789)
                     /Source="Geneious"
                     /ID="psbL.CDS.1"
                     /label="CDS"
     gene            complement(61673..61789)
                     /Source="Geneious"
                     /label="psbL gene"
     misc_feature    complement(61714)
                     /Source="Pyrimid"
                     /note="C to U RNA editing (frequency 0.86)"
                     /label="misc_feature"
     CDS             complement(61812..61931)
                     /Source="Geneious"
                     /ID="psbF.CDS.1"
                     /label="CDS"
     gene            complement(61812..61931)
                     /Source="Geneious"
                     /label="psbF gene"
     misc_feature    complement(61849)
                     /Source="Pyrimid"
                     /note="C to U RNA editing (frequency 0.88)"
                     /label="misc_feature"
     misc_feature    complement(61850)
                     /Source="Pyrimid"
                     /note="C to U RNA editing (frequency 0.18)"
                     /label="misc_feature"
     misc_feature    complement(61851)
                     /Source="Pyrimid"
                     /note="C to U RNA editing (frequency 0.26)"
                     /label="misc_feature"
     misc_feature    complement(61913)
                     /Source="Pyrimid"
                     /note="C to U RNA editing (frequency 0.92)"
                     /label="misc_feature"
     CDS             complement(61941..62192)
                     /Source="Geneious"
                     /ID="psbE.CDS.1"
                     /label="CDS"
     gene            complement(61941..62192)
                     /Source="Geneious"
                     /label="psbE gene"
     misc_feature    complement(62104)
                     /Source="Pyrimid"
                     /note="C to U RNA editing (frequency 0.94)"
                     /label="misc_feature"
     misc_feature    complement(62141)
                     /Source="Pyrimid"
                     /note="U to C RNA editing (frequency 0.90)"
                     /label="misc_feature"
     misc_feature    complement(62143)
                     /Source="Pyrimid"
                     /note="C to U RNA editing (frequency 0.95)"
                     /label="misc_feature"
     misc_feature    complement(62191)
                     /Source="Pyrimid"
                     /note="C to U RNA editing (frequency 0.94)"
                     /label="misc_feature"
     CDS             62715..62810
                     /Source="Geneious"
                     /ID="petL.CDS.1"
                     /label="CDS"
     gene            62715..62810
                     /Source="Geneious"
                     /label="petL gene"
     misc_feature    62727
                     /Source="Pyrimid"
                     /Score="2.06E-35"
                     /note="C to U RNA editing (frequency 0.11)"
                     /label="misc_feature"
     misc_feature    62728
                     /Source="Pyrimid"
                     /note="C to U RNA editing (frequency 0.64)"
                     /label="misc_feature"
     misc_feature    62788
                     /Source="Pyrimid"
                     /note="C to U RNA editing (frequency 0.95)"
                     /label="misc_feature"
     misc_feature    62806
                     /Source="Pyrimid"
                     /note="C to U RNA editing (frequency 0.94)"
                     /label="misc_feature"
     CDS             62963..63079
                     /Source="Geneious"
                     /ID="petG.CDS.1"
                     /label="CDS"
     gene            62963..63079
                     /Source="Geneious"
                     /label="petG gene"
     misc_feature    63000
                     /Source="Pyrimid"
                     /note="C to U RNA editing (frequency 0.84)"
                     /label="misc_feature"
     misc_feature    63024
                     /Source="Pyrimid"
                     /note="C to U RNA editing (frequency 0.78)"
                     /label="misc_feature"
     misc_feature    63042
                     /Source="Pyrimid"
                     /note="C to U RNA editing (frequency 0.87)"
                     /label="misc_feature"
     misc_feature    63355
                     /Source="Pyrimid"
                     /note="C to U RNA editing (frequency 0.18)"
                     /label="misc_feature"
     tRNA            complement(63368..63441)
                     /Source="Geneious"
                     /label="trnWCCA tRNA"
     gene            complement(63368..63441)
                     /Source="Geneious"
                     /label="trnWCCA gene"
     tRNA            complement(63614..63687)
                     /Source="Geneious"
                     /label="trnPUGG tRNA"
     gene            complement(63614..63687)
                     /Source="Geneious"
                     /label="trnPUGG gene"
     misc_feature    63881
                     /Source="Pyrimid"
                     /Score="0.0491"
                     /note="C to U RNA editing (frequency 0.09)"
                     /label="misc_feature"
     CDS             63972..64100
                     /Source="Geneious"
                     /ID="psaJ.CDS.1"
                     /label="CDS"
     gene            63972..64100
                     /Source="Geneious"
                     /label="psaJ gene"
     misc_feature    64048
                     /Source="Pyrimid"
                     /note="C to U RNA editing (frequency 0.95)"
                     /label="misc_feature"
     misc_feature    64113
                     /Source="Pyrimid"
                     /Score="1.53E-167"
                     /note="C to U RNA editing (frequency 0.14)"
                     /label="misc_feature"
     CDS             64345..64545
                     /Source="Geneious"
                     /ID="rpl33.CDS.1"
                     /label="CDS"
     gene            64345..64545
                     /Source="Geneious"
                     /label="rpl33 gene"
     misc_feature    64382
                     /Source="Pyrimid"
                     /note="C to U RNA editing (frequency 0.88)"
                     /label="misc_feature"
     misc_feature    64487
                     /Source="Pyrimid"
                     /note="C to U RNA editing (frequency 0.92)"
                     /label="misc_feature"
     CDS             64609..64836
                     /Source="Geneious"
                     /ID="rps18.CDS.1"
                     /label="CDS"
     gene            64609..64836
                     /Source="Geneious"
                     /label="rps18 gene"
     misc_feature    64811
                     /Source="Pyrimid"
                     /note="C to U RNA editing (frequency 0.95)"
                     /label="misc_feature"
     CDS             complement(64935..65282)
                     /Source="Geneious"
                     /ID="rpl20.CDS.1"
                     /label="CDS"
     gene            complement(64935..65282)
                     /Source="Geneious"
                     /label="rpl20 gene"
     misc_feature    complement(64937)
                     /Source="Pyrimid"
                     /Score="4.5E-200"
                     /note="C to U RNA editing (frequency 0.42)"
                     /label="misc_feature"
     misc_feature    complement(64981)
                     /Source="Pyrimid"
                     /Score="4.3E-199"
                     /note="C to U RNA editing (frequency 0.38)"
                     /label="misc_feature"
     misc_feature    complement(65009)
                     /Source="Pyrimid"
                     /Score="3.88E-179"
                     /note="U to C RNA editing (frequency 0.34)"
                     /label="misc_feature"
     misc_feature    complement(65014)
                     /Source="Pyrimid"
                     /Score="4.73E-234"
                     /note="C to U RNA editing (frequency 0.37)"
                     /label="misc_feature"
     misc_feature    complement(65259)
                     /Source="Pyrimid"
                     /note="C to U RNA editing (frequency 0.77)"
                     /label="misc_feature"
     misc_feature    complement(65281)
                     /Source="Pyrimid"
                     /note="C to U RNA editing (frequency 0.60)"
                     /label="misc_feature"
     CDS             complement(66240..66353)
                     /Source="Geneious"
                     /ID="rps12A.CDS.1"
                     /label="CDS"
     gene            complement(66240..66353)
                     /Source="Geneious"
                     /label="rps12A gene"
     misc_feature    complement(66718)
                     /Source="Pyrimid"
                     /Score="8.88E-38"
                     /note="C to U RNA editing (frequency 0.16)"
                     /label="misc_feature"
     CDS             complement(66749..66988)
                     /Source="Geneious"
                     /ID="clpP1.CDS.3"
                     /label="CDS"
     gene            complement(66749..68668)
                     /Source="Geneious"
                     /label="clpP1 gene"
     misc_feature    complement(66783)
                     /Source="Pyrimid"
                     /note="C to U RNA editing (frequency 0.87)"
                     /label="misc_feature"
     misc_feature    complement(66909)
                     /Source="Pyrimid"
                     /note="C to U RNA editing (frequency 0.85)"
                     /label="misc_feature"
     CDS             complement(67565..67855)
                     /Source="Geneious"
                     /ID="clpP1.CDS.2"
                     /label="CDS"
     misc_feature    complement(67613)
                     /Source="Pyrimid"
                     /note="C to U RNA editing (frequency 0.91)"
                     /label="misc_feature"
     misc_feature    complement(67614)
                     /Source="Pyrimid"
                     /note="C to U RNA editing (frequency 0.89)"
                     /label="misc_feature"
     misc_feature    complement(67677)
                     /Source="Pyrimid"
                     /note="C to U RNA editing (frequency 0.93)"
                     /label="misc_feature"
     misc_feature    complement(68215)
                     /Source="Pyrimid"
                     /note="C to U RNA editing (frequency 0.63)"
                     /label="misc_feature"
     misc_feature    complement(68264)
                     /Source="Pyrimid"
                     /Score="1.42E-59"
                     /note="C to U RNA editing (frequency 0.16)"
                     /label="misc_feature"
     CDS             complement(68600..68668)
                     /Source="Geneious"
                     /ID="clpP1.CDS.1"
                     /label="CDS"
     CDS             69180..70706
                     /Source="Geneious"
                     /ID="psbB.CDS.1"
                     /label="CDS"
     gene            69180..70706
                     /Source="Geneious"
                     /label="psbB gene"
     misc_feature    69181
                     /Source="Pyrimid"
                     /note="C to U RNA editing (frequency 0.91)"
                     /label="misc_feature"
     CDS             70875..70979
                     /Source="Geneious"
                     /ID="psbT.CDS.1"
                     /label="CDS"
     gene            70875..70979
                     /Source="Geneious"
                     /label="psbT gene"
     misc_feature    71049
                     /Source="Pyrimid"
                     /Score="5.81E-152"
                     /note="C to U RNA editing (frequency 0.10)"
                     /label="misc_feature"
     CDS             complement(71117..71248)
                     /Source="Geneious"
                     /ID="pbf1.CDS.1"
                     /label="CDS"
     gene            complement(71117..71248)
                     /Source="Geneious"
                     /label="pbf1 gene"
     misc_feature    complement(71247)
                     /Source="Pyrimid"
                     /note="C to U RNA editing (frequency 0.02)"
                     /label="misc_feature"
     CDS             71333..71557
                     /Source="Geneious"
                     /ID="psbH.CDS.1"
                     /label="CDS"
     gene            71333..71557
                     /Source="Geneious"
                     /label="psbH gene"
     CDS             71697..71702
                     /Source="Geneious"
                     /ID="petB.CDS.1"
                     /label="CDS"
     gene            71697..73201
                     /Source="Geneious"
                     /label="petB gene"
     misc_feature    71885
                     /Source="Pyrimid"
                     /note="C to U RNA editing (frequency 0.83)"
                     /label="misc_feature"
     misc_feature    71894
                     /Source="Pyrimid"
                     /note="C to U RNA editing (frequency 0.85)"
                     /label="misc_feature"
     misc_feature    complement(72042)
                     /Source="Pyrimid"
                     /Score="2.43E-15"
                     /note="U to C RNA editing (frequency 0.08)"
                     /label="misc_feature"
     misc_feature    72146
                     /Source="Pyrimid"
                     /note="C to U RNA editing (frequency 0.41)"
                     /label="misc_feature"
     CDS             72560..73201
                     /Source="Geneious"
                     /ID="petB.CDS.2"
                     /label="CDS"
     misc_feature    72680
                     /Source="Pyrimid"
                     /note="C to U RNA editing (frequency 0.95)"
                     /label="misc_feature"
     misc_feature    72687
                     /Source="Pyrimid"
                     /note="C to U RNA editing (frequency 0.95)"
                     /label="misc_feature"
     misc_feature    72714
                     /Source="Pyrimid"
                     /note="C to U RNA editing (frequency 0.96)"
                     /label="misc_feature"
     misc_feature    72720
                     /Source="Pyrimid"
                     /note="C to U RNA editing (frequency 0.96)"
                     /label="misc_feature"
     misc_feature    72837
                     /Source="Pyrimid"
                     /note="C to U RNA editing (frequency 0.92)"
                     /label="misc_feature"
     misc_feature    72848
                     /Source="Pyrimid"
                     /Score="1.44E-4"
                     /note="C to U RNA editing (frequency 0.07)"
                     /label="misc_feature"
     misc_feature    72849
                     /Source="Pyrimid"
                     /note="C to U RNA editing (frequency 0.91)"
                     /label="misc_feature"
     misc_feature    72858
                     /Source="Pyrimid"
                     /note="C to U RNA editing (frequency 0.94)"
                     /label="misc_feature"
     misc_feature    72966
                     /Source="Pyrimid"
                     /note="C to U RNA editing (frequency 0.95)"
                     /label="misc_feature"
     misc_feature    73031
                     /Source="Pyrimid"
                     /note="C to U RNA editing (frequency 0.22)"
                     /label="misc_feature"
     misc_feature    73047
                     /Source="Pyrimid"
                     /note="C to U RNA editing (frequency 0.96)"
                     /label="misc_feature"
     misc_feature    73056
                     /Source="Pyrimid"
                     /note="C to U RNA editing (frequency 0.97)"
                     /label="misc_feature"
     misc_feature    73059
                     /Source="Pyrimid"
                     /note="C to U RNA editing (frequency 0.97)"
                     /label="misc_feature"
     misc_feature    73146
                     /Source="Pyrimid"
                     /note="C to U RNA editing (frequency 0.98)"
                     /label="misc_feature"
     misc_feature    73155
                     /Source="Pyrimid"
                     /note="C to U RNA editing (frequency 0.96)"
                     /label="misc_feature"
     CDS             73395..73402
                     /Source="Geneious"
                     /ID="petD.CDS.1"
                     /label="CDS"
     gene            73395..74593
                     /Source="Geneious"
                     /label="petD gene"
     misc_feature    73891
                     /Source="Pyrimid"
                     /Score="7.83E-255"
                     /note="C to U RNA editing (frequency 0.22)"
                     /label="misc_feature"
     CDS             74119..74593
                     /Source="Geneious"
                     /codon_start=2
                     /ID="petD.CDS.2"
                     /label="CDS"
     misc_feature    74191
                     /Source="Pyrimid"
                     /Score="3.01E-16"
                     /note="C to U RNA editing (frequency 0.07)"
                     /label="misc_feature"
     misc_feature    74222
                     /Source="Pyrimid"
                     /note="C to U RNA editing (frequency 0.99)"
                     /label="misc_feature"
     misc_feature    74337
                     /Source="Pyrimid"
                     /note="C to U RNA editing (frequency 0.99)"
                     /label="misc_feature"
     misc_feature    74523
                     /Source="Pyrimid"
                     /note="C to U RNA editing (frequency 0.94)"
                     /label="misc_feature"
     misc_feature    74591
                     /Source="Pyrimid"
                     /note="C to U RNA editing (frequency 0.96)"
                     /label="misc_feature"
     CDS             complement(74930..75943)
                     /Source="Geneious"
                     /ID="rpoA.CDS.1"
                     /label="CDS"
     gene            complement(74930..75943)
                     /Source="Geneious"
                     /label="rpoA gene"
     misc_feature    complement(74982)
                     /Source="Pyrimid"
                     /note="C to U RNA editing (frequency 0.43)"
                     /label="misc_feature"
     misc_feature    complement(75017)
                     /Source="Pyrimid"
                     /note="C to U RNA editing (frequency 0.26)"
                     /label="misc_feature"
     misc_feature    complement(75018)
                     /Source="Pyrimid"
                     /note="C to U RNA editing (frequency 0.31)"
                     /label="misc_feature"
     misc_feature    complement(75117)
                     /Source="Pyrimid"
                     /note="C to U RNA editing (frequency 0.64)"
                     /label="misc_feature"
     misc_feature    complement(75144)
                     /Source="Pyrimid"
                     /Score="6.23E-18"
                     /note="C to U RNA editing (frequency 0.10)"
                     /label="misc_feature"
     misc_feature    complement(75318)
                     /Source="Pyrimid"
                     /note="C to U RNA editing (frequency 0.81)"
                     /label="misc_feature"
     misc_feature    complement(75348)
                     /Source="Pyrimid"
                     /note="C to U RNA editing (frequency 0.81)"
                     /label="misc_feature"
     misc_feature    75357
                     /Source="Pyrimid"
                     /Score="1.23E-55"
                     /note="C to U RNA editing (frequency 0.18)"
                     /label="misc_feature"
     misc_feature    complement(75498)
                     /Source="Pyrimid"
                     /note="C to U RNA editing (frequency 0.76)"
                     /label="misc_feature"
     misc_feature    complement(75524)
                     /Source="Pyrimid"
                     /note="C to U RNA editing (frequency 0.62)"
                     /label="misc_feature"
     misc_feature    complement(75663)
                     /Source="Pyrimid"
                     /Score="1.35E-310"
                     /note="C to U RNA editing (frequency 0.39)"
                     /label="misc_feature"
     misc_feature    complement(75703)
                     /Source="Pyrimid"
                     /Score="9.77E-258"
                     /note="U to C RNA editing (frequency 0.35)"
                     /label="misc_feature"
     misc_feature    complement(75744)
                     /Source="Pyrimid"
                     /note="C to U RNA editing (frequency 0.56)"
                     /label="misc_feature"
     misc_feature    complement(75759)
                     /Source="Pyrimid"
                     /note="C to U RNA editing (frequency 0.58)"
                     /label="misc_feature"
     misc_feature    complement(75783)
                     /Source="Pyrimid"
                     /note="C to U RNA editing (frequency 0.63)"
                     /label="misc_feature"
     misc_feature    complement(75786)
                     /Source="Pyrimid"
                     /note="C to U RNA editing (frequency 0.51)"
                     /label="misc_feature"
     misc_feature    complement(75859)
                     /Source="Pyrimid"
                     /note="C to U RNA editing (frequency 0.39)"
                     /label="misc_feature"
     misc_feature    complement(75960)
                     /Source="Pyrimid"
                     /Score="1.08E-116"
                     /note="C to U RNA editing (frequency 0.16)"
                     /label="misc_feature"
     CDS             complement(75978..76391)
                     /Source="Geneious"
                     /ID="rps11.CDS.1"
                     /label="CDS"
     gene            complement(75978..76391)
                     /Source="Geneious"
                     /label="rps11 gene"
     misc_feature    complement(76111)
                     /Source="Pyrimid"
                     /note="C to U RNA editing (frequency 0.72)"
                     /label="misc_feature"
     misc_feature    complement(76250)
                     /Source="Pyrimid"
                     /note="U to C RNA editing (frequency 0.64)"
                     /label="misc_feature"
     CDS             complement(76447..76560)
                     /Source="Geneious"
                     /ID="rpl36.CDS.1"
                     /label="CDS"
     gene            complement(76447..76560)
                     /Source="Geneious"
                     /label="rpl36 gene"
     misc_feature    complement(76492)
                     /Source="Pyrimid"
                     /Score="5.87E-229"
                     /note="C to U RNA editing (frequency 0.28)"
                     /label="misc_feature"
     misc_feature    complement(76559)
                     /Source="Pyrimid"
                     /note="C to U RNA editing (frequency 0.67)"
                     /label="misc_feature"
     CDS             complement(76690..76929)
                     /Source="Geneious"
                     /ID="infA.CDS.1"
                     /label="CDS"
     gene            complement(76690..76929)
                     /Source="Geneious"
                     /label="infA gene"
     misc_feature    complement(76730)
                     /Source="Pyrimid"
                     /note="C to U RNA editing (frequency 0.52)"
                     /label="misc_feature"
     misc_feature    complement(76734)
                     /Source="Pyrimid"
                     /note="U to C RNA editing (frequency 0.56)"
                     /label="misc_feature"
     misc_feature    complement(76809)
                     /Source="Pyrimid"
                     /note="U to C RNA editing (frequency 0.44)"
                     /label="misc_feature"
     misc_feature    complement(76832)
                     /Source="Pyrimid"
                     /note="C to U RNA editing (frequency 0.74)"
                     /label="misc_feature"
     misc_feature    complement(76853)
                     /Source="Pyrimid"
                     /note="C to U RNA editing (frequency 0.76)"
                     /label="misc_feature"
     misc_feature    complement(76931)
                     /Source="Pyrimid"
                     /note="C to U RNA editing (frequency 0.46)"
                     /label="misc_feature"
     misc_feature    complement(76937)
                     /Source="Pyrimid"
                     /Score="2.61E-235"
                     /note="C to U RNA editing (frequency 0.37)"
                     /label="misc_feature"
     CDS             complement(77073..77471)
                     /Source="Geneious"
                     /ID="rps8.CDS.1"
                     /label="CDS"
     gene            complement(77073..77471)
                     /Source="Geneious"
                     /label="rps8 gene"
     misc_feature    complement(77153)
                     /Source="Pyrimid"
                     /note="C to U RNA editing (frequency 0.60)"
                     /label="misc_feature"
     misc_feature    complement(77276)
                     /Source="Pyrimid"
                     /note="U to C RNA editing (frequency 0.73)"
                     /label="misc_feature"
     misc_feature    complement(77357)
                     /Source="Pyrimid"
                     /note="C to U RNA editing (frequency 0.84)"
                     /label="misc_feature"
     misc_feature    complement(77358)
                     /Source="Pyrimid"
                     /note="C to U RNA editing (frequency 0.87)"
                     /label="misc_feature"
     misc_feature    complement(77359)
                     /Source="Pyrimid"
                     /note="C to U RNA editing (frequency 0.86)"
                     /label="misc_feature"
     misc_feature    complement(77367)
                     /Source="Pyrimid"
                     /Score="2.8E-4"
                     /note="C to U RNA editing (frequency 0.09)"
                     /label="misc_feature"
     misc_feature    complement(77470)
                     /Source="Pyrimid"
                     /note="C to U RNA editing (frequency 0.82)"
                     /label="misc_feature"
     CDS             complement(77637..78005)
                     /Source="Geneious"
                     /ID="rpl14.CDS.1"
                     /label="CDS"
     gene            complement(77637..78005)
                     /Source="Geneious"
                     /label="rpl14 gene"
     misc_feature    complement(77674)
                     /Source="Pyrimid"
                     /note="C to U RNA editing (frequency 0.67)"
                     /label="misc_feature"
     misc_feature    complement(78016)
                     /Source="Pyrimid"
                     /Score="9.9E-49"
                     /note="C to U RNA editing (frequency 0.20)"
                     /label="misc_feature"
     misc_feature    78184
                     /Source="Pyrimid"
                     /Score="4.36E-7"
                     /note="U to C RNA editing (frequency 0.13)"
                     /label="misc_feature"
     misc_feature    complement(78432)
                     /Source="Pyrimid"
                     /Score="3.21E-56"
                     /note="C to U RNA editing (frequency 0.36)"
                     /label="misc_feature"
     CDS             complement(78456..78860)
                     /Source="Geneious"
                     /ID="rpl16.CDS.2"
                     /label="CDS"
     gene            complement(78456..79687)
                     /Source="Geneious"
                     /label="rpl16 gene"
     misc_feature    complement(78553)
                     /Source="Pyrimid"
                     /note="C to U RNA editing (frequency 0.82)"
                     /label="misc_feature"
     misc_feature    complement(78866)
                     /Source="Pyrimid"
                     /Score="3.3E-115"
                     /note="C to U RNA editing (frequency 0.37)"
                     /label="misc_feature"
     CDS             complement(79679..79687)
                     /Source="Geneious"
                     /ID="rpl16.CDS.1"
                     /label="CDS"
     CDS             complement(79820..80476)
                     /Source="Geneious"
                     /ID="rps3.CDS.1"
                     /label="CDS"
     gene            complement(79820..80476)
                     /Source="Geneious"
                     /label="rps3 gene"
     misc_feature    complement(80025)
                     /Source="Pyrimid"
                     /note="C to U RNA editing (frequency 0.91)"
                     /label="misc_feature"
     misc_feature    complement(80475)
                     /Source="Pyrimid"
                     /note="C to U RNA editing (frequency 0.84)"
                     /label="misc_feature"
     CDS             complement(80606..80971)
                     /Source="Geneious"
                     /ID="rpl22.CDS.1"
                     /label="CDS"
     gene            complement(80606..80971)
                     /Source="Geneious"
                     /label="rpl22 gene"
     misc_feature    complement(80628)
                     /Source="Pyrimid"
                     /note="C to U RNA editing (frequency 0.93)"
                     /label="misc_feature"
     misc_feature    complement(80841)
                     /Source="Pyrimid"
                     /note="C to U RNA editing (frequency 0.84)"
                     /label="misc_feature"
     misc_feature    complement(80844)
                     /Source="Pyrimid"
                     /note="C to U RNA editing (frequency 0.82)"
                     /label="misc_feature"
     CDS             complement(80989..81267)
                     /Source="Geneious"
                     /ID="rps19.CDS.1"
                     /label="CDS"
     gene            complement(80989..81267)
                     /Source="Geneious"
                     /label="rps19 gene"
     misc_feature    complement(81266)
                     /Source="Pyrimid"
                     /note="C to U RNA editing (frequency 0.67)"
                     /label="misc_feature"
     CDS             complement(81302..81738)
                     /Source="Geneious"
                     /ID="rpl2.CDS.2"
                     /label="CDS"
     gene            complement(81302..82845)
                     /Source="Geneious"
                     /label="rpl2 gene"
     misc_feature    complement(81574)
                     /Source="Pyrimid"
                     /note="C to U RNA editing (frequency 0.77)"
                     /label="misc_feature"
     CDS             complement(82449..82845)
                     /Source="Geneious"
                     /ID="rpl2.CDS.1"
                     /label="CDS"
     misc_feature    complement(82836)
                     /Source="Pyrimid"
                     /note="U to C RNA editing (frequency 0.54)"
                     /label="misc_feature"
     CDS             complement(82897..83181)
                     /Source="Geneious"
                     /ID="rpl23.CDS.1"
                     /label="CDS"
     gene            complement(82897..83181)
                     /Source="Geneious"
                     /label="rpl23 gene"
     misc_feature    complement(83022)
                     /Source="Pyrimid"
                     /note="U to C RNA editing (frequency 0.65)"
                     /label="misc_feature"
     misc_feature    complement(83135)
                     /Source="Pyrimid"
                     /note="C to U RNA editing (frequency 0.71)"
                     /label="misc_feature"
     misc_feature    complement(83180)
                     /Source="Pyrimid"
                     /Score="3.12E-280"
                     /note="C to U RNA editing (frequency 0.44)"
                     /label="misc_feature"
     tRNA            complement(83338..83411)
                     /Source="Geneious"
                     /label="trnICAU tRNA"
     gene            complement(83338..83411)
                     /Source="Geneious"
                     /label="trnICAU gene"
     misc_feature    83417
                     /Source="Pyrimid"
                     /Score="7.41E-134"
                     /note="C to U RNA editing (frequency 0.13)"
                     /label="misc_feature"
     repeat_region   83454..104475
                     /Source="Geneious"
                     /ID="IR-1"
                     /label="IR-1"
     tRNA            complement(84455..84528)
                     /Source="Geneious"
                     /label="trnRACG tRNA"
     gene            complement(84455..84528)
                     /Source="Geneious"
                     /label="trnRACG gene"
     rRNA            complement(84787..84909)
                     /Source="Geneious"
                     /label="5 rRNA"
     gene            complement(84787..84909)
                     /Source="Geneious"
                     /label="rrn5 gene"
     rRNA            complement(85193..85295)
                     /Source="Geneious"
                     /label="45 rRNA"
     gene            complement(85193..85295)
                     /Source="Geneious"
                     /label="rrn45 gene"
     rRNA            complement(85334..88145)
                     /Source="Geneious"
                     /label="23S rRNA"
     gene            complement(85334..88145)
                     /Source="Geneious"
                     /label="rrn23 gene"
     misc_feature    85485
                     /Source="Pyrimid"
                     /Score="0.0406"
                     /note="C to U RNA editing (frequency 0.09)"
                     /label="misc_feature"
     misc_feature    complement(85504)
                     /Source="Pyrimid"
                     /Score="2.35E-10"
                     /note="C to U RNA editing (frequency 0.15)"
                     /label="misc_feature"
     misc_feature    complement(85588)
                     /Source="Pyrimid"
                     /Score="8.02E-8"
                     /note="C to U RNA editing (frequency 0.17)"
                     /label="misc_feature"
     misc_feature    complement(85653)
                     /Source="Pyrimid"
                     /Score="1.34E-12"
                     /note="U to C RNA editing (frequency 0.22)"
                     /label="misc_feature"
     misc_feature    86124
                     /Source="Pyrimid"
                     /Score="3.26E-9"
                     /note="U to C RNA editing (frequency 0.23)"
                     /label="misc_feature"
     misc_feature    86127
                     /Source="Pyrimid"
                     /Score="7.14E-9"
                     /note="U to C RNA editing (frequency 0.21)"
                     /label="misc_feature"
     misc_feature    complement(86817)
                     /Source="Pyrimid"
                     /Score="4.97E-92"
                     /note="U to C RNA editing (frequency 0.49)"
                     /label="misc_feature"
     misc_feature    86947
                     /Source="Pyrimid"
                     /Score="5.48E-8"
                     /note="C to U RNA editing (frequency 0.18)"
                     /label="misc_feature"
     misc_feature    86970
                     /Source="Pyrimid"
                     /Score="1.05E-35"
                     /note="C to U RNA editing (frequency 0.33)"
                     /label="misc_feature"
     misc_feature    86978
                     /Source="Pyrimid"
                     /Score="2.15E-51"
                     /note="U to C RNA editing (frequency 0.39)"
                     /label="misc_feature"
     misc_feature    87006
                     /Source="Pyrimid"
                     /Score="5.09E-50"
                     /note="U to C RNA editing (frequency 0.36)"
                     /label="misc_feature"
     misc_feature    87077
                     /Source="Pyrimid"
                     /Score="7.69E-10"
                     /note="U to C RNA editing (frequency 0.18)"
                     /label="misc_feature"
     misc_feature    87079
                     /Source="Pyrimid"
                     /Score="3.32E-9"
                     /note="U to C RNA editing (frequency 0.18)"
                     /label="misc_feature"
     misc_feature    87080
                     /Source="Pyrimid"
                     /Score="8.63E-9"
                     /note="C to U RNA editing (frequency 0.18)"
                     /label="misc_feature"
     misc_feature    87091
                     /Source="Pyrimid"
                     /Score="8.29E-7"
                     /note="C to U RNA editing (frequency 0.15)"
                     /label="misc_feature"
     misc_feature    87102
                     /Source="Pyrimid"
                     /Score="0.00235"
                     /note="C to U RNA editing (frequency 0.12)"
                     /label="misc_feature"
     misc_feature    complement(87249)
                     /Source="Pyrimid"
                     /Score="0.00164"
                     /note="U to C RNA editing (frequency 0.13)"
                     /label="misc_feature"
     misc_feature    complement(87260)
                     /Source="Pyrimid"
                     /Score="1.76E-12"
                     /note="C to U RNA editing (frequency 0.18)"
                     /label="misc_feature"
     tRNA            complement(88302..88336)
                     /Source="Geneious"
                     /label="trnAUGC tRNA"
     gene            complement(88302..89154)
                     /Source="Geneious"
                     /label="trnAUGC gene"
     tRNA            complement(89117..89154)
                     /Source="Geneious"
                     /label="trnAUGC tRNA"
     tRNA            complement(89222..89256)
                     /Source="Geneious"
                     /label="trnIGAU tRNA"
     gene            complement(89222..90245)
                     /Source="Geneious"
                     /label="trnIGAU gene"
     misc_feature    89972
                     /Source="Pyrimid"
                     /Score="0.0478"
                     /note="U to C RNA editing (frequency 0.06)"
                     /label="misc_feature"
     tRNA            complement(90203..90245)
                     /Source="Geneious"
                     /label="trnIGAU tRNA"
     rRNA            complement(90497..91996)
                     /Source="Geneious"
                     /label="16S rRNA"
     gene            complement(90497..91996)
                     /Source="Geneious"
                     /label="rrn16 gene"
     misc_feature    complement(91651)
                     /Source="Pyrimid"
                     /Score="2.22E-11"
                     /note="C to U RNA editing (frequency 0.19)"
                     /label="misc_feature"
     misc_feature    complement(91866)
                     /Source="Pyrimid"
                     /Score="0.0391"
                     /note="C to U RNA editing (frequency 0.12)"
                     /label="misc_feature"
     CDS             93636..93867
                     /Source="Geneious"
                     /ID="rps12B.CDS.1"
                     /label="CDS"
     gene            93636..94492
                     /Source="Geneious"
                     /label="rps12B gene"
     misc_feature    93864
                     /Source="Pyrimid"
                     /note="C to U RNA editing (frequency 0.77)"
                     /label="misc_feature"
     misc_feature    94198
                     /Source="Pyrimid"
                     /note="C to U RNA editing (frequency 0.78)"
                     /label="misc_feature"
     misc_feature    94221
                     /Source="Pyrimid"
                     /note="C to U RNA editing (frequency 0.54)"
                     /label="misc_feature"
     misc_feature    94428
                     /Source="Pyrimid"
                     /note="C to U RNA editing (frequency 0.84)"
                     /label="misc_feature"
     CDS             94467..94492
                     /Source="Geneious"
                     /ID="rps12B.CDS.2"
                     /label="CDS"
     misc_feature    94550
                     /Source="Pyrimid"
                     /Score="7.93E-220"
                     /note="U to C RNA editing (frequency 0.18)"
                     /label="misc_feature"
     CDS             94552..95025
                     /Source="Geneious"
                     /ID="rps7.CDS.1"
                     /label="CDS"
     gene            94552..95025
                     /Source="Geneious"
                     /label="rps7 gene"
     misc_feature    94574
                     /Source="Pyrimid"
                     /note="C to U RNA editing (frequency 0.70)"
                     /label="misc_feature"
     misc_feature    94649
                     /Source="Pyrimid"
                     /note="C to U RNA editing (frequency 0.97)"
                     /label="misc_feature"
     misc_feature    94685
                     /Source="Pyrimid"
                     /note="C to U RNA editing (frequency 0.83)"
                     /label="misc_feature"
     misc_feature    94711
                     /Source="Pyrimid"
                     /note="U to C RNA editing (frequency 0.72)"
                     /label="misc_feature"
     misc_feature    94853
                     /Source="Pyrimid"
                     /note="C to U RNA editing (frequency 0.83)"
                     /label="misc_feature"
     misc_feature    94868
                     /Source="Pyrimid"
                     /note="C to U RNA editing (frequency 0.92)"
                     /label="misc_feature"
     misc_feature    94871
                     /Source="Pyrimid"
                     /note="C to U RNA editing (frequency 0.88)"
                     /label="misc_feature"
     misc_feature    94928
                     /Source="Pyrimid"
                     /note="C to U RNA editing (frequency 0.87)"
                     /label="misc_feature"
     CDS             95804..96865
                     /Source="Geneious"
                     /ID="psbA.CDS.1"
                     /label="CDS"
     gene            95804..96865
                     /Source="Geneious"
                     /label="psbA gene"
     misc_feature    96887
                     /Source="Pyrimid"
                     /note="U to C RNA editing (frequency 0.37)"
                     /label="misc_feature"
     tRNA            97271..97345
                     /Source="Geneious"
                     /label="trnHGUG tRNA"
     gene            97271..97345
                     /Source="Geneious"
                     /label="trnHGUG gene"
     CDS             97596..103613
                     /Source="Geneious"
                     /ID="ycf2.CDS.1"
                     /label="CDS"
     gene            97596..103613
                     /Source="Geneious"
                     /label="ycf2 gene"
     misc_feature    97682
                     /Source="Pyrimid"
                     /Score="2.5E-98"
                     /note="C to U RNA editing (frequency 0.36)"
                     /label="misc_feature"
     misc_feature    97767
                     /Source="Pyrimid"
                     /Score="4.38E-225"
                     /note="U to C RNA editing (frequency 0.50)"
                     /label="misc_feature"
     misc_feature    99043
                     /Source="Pyrimid"
                     /Score="3.56E-5"
                     /note="C to U RNA editing (frequency 0.12)"
                     /label="misc_feature"
     misc_feature    99562
                     /Source="Pyrimid"
                     /Score="2.67E-306"
                     /note="C to U RNA editing (frequency 0.67)"
                     /label="misc_feature"
     misc_feature    complement(100352)
                     /Source="Pyrimid"
                     /Score="2.26E-6"
                     /note="U to C RNA editing (frequency 0.12)"
                     /label="misc_feature"
     misc_feature    100558
                     /Source="Pyrimid"
                     /note="C to U RNA editing (frequency 0.87)"
                     /label="misc_feature"
     misc_feature    100810
                     /Source="Pyrimid"
                     /Score="6.87E-174"
                     /note="C to U RNA editing (frequency 0.88)"
                     /label="misc_feature"
     misc_feature    100852
                     /Source="Pyrimid"
                     /Score="1.55E-188"
                     /note="C to U RNA editing (frequency 0.89)"
                     /label="misc_feature"
     misc_feature    100853
                     /Source="Pyrimid"
                     /Score="1.68E-32"
                     /note="C to U RNA editing (frequency 0.33)"
                     /label="misc_feature"
     misc_feature    100918
                     /Source="Pyrimid"
                     /note="C to U RNA editing (frequency 0.92)"
                     /label="misc_feature"
     misc_feature    100996
                     /Source="Pyrimid"
                     /note="C to U RNA editing (frequency 0.91)"
                     /label="misc_feature"
     misc_feature    101137
                     /Source="Pyrimid"
                     /Score="4.77E-58"
                     /note="C to U RNA editing (frequency 0.18)"
                     /label="misc_feature"
     misc_feature    101430
                     /Source="Pyrimid"
                     /Score="1.24E-4"
                     /note="C to U RNA editing (frequency 0.11)"
                     /label="misc_feature"
     misc_feature    101431
                     /Source="Pyrimid"
                     /note="C to U RNA editing (frequency 0.95)"
                     /label="misc_feature"
     misc_feature    101824
                     /Source="Pyrimid"
                     /note="C to U RNA editing (frequency 0.90)"
                     /label="misc_feature"
     misc_feature    101842
                     /Source="Pyrimid"
                     /Score="1.18E-313"
                     /note="C to U RNA editing (frequency 0.90)"
                     /label="misc_feature"
     misc_feature    101995
                     /Source="Pyrimid"
                     /Score="2.3E-201"
                     /note="C to U RNA editing (frequency 0.79)"
                     /label="misc_feature"
     misc_feature    102004
                     /Source="Pyrimid"
                     /Score="5.78E-164"
                     /note="C to U RNA editing (frequency 0.71)"
                     /label="misc_feature"
     misc_feature    102034
                     /Source="Pyrimid"
                     /Score="4.12E-18"
                     /note="C to U RNA editing (frequency 0.20)"
                     /label="misc_feature"
     misc_feature    102079
                     /Source="Pyrimid"
                     /note="C to U RNA editing (frequency 0.90)"
                     /label="misc_feature"
     misc_feature    102235
                     /Source="Pyrimid"
                     /note="C to U RNA editing (frequency 0.97)"
                     /label="misc_feature"
     misc_feature    102950
                     /Source="Pyrimid"
                     /Score="8.32E-72"
                     /note="C to U RNA editing (frequency 0.24)"
                     /label="misc_feature"
     misc_feature    102952
                     /Source="Pyrimid"
                     /Score="2.43E-6"
                     /note="C to U RNA editing (frequency 0.10)"
                     /label="misc_feature"
     misc_feature    103191
                     /Source="Pyrimid"
                     /note="C to U RNA editing (frequency 0.80)"
                     /label="misc_feature"
     misc_feature    103326
                     /Source="Pyrimid"
                     /note="U to C RNA editing (frequency 0.87)"
                     /label="misc_feature"
     misc_feature    103344
                     /Source="Pyrimid"
                     /note="C to U RNA editing (frequency 0.63)"
                     /label="misc_feature"
     misc_feature    103345
                     /Source="Pyrimid"
                     /note="C to U RNA editing (frequency 0.94)"
                     /label="misc_feature"
     tRNA            complement(104033..104104)
                     /Source="Geneious"
                     /label="trnNGUU tRNA"
     gene            complement(104033..104104)
                     /Source="Geneious"
                     /label="trnNGUU gene"
     misc_feature    104232
                     /Source="Pyrimid"
                     /Score="9.0E-17"
                     /note="C to U RNA editing (frequency 0.27)"
                     /label="misc_feature"
     misc_feature    104241
                     /Source="Pyrimid"
                     /Score="7.49E-11"
                     /note="U to C RNA editing (frequency 0.14)"
                     /label="misc_feature"
     misc_feature    complement(104450)
                     /Source="Pyrimid"
                     /Score="6.86E-261"
                     /note="C to U RNA editing (frequency 0.19)"
                     /label="misc_feature"
     CDS             complement(104479..106674)
                     /Source="Geneious"
                     /ID="ndhF.CDS.1"
                     /label="CDS"
     gene            complement(104479..106674)
                     /Source="Geneious"
                     /label="ndhF gene"
     misc_feature    complement(104872)
                     /Source="Pyrimid"
                     /Score="3.78E-13"
                     /note="C to U RNA editing (frequency 0.19)"
                     /label="misc_feature"
     misc_feature    complement(105022)
                     /Source="Pyrimid"
                     /Score="6.19E-204"
                     /note="C to U RNA editing (frequency 0.31)"
                     /label="misc_feature"
     misc_feature    complement(105026)
                     /Source="Pyrimid"
                     /note="C to U RNA editing (frequency 0.83)"
                     /label="misc_feature"
     misc_feature    complement(105105)
                     /Source="Pyrimid"
                     /Score="7.2E-12"
                     /note="C to U RNA editing (frequency 0.09)"
                     /label="misc_feature"
     misc_feature    complement(105170)
                     /Source="Pyrimid"
                     /Score="6.69E-22"
                     /note="U to C RNA editing (frequency 0.15)"
                     /label="misc_feature"
     misc_feature    complement(105338)
                     /Source="Pyrimid"
                     /note="C to U RNA editing (frequency 0.64)"
                     /label="misc_feature"
     misc_feature    complement(105407)
                     /Source="Pyrimid"
                     /note="C to U RNA editing (frequency 0.84)"
                     /label="misc_feature"
     misc_feature    complement(105410)
                     /Source="Pyrimid"
                     /note="C to U RNA editing (frequency 0.84)"
                     /label="misc_feature"
     misc_feature    complement(105427)
                     /Source="Pyrimid"
                     /Score="3.88E-243"
                     /note="C to U RNA editing (frequency 0.36)"
                     /label="misc_feature"
     misc_feature    complement(105429)
                     /Source="Pyrimid"
                     /note="C to U RNA editing (frequency 0.75)"
                     /label="misc_feature"
     misc_feature    complement(105470)
                     /Source="Pyrimid"
                     /note="C to U RNA editing (frequency 0.55)"
                     /label="misc_feature"
     misc_feature    complement(105534)
                     /Source="Pyrimid"
                     /note="U to C RNA editing (frequency 0.62)"
                     /label="misc_feature"
     misc_feature    complement(105596)
                     /Source="Pyrimid"
                     /Score="5.81E-253"
                     /note="C to U RNA editing (frequency 0.64)"
                     /label="misc_feature"
     misc_feature    complement(105605)
                     /Source="Pyrimid"
                     /Score="6.06E-263"
                     /note="C to U RNA editing (frequency 0.68)"
                     /label="misc_feature"
     misc_feature    complement(105613)
                     /Source="Pyrimid"
                     /Score="6.42E-33"
                     /note="C to U RNA editing (frequency 0.22)"
                     /label="misc_feature"
     misc_feature    complement(105932)
                     /Source="Pyrimid"
                     /note="C to U RNA editing (frequency 0.88)"
                     /label="misc_feature"
     misc_feature    complement(106053)
                     /Source="Pyrimid"
                     /note="U to C RNA editing (frequency 0.60)"
                     /label="misc_feature"
     misc_feature    complement(106077)
                     /Source="Pyrimid"
                     /note="C to U RNA editing (frequency 0.66)"
                     /label="misc_feature"
     misc_feature    complement(106088)
                     /Source="Pyrimid"
                     /note="C to U RNA editing (frequency 0.73)"
                     /label="misc_feature"
     misc_feature    complement(106227)
                     /Source="Pyrimid"
                     /Score="2.66E-177"
                     /note="C to U RNA editing (frequency 0.65)"
                     /label="misc_feature"
     misc_feature    complement(106256)
                     /Source="Pyrimid"
                     /note="C to U RNA editing (frequency 0.76)"
                     /label="misc_feature"
     misc_feature    complement(106325)
                     /Source="Pyrimid"
                     /note="C to U RNA editing (frequency 0.76)"
                     /label="misc_feature"
     misc_feature    complement(106341)
                     /Source="Pyrimid"
                     /note="C to U RNA editing (frequency 0.82)"
                     /label="misc_feature"
     misc_feature    complement(106346)
                     /Source="Pyrimid"
                     /note="C to U RNA editing (frequency 0.80)"
                     /label="misc_feature"
     misc_feature    complement(106373)
                     /Source="Pyrimid"
                     /note="C to U RNA editing (frequency 0.71)"
                     /label="misc_feature"
     misc_feature    complement(106421)
                     /Source="Pyrimid"
                     /note="C to U RNA editing (frequency 0.72)"
                     /label="misc_feature"
     misc_feature    complement(106422)
                     /Source="Pyrimid"
                     /note="C to U RNA editing (frequency 0.55)"
                     /label="misc_feature"
     misc_feature    complement(106496)
                     /Source="Pyrimid"
                     /note="C to U RNA editing (frequency 0.85)"
                     /label="misc_feature"
     misc_feature    complement(106736)
                     /Source="Pyrimid"
                     /Score="8.52E-318"
                     /note="C to U RNA editing (frequency 0.65)"
                     /label="misc_feature"
     misc_feature    complement(106741)
                     /Source="Pyrimid"
                     /Score="5.19E-34"
                     /note="C to U RNA editing (frequency 0.19)"
                     /label="misc_feature"
     misc_feature    106916
                     /Source="Pyrimid"
                     /note="C to U RNA editing (frequency 0.28)"
                     /label="misc_feature"
     CDS             106933..107295
                     /Source="Geneious"
                     /ID="rpl21.CDS.1"
                     /label="CDS"
     gene            106933..107295
                     /Source="Geneious"
                     /label="rpl21 gene"
     misc_feature    107057
                     /Source="Pyrimid"
                     /note="C to U RNA editing (frequency 0.74)"
                     /label="misc_feature"
     misc_feature    107209
                     /Source="Pyrimid"
                     /note="U to C RNA editing (frequency 0.71)"
                     /label="misc_feature"
     misc_feature    107411
                     /Source="Pyrimid"
                     /Score="0.0126"
                     /note="C to U RNA editing (frequency 0.06)"
                     /label="misc_feature"
     CDS             107500..107679
                     /Source="Geneious"
                     /ID="rpl32.CDS.1"
                     /label="CDS"
     gene            107500..107679
                     /Source="Geneious"
                     /label="rpl32 gene"
     misc_feature    107600
                     /Source="Pyrimid"
                     /note="C to U RNA editing (frequency 0.79)"
                     /label="misc_feature"
     tRNA            complement(108530..108603)
                     /Source="Geneious"
                     /label="trnPGGG tRNA"
     gene            complement(108530..108603)
                     /Source="Geneious"
                     /label="trnPGGG gene"
     tRNA            108816..108895
                     /Source="Geneious"
                     /label="trnLUAG tRNA"
     gene            108816..108895
                     /Source="Geneious"
                     /label="trnLUAG gene"
     CDS             109124..110098
                     /Source="Geneious"
                     /ID="ccsA.CDS.1"
                     /label="CDS"
     gene            109124..110098
                     /Source="Geneious"
                     /label="ccsA gene"
     misc_feature    109125
                     /Source="Pyrimid"
                     /note="C to U RNA editing (frequency 0.63)"
                     /label="misc_feature"
     misc_feature    109135
                     /Source="Pyrimid"
                     /Score="1.13E-83"
                     /note="C to U RNA editing (frequency 0.28)"
                     /label="misc_feature"
     misc_feature    109183
                     /Source="Pyrimid"
                     /Score="2.88E-177"
                     /note="C to U RNA editing (frequency 0.36)"
                     /label="misc_feature"
     misc_feature    109191
                     /Source="Pyrimid"
                     /note="C to U RNA editing (frequency 0.76)"
                     /label="misc_feature"
     misc_feature    109221
                     /Source="Pyrimid"
                     /Score="2.81E-207"
                     /note="C to U RNA editing (frequency 0.37)"
                     /label="misc_feature"
     misc_feature    109266
                     /Source="Pyrimid"
                     /note="C to U RNA editing (frequency 0.75)"
                     /label="misc_feature"
     misc_feature    109270
                     /Source="Pyrimid"
                     /note="C to U RNA editing (frequency 0.68)"
                     /label="misc_feature"
     misc_feature    109271
                     /Source="Pyrimid"
                     /note="C to U RNA editing (frequency 0.79)"
                     /label="misc_feature"
     misc_feature    109332
                     /Source="Pyrimid"
                     /note="C to U RNA editing (frequency 0.89)"
                     /label="misc_feature"
     misc_feature    109443
                     /Source="Pyrimid"
                     /note="C to U RNA editing (frequency 0.83)"
                     /label="misc_feature"
     misc_feature    109464
                     /Source="Pyrimid"
                     /note="C to U RNA editing (frequency 0.91)"
                     /label="misc_feature"
     misc_feature    109512
                     /Source="Pyrimid"
                     /note="C to U RNA editing (frequency 0.92)"
                     /label="misc_feature"
     misc_feature    109548
                     /Source="Pyrimid"
                     /note="C to U RNA editing (frequency 0.87)"
                     /label="misc_feature"
     misc_feature    109553
                     /Source="Pyrimid"
                     /note="C to U RNA editing (frequency 0.83)"
                     /label="misc_feature"
     misc_feature    109554
                     /Source="Pyrimid"
                     /note="C to U RNA editing (frequency 0.84)"
                     /label="misc_feature"
     misc_feature    109561
                     /Source="Pyrimid"
                     /Score="1.97E-7"
                     /note="C to U RNA editing (frequency 0.08)"
                     /label="misc_feature"
     misc_feature    109569
                     /Source="Pyrimid"
                     /note="C to U RNA editing (frequency 0.85)"
                     /label="misc_feature"
     misc_feature    109572
                     /Source="Pyrimid"
                     /note="C to U RNA editing (frequency 0.85)"
                     /label="misc_feature"
     misc_feature    109602
                     /Source="Pyrimid"
                     /note="C to U RNA editing (frequency 0.84)"
                     /label="misc_feature"
     misc_feature    109603
                     /Source="Pyrimid"
                     /note="C to U RNA editing (frequency 0.87)"
                     /label="misc_feature"
     misc_feature    109609
                     /Source="Pyrimid"
                     /Score="2.12E-35"
                     /note="C to U RNA editing (frequency 0.15)"
                     /label="misc_feature"
     misc_feature    109758
                     /Source="Pyrimid"
                     /note="C to U RNA editing (frequency 0.82)"
                     /label="misc_feature"
     misc_feature    109836
                     /Source="Pyrimid"
                     /note="C to U RNA editing (frequency 0.84)"
                     /label="misc_feature"
     misc_feature    109892
                     /Source="Pyrimid"
                     /note="C to U RNA editing (frequency 0.81)"
                     /label="misc_feature"
     misc_feature    109940
                     /Source="Pyrimid"
                     /note="C to U RNA editing (frequency 0.61)"
                     /label="misc_feature"
     misc_feature    110027
                     /Source="Pyrimid"
                     /note="C to U RNA editing (frequency 0.77)"
                     /label="misc_feature"
     misc_feature    110033
                     /Source="Pyrimid"
                     /note="C to U RNA editing (frequency 0.74)"
                     /label="misc_feature"
     misc_feature    110187
                     /Source="Pyrimid"
                     /Score="2.68E-7"
                     /note="C to U RNA editing (frequency 0.09)"
                     /label="misc_feature"
     CDS             complement(110601..112106)
                     /Source="Geneious"
                     /ID="ndhD.CDS.1"
                     /label="CDS"
     gene            complement(110601..112106)
                     /Source="Geneious"
                     /label="ndhD gene"
     misc_feature    complement(110809)
                     /Source="Pyrimid"
                     /note="C to U RNA editing (frequency 0.92)"
                     /label="misc_feature"
     misc_feature    complement(110902)
                     /Source="Pyrimid"
                     /note="C to U RNA editing (frequency 0.94)"
                     /label="misc_feature"
     misc_feature    complement(110914)
                     /Source="Pyrimid"
                     /note="C to U RNA editing (frequency 0.92)"
                     /label="misc_feature"
     misc_feature    complement(111204)
                     /Source="Pyrimid"
                     /Score="1.43E-253"
                     /note="C to U RNA editing (frequency 0.37)"
                     /label="misc_feature"
     misc_feature    complement(111360)
                     /Source="Pyrimid"
                     /Score="2.46E-227"
                     /note="C to U RNA editing (frequency 0.33)"
                     /label="misc_feature"
     misc_feature    complement(111480)
                     /Source="Pyrimid"
                     /Score="1.58E-50"
                     /note="C to U RNA editing (frequency 0.14)"
                     /label="misc_feature"
     misc_feature    complement(111481)
                     /Source="Pyrimid"
                     /note="C to U RNA editing (frequency 0.86)"
                     /label="misc_feature"
     misc_feature    complement(111553)
                     /Source="Pyrimid"
                     /note="C to U RNA editing (frequency 0.77)"
                     /label="misc_feature"
     misc_feature    complement(111625)
                     /Source="Pyrimid"
                     /note="C to U RNA editing (frequency 0.72)"
                     /label="misc_feature"
     misc_feature    complement(111690)
                     /Source="Pyrimid"
                     /note="C to U RNA editing (frequency 0.71)"
                     /label="misc_feature"
     misc_feature    complement(111692)
                     /Source="Pyrimid"
                     /note="C to U RNA editing (frequency 0.72)"
                     /label="misc_feature"
     misc_feature    complement(111802)
                     /Source="Pyrimid"
                     /note="C to U RNA editing (frequency 0.81)"
                     /label="misc_feature"
     misc_feature    complement(111811)
                     /Source="Pyrimid"
                     /note="C to U RNA editing (frequency 0.79)"
                     /label="misc_feature"
     misc_feature    complement(111832)
                     /Source="Pyrimid"
                     /note="C to U RNA editing (frequency 0.76)"
                     /label="misc_feature"
     misc_feature    complement(111868)
                     /Source="Pyrimid"
                     /note="C to U RNA editing (frequency 0.72)"
                     /label="misc_feature"
     misc_feature    complement(111953)
                     /Source="Pyrimid"
                     /note="C to U RNA editing (frequency 0.67)"
                     /label="misc_feature"
     misc_feature    complement(111982)
                     /Source="Pyrimid"
                     /note="C to U RNA editing (frequency 0.70)"
                     /label="misc_feature"
     misc_feature    complement(111989)
                     /Source="Pyrimid"
                     /Score="1.3E-266"
                     /note="C to U RNA editing (frequency 0.46)"
                     /label="misc_feature"
     misc_feature    complement(111997)
                     /Source="Pyrimid"
                     /note="C to U RNA editing (frequency 0.63)"
                     /label="misc_feature"
     misc_feature    complement(112002)
                     /Source="Pyrimid"
                     /note="C to U RNA editing (frequency 0.45)"
                     /label="misc_feature"
     misc_feature    complement(112091)
                     /Source="Pyrimid"
                     /note="C to U RNA editing (frequency 0.67)"
                     /label="misc_feature"
     misc_feature    complement(112240)
                     /Source="Pyrimid"
                     /Score="3.27E-195"
                     /note="C to U RNA editing (frequency 0.28)"
                     /label="misc_feature"
     CDS             complement(112283..112528)
                     /Source="Geneious"
                     /ID="psaC.CDS.1"
                     /label="CDS"
     gene            complement(112283..112528)
                     /Source="Geneious"
                     /label="psaC gene"
     CDS             complement(112864..113175)
                     /Source="Geneious"
                     /ID="ndhE.CDS.1"
                     /label="CDS"
     gene            complement(112864..113175)
                     /Source="Geneious"
                     /label="ndhE gene"
     misc_feature    complement(113012)
                     /Source="Pyrimid"
                     /Score="4.44E-18"
                     /note="C to U RNA editing (frequency 0.11)"
                     /label="misc_feature"
     misc_feature    complement(113072)
                     /Source="Pyrimid"
                     /note="C to U RNA editing (frequency 0.76)"
                     /label="misc_feature"
     misc_feature    complement(113099)
                     /Source="Pyrimid"
                     /note="C to U RNA editing (frequency 0.91)"
                     /label="misc_feature"
     misc_feature    complement(113117)
                     /Source="Pyrimid"
                     /Score="1.97E-290"
                     /note="C to U RNA editing (frequency 0.52)"
                     /label="misc_feature"
     misc_feature    complement(113139)
                     /Source="Pyrimid"
                     /note="C to U RNA editing (frequency 0.66)"
                     /label="misc_feature"
     misc_feature    complement(113140)
                     /Source="Pyrimid"
                     /note="C to U RNA editing (frequency 0.65)"
                     /label="misc_feature"
     misc_feature    complement(113141)
                     /Source="Pyrimid"
                     /note="C to U RNA editing (frequency 0.65)"
                     /label="misc_feature"
     misc_feature    complement(113255)
                     /Source="Pyrimid"
                     /Score="4.14E-9"
                     /note="C to U RNA editing (frequency 0.11)"
                     /label="misc_feature"
     CDS             complement(113290..113877)
                     /Source="Geneious"
                     /ID="ndhG.CDS.1"
                     /label="CDS"
     gene            complement(113290..113877)
                     /Source="Geneious"
                     /label="ndhG gene"
     misc_feature    complement(113447)
                     /Source="Pyrimid"
                     /note="C to U RNA editing (frequency 0.55)"
                     /label="misc_feature"
     misc_feature    complement(113561)
                     /Source="Pyrimid"
                     /note="C to U RNA editing (frequency 0.73)"
                     /label="misc_feature"
     misc_feature    complement(113574)
                     /Source="Pyrimid"
                     /note="C to U RNA editing (frequency 0.71)"
                     /label="misc_feature"
     misc_feature    complement(113651)
                     /Source="Pyrimid"
                     /note="C to U RNA editing (frequency 0.85)"
                     /label="misc_feature"
     misc_feature    complement(113708)
                     /Source="Pyrimid"
                     /note="C to U RNA editing (frequency 0.69)"
                     /label="misc_feature"
     misc_feature    complement(113732)
                     /Source="Pyrimid"
                     /note="C to U RNA editing (frequency 0.61)"
                     /label="misc_feature"
     misc_feature    complement(113735)
                     /Source="Pyrimid"
                     /note="C to U RNA editing (frequency 0.63)"
                     /label="misc_feature"
     misc_feature    complement(113762)
                     /Source="Pyrimid"
                     /note="C to U RNA editing (frequency 0.61)"
                     /label="misc_feature"
     misc_feature    complement(113828)
                     /Source="Pyrimid"
                     /Score="1.03E-229"
                     /note="C to U RNA editing (frequency 0.54)"
                     /label="misc_feature"
     CDS             complement(113989..114549)
                     /Source="Geneious"
                     /ID="ndhI.CDS.1"
                     /label="CDS"
     gene            complement(113989..114549)
                     /Source="Geneious"
                     /label="ndhI gene"
     misc_feature    complement(114116)
                     /Source="Pyrimid"
                     /note="C to U RNA editing (frequency 0.75)"
                     /label="misc_feature"
     misc_feature    complement(114161)
                     /Source="Pyrimid"
                     /note="C to U RNA editing (frequency 0.75)"
                     /label="misc_feature"
     misc_feature    complement(114213)
                     /Source="Pyrimid"
                     /note="C to U RNA editing (frequency 0.79)"
                     /label="misc_feature"
     misc_feature    complement(114443)
                     /Source="Pyrimid"
                     /note="C to U RNA editing (frequency 0.70)"
                     /label="misc_feature"
     misc_feature    complement(114510)
                     /Source="Pyrimid"
                     /note="C to U RNA editing (frequency 0.86)"
                     /label="misc_feature"
     misc_feature    complement(114539)
                     /Source="Pyrimid"
                     /Score="1.97E-115"
                     /note="C to U RNA editing (frequency 0.50)"
                     /label="misc_feature"
     misc_feature    complement(114541)
                     /Source="Pyrimid"
                     /Score="2.7E-119"
                     /note="C to U RNA editing (frequency 0.52)"
                     /label="misc_feature"
     misc_feature    complement(114643)
                     /Source="Pyrimid"
                     /Score="3.33E-5"
                     /note="C to U RNA editing (frequency 0.16)"
                     /label="misc_feature"
     CDS             complement(114703..115260)
                     /Source="Geneious"
                     /ID="ndhA.CDS.2"
                     /label="CDS"
     gene            complement(114703..116767)
                     /Source="Geneious"
                     /label="ndhA gene"
     misc_feature    complement(114719)
                     /Source="Pyrimid"
                     /Score="8.6E-34"
                     /note="C to U RNA editing (frequency 0.45)"
                     /label="misc_feature"
     misc_feature    complement(114729)
                     /Source="Pyrimid"
                     /Score="8.95E-39"
                     /note="C to U RNA editing (frequency 0.39)"
                     /label="misc_feature"
     misc_feature    complement(115007)
                     /Source="Pyrimid"
                     /Score="6.67E-93"
                     /note="C to U RNA editing (frequency 0.43)"
                     /label="misc_feature"
     misc_feature    complement(115014)
                     /Source="Pyrimid"
                     /Score="1.61E-84"
                     /note="C to U RNA editing (frequency 0.42)"
                     /label="misc_feature"
     misc_feature    complement(115028)
                     /Source="Pyrimid"
                     /Score="5.98E-95"
                     /note="C to U RNA editing (frequency 0.45)"
                     /label="misc_feature"
     CDS             complement(116219..116767)
                     /Source="Geneious"
                     /ID="ndhA.CDS.1"
                     /label="CDS"
     misc_feature    complement(116295)
                     /Source="Pyrimid"
                     /Score="1.46E-168"
                     /note="C to U RNA editing (frequency 0.61)"
                     /label="misc_feature"
     misc_feature    complement(116359)
                     /Source="Pyrimid"
                     /Score="6.12E-114"
                     /note="C to U RNA editing (frequency 0.63)"
                     /label="misc_feature"
     misc_feature    complement(116376)
                     /Source="Pyrimid"
                     /Score="5.58E-125"
                     /note="C to U RNA editing (frequency 0.64)"
                     /label="misc_feature"
     misc_feature    complement(116391)
                     /Source="Pyrimid"
                     /Score="1.82E-75"
                     /note="C to U RNA editing (frequency 0.54)"
                     /label="misc_feature"
     misc_feature    complement(116434)
                     /Source="Pyrimid"
                     /Score="1.38E-16"
                     /note="C to U RNA editing (frequency 0.21)"
                     /label="misc_feature"
     misc_feature    complement(116766)
                     /Source="Pyrimid"
                     /Score="2.4E-80"
                     /note="C to U RNA editing (frequency 0.45)"
                     /label="misc_feature"
     CDS             complement(116769..117953)
                     /Source="Geneious"
                     /ID="ndhH.CDS.1"
                     /label="CDS"
     gene            complement(116769..117953)
                     /Source="Geneious"
                     /label="ndhH gene"
     misc_feature    complement(116771)
                     /Source="Pyrimid"
                     /Score="3.58E-189"
                     /note="C to U RNA editing (frequency 0.71)"
                     /label="misc_feature"
     misc_feature    complement(116778)
                     /Source="Pyrimid"
                     /Score="7.1E-69"
                     /note="C to U RNA editing (frequency 0.42)"
                     /label="misc_feature"
     misc_feature    complement(116809)
                     /Source="Pyrimid"
                     /Score="1.28E-141"
                     /note="C to U RNA editing (frequency 0.73)"
                     /label="misc_feature"
     misc_feature    complement(116855)
                     /Source="Pyrimid"
                     /Score="4.22E-25"
                     /note="U to C RNA editing (frequency 0.31)"
                     /label="misc_feature"
     misc_feature    complement(116872)
                     /Source="Pyrimid"
                     /Score="3.32E-78"
                     /note="C to U RNA editing (frequency 0.49)"
                     /label="misc_feature"
     misc_feature    complement(116929)
                     /Source="Pyrimid"
                     /Score="2.0E-36"
                     /note="C to U RNA editing (frequency 0.36)"
                     /label="misc_feature"
     misc_feature    complement(117109)
                     /Source="Pyrimid"
                     /Score="8.69E-101"
                     /note="C to U RNA editing (frequency 0.49)"
                     /label="misc_feature"
     misc_feature    complement(117952)
                     /Source="Pyrimid"
                     /Score="1.53E-160"
                     /note="C to U RNA editing (frequency 0.41)"
                     /label="misc_feature"
     CDS             complement(118054..118323)
                     /Source="Geneious"
                     /ID="rps15.CDS.1"
                     /label="CDS"
     gene            complement(118054..118323)
                     /Source="Geneious"
                     /label="rps15 gene"
     misc_feature    complement(118418)
                     /Source="Pyrimid"
                     /Score="5.76E-52"
                     /note="C to U RNA editing (frequency 0.19)"
                     /label="misc_feature"
     CDS             complement(118558..123933)
                     /Source="Geneious"
                     /ID="ycf1.CDS.1"
                     /label="CDS"
     gene            complement(118558..123933)
                     /Source="Geneious"
                     /label="ycf1 gene"
     misc_feature    complement(118602)
                     /Source="Pyrimid"
                     /note="U to C RNA editing (frequency 0.89)"
                     /label="misc_feature"
     misc_feature    complement(118807)
                     /Source="Pyrimid"
                     /note="C to U RNA editing (frequency 0.29)"
                     /label="misc_feature"
     misc_feature    complement(119154)
                     /Source="Pyrimid"
                     /note="C to U RNA editing (frequency 0.96)"
                     /label="misc_feature"
     misc_feature    complement(119222)
                     /Source="Pyrimid"
                     /note="C to U RNA editing (frequency 0.95)"
                     /label="misc_feature"
     misc_feature    complement(119261)
                     /Source="Pyrimid"
                     /note="C to U RNA editing (frequency 0.97)"
                     /label="misc_feature"
     misc_feature    complement(120412)
                     /Source="Pyrimid"
                     /Score="2.69E-4"
                     /note="C to U RNA editing (frequency 0.13)"
                     /label="misc_feature"
     misc_feature    121235
                     /Source="Pyrimid"
                     /Score="3.78E-4"
                     /note="U to C RNA editing (frequency 0.10)"
                     /label="misc_feature"
     misc_feature    complement(121802)
                     /Source="Pyrimid"
                     /Score="8.29E-26"
                     /note="C to U RNA editing (frequency 0.21)"
                     /label="misc_feature"
     misc_feature    complement(122093)
                     /Source="Pyrimid"
                     /Score="5.15E-196"
                     /note="C to U RNA editing (frequency 0.72)"
                     /label="misc_feature"
     misc_feature    complement(122348)
                     /Source="Pyrimid"
                     /Score="0.00132"
                     /note="U to C RNA editing (frequency 0.12)"
                     /label="misc_feature"
     misc_feature    complement(123468)
                     /Source="Pyrimid"
                     /note="C to U RNA editing (frequency 0.81)"
                     /label="misc_feature"
     misc_feature    complement(123932)
                     /Source="Pyrimid"
                     /Score="1.96E-24"
                     /note="C to U RNA editing (frequency 0.22)"
                     /label="misc_feature"
     CDS             complement(124323..125690)
                     /Source="Geneious"
                     /ID="chlN.CDS.1"
                     /label="CDS"
     gene            complement(124323..125690)
                     /Source="Geneious"
                     /label="chlN gene"
     misc_feature    complement(124429)
                     /Source="Pyrimid"
                     /note="C to U RNA editing (frequency 0.89)"
                     /label="misc_feature"
     misc_feature    complement(124636)
                     /Source="Pyrimid"
                     /note="C to U RNA editing (frequency 0.93)"
                     /label="misc_feature"
     misc_feature    complement(124779)
                     /Source="Pyrimid"
                     /Score="1.99E-18"
                     /note="C to U RNA editing (frequency 0.11)"
                     /label="misc_feature"
     misc_feature    complement(125113)
                     /Source="Pyrimid"
                     /note="C to U RNA editing (frequency 0.96)"
                     /label="misc_feature"
     misc_feature    complement(125119)
                     /Source="Pyrimid"
                     /note="C to U RNA editing (frequency 0.94)"
                     /label="misc_feature"
     misc_feature    complement(125271)
                     /Source="Pyrimid"
                     /Score="2.73E-5"
                     /note="C to U RNA editing (frequency 0.07)"
                     /label="misc_feature"
     misc_feature    complement(125281)
                     /Source="Pyrimid"
                     /note="C to U RNA editing (frequency 0.97)"
                     /label="misc_feature"
     misc_feature    complement(125519)
                     /Source="Pyrimid"
                     /note="C to U RNA editing (frequency 0.90)"
                     /label="misc_feature"
     misc_feature    complement(125606)
                     /Source="Pyrimid"
                     /note="C to U RNA editing (frequency 0.89)"
                     /label="misc_feature"
     CDS             complement(125755..126636)
                     /Source="Geneious"
                     /ID="chlL.CDS.1"
                     /label="CDS"
     gene            complement(125755..126636)
                     /Source="Geneious"
                     /label="chlL gene"
     misc_feature    complement(125858)
                     /Source="Pyrimid"
                     /note="C to U RNA editing (frequency 0.90)"
                     /label="misc_feature"
     misc_feature    complement(125952)
                     /Source="Pyrimid"
                     /Score="3.33E-26"
                     /note="C to U RNA editing (frequency 0.19)"
                     /label="misc_feature"
     misc_feature    complement(126024)
                     /Source="Pyrimid"
                     /Score="3.47E-23"
                     /note="C to U RNA editing (frequency 0.14)"
                     /label="misc_feature"
     misc_feature    complement(126206)
                     /Source="Pyrimid"
                     /Score="2.93E-230"
                     /note="C to U RNA editing (frequency 0.68)"
                     /label="misc_feature"
     misc_feature    complement(126230)
                     /Source="Pyrimid"
                     /Score="1.05E-184"
                     /note="C to U RNA editing (frequency 0.63)"
                     /label="misc_feature"
     misc_feature    complement(126488)
                     /Source="Pyrimid"
                     /Score="4.16E-260"
                     /note="C to U RNA editing (frequency 0.74)"
                     /label="misc_feature"
     misc_feature    complement(126635)
                     /Source="Pyrimid"
                     /Score="4.52E-55"
                     /note="C to U RNA editing (frequency 0.38)"
                     /label="misc_feature"
     repeat_region   126644..147665
                     /Source="Geneious"
                     /ID="IR-2"
                     /label="IR-2"
     misc_feature    126669
                     /Source="Pyrimid"
                     /Score="6.86E-261"
                     /note="C to U RNA editing (frequency 0.19)"
                     /label="misc_feature"
     misc_feature    complement(126878)
                     /Source="Pyrimid"
                     /Score="7.49E-11"
                     /note="U to C RNA editing (frequency 0.14)"
                     /label="misc_feature"
     misc_feature    complement(126887)
                     /Source="Pyrimid"
                     /Score="9.0E-17"
                     /note="C to U RNA editing (frequency 0.27)"
                     /label="misc_feature"
     tRNA            127015..127086
                     /Source="Geneious"
                     /label="trnNGUU tRNA"
     gene            127015..127086
                     /Source="Geneious"
                     /label="trnNGUU gene"
     CDS             complement(127506..133523)
                     /Source="Geneious"
                     /ID="ycf2-2.CDS.1"
                     /label="CDS"
     gene            complement(127506..133523)
                     /Source="Geneious"
                     /label="ycf2 gene"
     misc_feature    complement(127774)
                     /Source="Pyrimid"
                     /note="C to U RNA editing (frequency 0.94)"
                     /label="misc_feature"
     misc_feature    complement(127775)
                     /Source="Pyrimid"
                     /note="C to U RNA editing (frequency 0.63)"
                     /label="misc_feature"
     misc_feature    complement(127793)
                     /Source="Pyrimid"
                     /note="U to C RNA editing (frequency 0.87)"
                     /label="misc_feature"
     misc_feature    complement(127928)
                     /Source="Pyrimid"
                     /note="C to U RNA editing (frequency 0.80)"
                     /label="misc_feature"
     misc_feature    complement(128167)
                     /Source="Pyrimid"
                     /Score="2.43E-6"
                     /note="C to U RNA editing (frequency 0.10)"
                     /label="misc_feature"
     misc_feature    complement(128169)
                     /Source="Pyrimid"
                     /Score="8.32E-72"
                     /note="C to U RNA editing (frequency 0.24)"
                     /label="misc_feature"
     misc_feature    complement(128884)
                     /Source="Pyrimid"
                     /note="C to U RNA editing (frequency 0.97)"
                     /label="misc_feature"
     misc_feature    complement(129040)
                     /Source="Pyrimid"
                     /note="C to U RNA editing (frequency 0.90)"
                     /label="misc_feature"
     misc_feature    complement(129085)
                     /Source="Pyrimid"
                     /Score="4.12E-18"
                     /note="C to U RNA editing (frequency 0.20)"
                     /label="misc_feature"
     misc_feature    complement(129115)
                     /Source="Pyrimid"
                     /Score="5.78E-164"
                     /note="C to U RNA editing (frequency 0.71)"
                     /label="misc_feature"
     misc_feature    complement(129124)
                     /Source="Pyrimid"
                     /Score="2.3E-201"
                     /note="C to U RNA editing (frequency 0.79)"
                     /label="misc_feature"
     misc_feature    complement(129277)
                     /Source="Pyrimid"
                     /Score="1.18E-313"
                     /note="C to U RNA editing (frequency 0.90)"
                     /label="misc_feature"
     misc_feature    complement(129295)
                     /Source="Pyrimid"
                     /note="C to U RNA editing (frequency 0.90)"
                     /label="misc_feature"
     misc_feature    complement(129688)
                     /Source="Pyrimid"
                     /note="C to U RNA editing (frequency 0.95)"
                     /label="misc_feature"
     misc_feature    complement(129689)
                     /Source="Pyrimid"
                     /Score="1.24E-4"
                     /note="C to U RNA editing (frequency 0.11)"
                     /label="misc_feature"
     misc_feature    complement(129982)
                     /Source="Pyrimid"
                     /Score="4.77E-58"
                     /note="C to U RNA editing (frequency 0.18)"
                     /label="misc_feature"
     misc_feature    complement(130123)
                     /Source="Pyrimid"
                     /note="C to U RNA editing (frequency 0.91)"
                     /label="misc_feature"
     misc_feature    complement(130201)
                     /Source="Pyrimid"
                     /note="C to U RNA editing (frequency 0.92)"
                     /label="misc_feature"
     misc_feature    complement(130266)
                     /Source="Pyrimid"
                     /Score="1.68E-32"
                     /note="C to U RNA editing (frequency 0.33)"
                     /label="misc_feature"
     misc_feature    complement(130267)
                     /Source="Pyrimid"
                     /Score="1.55E-188"
                     /note="C to U RNA editing (frequency 0.89)"
                     /label="misc_feature"
     misc_feature    complement(130309)
                     /Source="Pyrimid"
                     /Score="6.87E-174"
                     /note="C to U RNA editing (frequency 0.88)"
                     /label="misc_feature"
     misc_feature    complement(130561)
                     /Source="Pyrimid"
                     /note="C to U RNA editing (frequency 0.87)"
                     /label="misc_feature"
     misc_feature    130767
                     /Source="Pyrimid"
                     /Score="2.26E-6"
                     /note="U to C RNA editing (frequency 0.12)"
                     /label="misc_feature"
     misc_feature    complement(131557)
                     /Source="Pyrimid"
                     /Score="2.67E-306"
                     /note="C to U RNA editing (frequency 0.67)"
                     /label="misc_feature"
     misc_feature    complement(132076)
                     /Source="Pyrimid"
                     /Score="3.56E-5"
                     /note="C to U RNA editing (frequency 0.12)"
                     /label="misc_feature"
     misc_feature    complement(133352)
                     /Source="Pyrimid"
                     /Score="4.38E-225"
                     /note="U to C RNA editing (frequency 0.50)"
                     /label="misc_feature"
     misc_feature    complement(133437)
                     /Source="Pyrimid"
                     /Score="2.5E-98"
                     /note="C to U RNA editing (frequency 0.36)"
                     /label="misc_feature"
     tRNA            complement(133774..133847)
                     /Source="Geneious"
                     /label="trnHGUG tRNA"
     gene            complement(133774..133847)
                     /Source="Geneious"
                     /label="trnHGUG gene"
     misc_feature    complement(134232)
                     /Source="Pyrimid"
                     /note="U to C RNA editing (frequency 0.37)"
                     /label="misc_feature"
     CDS             complement(134254..135315)
                     /Source="Geneious"
                     /ID="psbA-2.CDS.1"
                     /label="CDS"
     gene            complement(134254..135315)
                     /Source="Geneious"
                     /label="psbA gene"
     CDS             complement(136094..136567)
                     /Source="Geneious"
                     /ID="rps7-2.CDS.1"
                     /label="CDS"
     gene            complement(136094..136567)
                     /Source="Geneious"
                     /label="rps7 gene"
     misc_feature    complement(136191)
                     /Source="Pyrimid"
                     /note="C to U RNA editing (frequency 0.87)"
                     /label="misc_feature"
     misc_feature    complement(136248)
                     /Source="Pyrimid"
                     /note="C to U RNA editing (frequency 0.88)"
                     /label="misc_feature"
     misc_feature    complement(136251)
                     /Source="Pyrimid"
                     /note="C to U RNA editing (frequency 0.92)"
                     /label="misc_feature"
     misc_feature    complement(136266)
                     /Source="Pyrimid"
                     /note="C to U RNA editing (frequency 0.83)"
                     /label="misc_feature"
     misc_feature    complement(136408)
                     /Source="Pyrimid"
                     /note="U to C RNA editing (frequency 0.72)"
                     /label="misc_feature"
     misc_feature    complement(136434)
                     /Source="Pyrimid"
                     /note="C to U RNA editing (frequency 0.83)"
                     /label="misc_feature"
     misc_feature    complement(136470)
                     /Source="Pyrimid"
                     /note="C to U RNA editing (frequency 0.97)"
                     /label="misc_feature"
     misc_feature    complement(136545)
                     /Source="Pyrimid"
                     /note="C to U RNA editing (frequency 0.70)"
                     /label="misc_feature"
     misc_feature    complement(136569)
                     /Source="Pyrimid"
                     /Score="7.93E-220"
                     /note="U to C RNA editing (frequency 0.18)"
                     /label="misc_feature"
     CDS             complement(136627..136652)
                     /Source="Geneious"
                     /ID="rps12B-2.CDS.2"
                     /label="CDS"
     gene            complement(136627..137483)
                     /Source="Geneious"
                     /label="rps12B gene"
     misc_feature    complement(136691)
                     /Source="Pyrimid"
                     /note="C to U RNA editing (frequency 0.84)"
                     /label="misc_feature"
     misc_feature    complement(136898)
                     /Source="Pyrimid"
                     /note="C to U RNA editing (frequency 0.54)"
                     /label="misc_feature"
     misc_feature    complement(136921)
                     /Source="Pyrimid"
                     /note="C to U RNA editing (frequency 0.78)"
                     /label="misc_feature"
     CDS             complement(137252..137483)
                     /Source="Geneious"
                     /ID="rps12B-2.CDS.1"
                     /label="CDS"
     misc_feature    complement(137255)
                     /Source="Pyrimid"
                     /note="C to U RNA editing (frequency 0.77)"
                     /label="misc_feature"
     rRNA            139123..140622
                     /Source="Geneious"
                     /label="16S rRNA"
     gene            139123..140622
                     /Source="Geneious"
                     /label="rrn16 gene"
     misc_feature    139253
                     /Source="Pyrimid"
                     /Score="0.0391"
                     /note="C to U RNA editing (frequency 0.12)"
                     /label="misc_feature"
     misc_feature    139468
                     /Source="Pyrimid"
                     /Score="2.22E-11"
                     /note="C to U RNA editing (frequency 0.19)"
                     /label="misc_feature"
     tRNA            140874..140916
                     /Source="Geneious"
                     /label="trnIGAU tRNA"
     gene            140874..141897
                     /Source="Geneious"
                     /label="trnIGAU gene"
     misc_feature    complement(141147)
                     /Source="Pyrimid"
                     /Score="0.0478"
                     /note="U to C RNA editing (frequency 0.06)"
                     /label="misc_feature"
     tRNA            141863..141897
                     /Source="Geneious"
                     /label="trnIGAU tRNA"
     tRNA            141965..142002
                     /Source="Geneious"
                     /label="trnAUGC tRNA"
     gene            141965..142817
                     /Source="Geneious"
                     /label="trnAUGC gene"
     tRNA            142783..142817
                     /Source="Geneious"
                     /label="trnAUGC tRNA"
     rRNA            142974..145785
                     /Source="Geneious"
                     /label="rrn23 rRNA"
     gene            142974..145785
                     /Source="Geneious"
                     /label="rrn23 gene"
     misc_feature    143859
                     /Source="Pyrimid"
                     /Score="1.76E-12"
                     /note="C to U RNA editing (frequency 0.18)"
                     /label="misc_feature"
     misc_feature    143870
                     /Source="Pyrimid"
                     /Score="0.00164"
                     /note="U to C RNA editing (frequency 0.13)"
                     /label="misc_feature"
     misc_feature    complement(144017)
                     /Source="Pyrimid"
                     /Score="0.00235"
                     /note="C to U RNA editing (frequency 0.12)"
                     /label="misc_feature"
     misc_feature    complement(144028)
                     /Source="Pyrimid"
                     /Score="8.29E-7"
                     /note="C to U RNA editing (frequency 0.15)"
                     /label="misc_feature"
     misc_feature    complement(144039)
                     /Source="Pyrimid"
                     /Score="8.63E-9"
                     /note="C to U RNA editing (frequency 0.18)"
                     /label="misc_feature"
     misc_feature    complement(144040)
                     /Source="Pyrimid"
                     /Score="3.32E-9"
                     /note="U to C RNA editing (frequency 0.18)"
                     /label="misc_feature"
     misc_feature    complement(144042)
                     /Source="Pyrimid"
                     /Score="7.69E-10"
                     /note="U to C RNA editing (frequency 0.18)"
                     /label="misc_feature"
     misc_feature    complement(144113)
                     /Source="Pyrimid"
                     /Score="5.09E-50"
                     /note="U to C RNA editing (frequency 0.36)"
                     /label="misc_feature"
     misc_feature    complement(144141)
                     /Source="Pyrimid"
                     /Score="2.15E-51"
                     /note="U to C RNA editing (frequency 0.39)"
                     /label="misc_feature"
     misc_feature    complement(144149)
                     /Source="Pyrimid"
                     /Score="1.05E-35"
                     /note="C to U RNA editing (frequency 0.33)"
                     /label="misc_feature"
     misc_feature    complement(144172)
                     /Source="Pyrimid"
                     /Score="5.48E-8"
                     /note="C to U RNA editing (frequency 0.18)"
                     /label="misc_feature"
     misc_feature    144302
                     /Source="Pyrimid"
                     /Score="4.97E-92"
                     /note="U to C RNA editing (frequency 0.49)"
                     /label="misc_feature"
     misc_feature    complement(144992)
                     /Source="Pyrimid"
                     /Score="7.14E-9"
                     /note="U to C RNA editing (frequency 0.21)"
                     /label="misc_feature"
     misc_feature    complement(144995)
                     /Source="Pyrimid"
                     /Score="3.26E-9"
                     /note="U to C RNA editing (frequency 0.23)"
                     /label="misc_feature"
     misc_feature    145466
                     /Source="Pyrimid"
                     /Score="1.34E-12"
                     /note="U to C RNA editing (frequency 0.22)"
                     /label="misc_feature"
     misc_feature    145531
                     /Source="Pyrimid"
                     /Score="8.02E-8"
                     /note="C to U RNA editing (frequency 0.17)"
                     /label="misc_feature"
     misc_feature    145615
                     /Source="Pyrimid"
                     /Score="2.35E-10"
                     /note="C to U RNA editing (frequency 0.15)"
                     /label="misc_feature"
     misc_feature    complement(145634)
                     /Source="Pyrimid"
                     /Score="0.0406"
                     /note="C to U RNA editing (frequency 0.09)"
                     /label="misc_feature"
     rRNA            145824..145926
                     /Source="Geneious"
                     /label="45 rRNA"
     gene            145824..145926
                     /Source="Geneious"
                     /label="rrn45 gene"
     rRNA            146210..146332
                     /Source="Geneious"
                     /label="5 rRNA"
     gene            146210..146332
                     /Source="Geneious"
                     /label="rrn5 gene"
     tRNA            146591..146663
                     /Source="Geneious"
                     /label="trnRACG tRNA"
     gene            146591..146663
                     /Source="Geneious"
                     /label="trnRACG gene"
ORIGIN      
        1 tctagaggct aaaataaagt attgcgtgcg atactgataa tgggatctat aaatataccc
       61 gataggattg aagctgatgc acaaacaaac atagctgttt cagcagaact ctgagatatc
      121 cagattgaca aaagtgatga attttttaaa ttgattgtag acgtgtcgtt ttcctcaatt
      181 ctaccaatga acatcaattt tattactttt aaataataat aaatagaaat gacgcttgtg
      241 atgagtgcta cccaaactaa tgggtacaaa ctagctttcc atccgtgcca gaaaatataa
      301 agtttaccaa aaaaaccaga tagtggggga atacctccga gggatggtaa acggaaaacc
      361 gaagagagtg ttagaacagg atccttcgta tatgatgctg tataatctcg aatattatca
      421 gttccagttc gcaaactaaa tagagtaaca caagcaaaag ttccgagatt agtgagtata
      481 taaataagga tataggttat cgtacttgca taaccatttt gagggtctgc agcaattatt
      541 ccaatcaaga tatagccaat ttgacttata gaagagtatg ctagcatacg tttcatgctt
      601 gtttgagtaa cggcaattaa atttcctaaa atcatgctaa gagtagctag tattcccaaa
      661 gcgatatgcc attcattgga aaaaggcgag aaaatgatac tgagaagtcg tgtagataaa
      721 gccaacgccg ccactttgga agtcacagaa aaagaagcaa caactggtgt gggagagtca
      781 gagtcgaaaa gaagattttc gatctttccg ctcattcaga accgtgcatg aaattctaat
      841 ttcgcacggc tcctggttcc taaaagaaaa gactttcaat tgaccaattg actttagcaa
      901 cgctcctaga acctccctcg cgtatgtcta aaaaaagtcc tttttttctt taatgaacga
      961 aggctcttca ttcagcagag aaacttaccc tttaacttct cgaggaatcc ttcatcattt
     1021 ttaaaaatcc acaagtaatt cctttttcta ttttgtctcc cctattccta cctatctgtg
     1081 acagaatcta cactcccgca atatggatgg aatagaaata cgttgataga aactattaca
     1141 acatagtaga tattttttat gagttttttc gttcctaaca ggcatttttt ctatatcttg
     1201 gggtgatttc tttggttgaa tggatctgtc aaaagcttct gaaggaatga aacaatcttt
     1261 tttacacaaa tatcacaacc aaaaaaaatt tgtaattgaa gcaactacgc tggcaattga
     1321 caaaaattct catactttgt tagacctacc cctaaaaaag aaaacttttt aaataggttg
     1381 atataaaatt tgaatttgca tgaatatata aatattaaga aaaagatctc tctatccatt
     1441 tccctgtttt actcgtacaa aatcagccgg acaaacgaaa ttccggtaga ttgtcacgga
     1501 atgcacggca agggctagtt aacaatacaa ataaaggttc ggaaaggttg ttatgtcttc
     1561 cggatacccg ttagatatag caaataacgg ttcaatctat tttggattat gcctataaag
     1621 actgaacctt tttttccagc gaatcacact ccttcatata catcgggagt ccattgatga
     1681 aatggaacga gagagagctt aaaagccatc cccgccacga ctaacgcaag ggatatatgg
     1741 attgccagag gatcgagcat ccggtttagt aagagcccat caactatttt attgaactga
     1801 atctctccgc cagagagtcc gtacgataag gaaaacccat acattaacaa agatggactt
     1861 accccaccca tcgatagaaa tttcatagtc gcttcgttcg atctgacatc tcttttggcg
     1921 tatcctgata aaagataaga ggatggaccc aaacactccg aagctacata aactgttact
     1981 agatcattgg cactacgcag aagcattcct cccgaacctg cagttgatac aaataatgaa
     2041 aattctgcca tagcagtttt tgtacatcgc acataatcaa cggataatgg aattgataat
     2101 agtgagcgaa tcaagagaaa taatctggat atattactaa aagtgctaac ttgaatacta
     2161 tcaggaaaaa ccggaaaaga ctttacatcc cactggtaca aaagaagagt catgcttatt
     2221 accagagata gtaatgagat tctataaagc aaaattttgt ctcttccttt atccaataaa
     2281 tcagtggcaa taatcacgat taaaccgaga atcaatatag attccggaag aattggcaaa
     2341 tcaacgaatg aaagggaaaa ataattttta ttcgtaatga aaatcaaggt aatataagga
     2401 attttatatt attatgttat gcgcaattga ttgaagggtc aaccaaatca attatctagg
     2461 tatttttgcg tctatgtaaa ctgcaagaca aaaacaatta gattttttta tgaatccatt
     2521 caagatcaac tttctactaa tgctaagaag agagataatt ccgattgtat caatagagag
     2581 gggagctaat tttgtatttc cgatgttgct agtgtcgata cggcgggtcg aatgacgttc
     2641 atacaccaag atcttggagc atttgataga ttagacgtca tctcattata cttaacacta
     2701 ttatctaaaa aagtttccga atcgaatctg cgttgcaacg agcgggttgt acttttatgc
     2761 ttacaggcca aagttttatc gcatgataat cgcaaaatat atctcgatct acgcgatcca
     2821 tctcgatttg tagaaccacc ataaaaaaca gagaggatcc tccaaatgtg tccaaatctc
     2881 ttcaaaatat cgtcatctgg aagcgtaacc caagccgatt tactaatcgg atgtccggca
     2941 ctgtcgcagg aattctttct tgccataagc ttaaccataa gcgtaatcgg gagttctgta
     3001 aaaacttgat tggtcacaaa aaggctgaag tagggttctc ctcctgcatt gctgacgcga
     3061 actctcctta ctattgaccg aaaacctagg ttataaccca agaataaaaa tgaatctttg
     3121 gatagccttt caaaaaaaac tcgattgtat ttgacacaag aatcagaata agattccagg
     3181 agtatcgaaa gaaaatagat ccattttctt gcaaagtatt tagtcccccc aatagccaag
     3241 atactatgat ttctatacct tccataatga aaaaaaaatc gactcaggca aaaacgcatg
     3301 tttgccccat atgatcggta ttcataccaa ctagttcgcc cccctttccg agtaatgcta
     3361 ttccaatcga tagatctaaa aggtctcgat tgtgatccat ggacctggtt ttttaagaac
     3421 aatattgtgg aatcaatctc ggagatgtag aaattccaag gtacactggc aatatttttt
     3481 cttcccttgt ttcttgaaag ataaacagag ttaacagata tttttttata tttatgtaaa
     3541 gccaatctca aaagatgtag aaatggagca tcctgtatac ttctccgaaa caatcgaatc
     3601 aaactttctg aatgaacttt ttgtggtatt ctgatactta taatattgtt ggattttggc
     3661 aatctatctt ctagaaatag aaatattgaa tgaatcgatc gggaaggttt ccaatcaaca
     3721 ataagcttct tcatagtcgg aggcgctgta caagacgata aataaatctc taaaacaaag
     3781 catatcattt ctgataggac atggaagtat ggtccgaagc cccagctacg agatggattt
     3841 gaatcagatt ctgaataaac aatctcgtaa taattctgat gacgcattct atcaatcata
     3901 cgtttcgatg atataatact acatgcttga agtactttac caatctttgg tgcgcacgaa
     3961 gcgtatttgc aagcaaccaa ataacaatct tctttgaagg aaaatgaata caaaaaacat
     4021 tctttgttga aattgatccg ctgactcatc aaaaagtccc tagaattaga aaaaggccca
     4081 agaccgctct tcattgtggt agtctcccaa actaaaaaaa aaaacaacgg aataaaaaac
     4141 gaatcaatat actagcaaat ctccctccac actttgcgtt atagattgat acacatagac
     4201 ttttttctat tttttttttt atgacaatta ccgccaagca ttctgttgca tcccaacggc
     4261 acgatcgatt ttgtggtttg tatagaggag aagataaggg gtaggggcga aatatcgctc
     4321 cagaaacaag cgaccaaatg aaccagatag tgatatctgt tcattggttc acctatgtat
     4381 gtccaggagc gaacactatt tcaaatgcac tacattgaac atttcgaaag aaaccttcga
     4441 agcgaagcac tcattcctgg ggaaggttag atgggatggc ccagagccag ccatccatag
     4501 tcccaagcaa gcttcgcgta taaagctaat tttccaaaaa ctattcttca aaatttttag
     4561 ttattctctt tttttcgttg cttatcgaag aggtccatga caccaaccat tccaattttg
     4621 agtaaagacc acgatctttt tctagagata ctactacttt gtggagggat aataaaaacg
     4681 gcgtataggt aaagtgaaag tagtaggaaa ggatgataca gaaacatctg aaaagaaata
     4741 taggctggac tcattatatt ctcccaaaaa tatttatata ttaaatcatt ttttaagcaa
     4801 tttaaatcaa aatacttttg cccgtttcga tagatcacga acagtttctg ttgtttgggc
     4861 ccctacctcc agcaaagatg tgattgcagg aacgtttaac tgggtttgtc cttttctggg
     4921 atcatgaaat ccaacctcct tgatggcctt tccttctcgg cgggaccgag tatcaatagc
     4981 tattattcgg taagttattt attgggatag gtttttttag ggaccccccc gccaaaccgc
     5041 atgtgagatt ttcatctcat acggcttaaa ccgcaattat gaagaaatag ctaaagaact
     5101 atacttcgtt tttaaaattc catcgaataa cggatggact actcttaact catatacgtg
     5161 caatacataa aattttccac ctcctgagtc atcttcttac taataatcga ctgatgttga
     5221 gatagcgaac ggaaatgaca gaactcctct cccactccct ccgttaacga actcagtgac
     5281 gtatcatatc aagcatcgtc tcgttcgtag atcgaattaa agaatcctta ggttcgagct
     5341 gacttcaagg ttttttgtat acaggattag tagcaacaag acccatcccg aaagacctac
     5401 tttaatgaat tatgttgagg caactaaaca attaggtacc tgaaaacatc aaagacgttt
     5461 cgagtgcaga ttcactccga attcaacaag caaacgattt tgcccgaata gaatcaaatc
     5521 aatccgaatg aatttcggtt tcgaatgatt acctagtagt aacaacttct caaaaatcat
     5581 gaagtttagc aactctgagt ataaccatag aaactattac tcttcaaaaa aagtgaataa
     5641 tttaaggtag gtgtagtaga attcttcaag cttcattaga taagggcttt tttactaatg
     5701 ttgaagcaag agcatctcgc cagatggcgg ctgactattt taacttagca aaaacgatct
     5761 agatattcga gccacacgtt gctttctacc gtgtcgcttc aagcgaattt ttatcatgat
     5821 ataccaaaat aaaggaatta tcttattatt agatacttgc tgacatgacg gtcccaagca
     5881 gactacgcta tctgcttaat ccttttgtga aacaatttta aatgatctga attgtttttt
     5941 ttgcatatta gtaaaaaaaa aggatcgaat caagaattta gtttttcttt ggctgcatac
     6001 ataacatcga ctgttatttc tgcaatgcct ttttgtttcg cagagatttc agtatttctc
     6061 ttgattttac cccttacaaa acctgggatc ctgtttaact ctaattcggc ttcgggagtc
     6121 cagttgagat ctctatctgt ggataacgac ttggtgctta cctctttcgt atcatgacca
     6181 ccaaaaacat ctaacaaatg atcttccatg cccagattaa acgagttata gactagatca
     6241 gctatttgat tggttccttc ataacctaga aagggtcgat gtcccagggg aaaattctga
     6301 atatggaccg gcgaggaaat gaccccacac ggaatatcaa tacgtttacc gatgtggcgt
     6361 tccatttggg ttccaaatat ggcggagggt tccatacgag ctattgtatc tccaacctca
     6421 gtgtggtcct ctgtaattaa tacctcgtca cgtaggccct gaacctgctc attaaaccac
     6481 tccatgtcat gcttgcaata cgtacctgaa cacctaacac gaattcccat ttctctaacg
     6541 agtattttag taatcgaagc tgcgtgagta gcatcaccga atactaccac ctcttttcca
     6601 gccaagtttt ggcaatcgat agacttagaa aaccaagctg cttgagaaac aaaatttgtt
     6661 tgatctttaa tatatgagag atatttagct tttttttctg gtaagacgga agcccatgca
     6721 ttcacgagtt tctccatctg tctaatgaat tcggctgtat ctaaaatgcc catgggagtt
     6781 acggacacaa agggcatccc atattctctt tccagaaaaa aagctgtcat taaaccaacc
     6841 tcgcggtagg gaactacatt gaaccaagcc ctcggtaaat cctttaaaaa gtttagagat
     6901 cccccttctg gaattatttg attgacgaga attcccaaat ctcggaatga acgtttcaat
     6961 tcacgacaat catgctgatt gtgaaaaccc gatgtaaaaa ttccaataat attagccgaa
     7021 ggtttattcg ttacggatcg atctagtgtg cctcgtttac aagccctatc caaataatat
     7081 cgaactatct gttccgaggt tctatctgct gcttggagtt catttactca atagtgattg
     7141 acatccgcgg gaattacatc agactcggaa gaaagggagg ctcgatctgc aaaattctgc
     7201 aagtcttcct gtaaagtact agaggtgcat gtaggtgtca aaacaattga atcggggcgt
     7261 tattcctcat cctttcgggt tatattattt ataactttct cctgggatcc gcgtgccaaa
     7321 acatgtcgat ccaccacact agctgttact ggggtaaaat ctctttccct ttccaacatg
     7381 gaacgcataa cattaaaatg gtcatctccc aaaggggcat gcattatagc atgtacgttc
     7441 ttgaaggaac tggccactcg tagggtaccg atgtgggcag gtccagcata catccaataa
     7501 gctaatttca taaattgatt ttttttttta ttccgcatca tcaagggatc tattgctata
     7561 tgcaatatat catcataata taaactgtag gatccaccga gaggaataaa aggatgaata
     7621 tcagataaac gatcctaaac gaaaaaaaca aatattgttt gtgactcttt tgtgtgagaa
     7681 aacgcaacaa ggttttgcca tcgagcggga tctgggacgg aaggattcga acctccgaat
     7741 gacgggatca aaacccgctg ccttaccact tggccacgcc ccacggatga tcagtacaat
     7801 gactatccca tactttgatt cttctgtcaa cctttctttc tccttcgttg gttgtttatg
     7861 cggagagggc agagacggaa aaaaactatt tcaacatttt atggattcga cagatgaaaa
     7921 acccaaagaa aagaagaatt ctcctctctt ttgtttggta aacaaaagaa acctatttct
     7981 tttcaccagt tcgaatggaa gaatatataa tagtatagaa ctgatgggtg agttgatcaa
     8041 cacgcatcac tgtcttagaa gaaaactagt cgttattgga gaatagaaat gatggttttg
     8101 tgtaacatct gtctggagaa tcttcctcac atcactgata ctttttatgc caaattaccc
     8161 gaagcttatg ccatcttcga tccaatcgtc gatgtaatgc cagttatacc agtattcttt
     8221 ctcctcttag ctttcgtgtg gcaggctgcc gttagtttcc gctaatagaa tagaatgttc
     8281 tctaattcgg tccgatggat tcgaccctac gtgcgccgaa gaagagcttg attaaacaga
     8341 atagataaca aaaacttttc tcgtttgtca ttcggaccga aaaaagtagg ttgaaaaagt
     8401 cagtcctttt ggtaacatgt ttgaattata acgtatatcg cacatagact gggggcgcga
     8461 gttattacaa actcactccc gcactgacga gagataaata gacggaatga tttaatctct
     8521 cggtttggaa gaaatgaaga tgcatcatta actaactcga gtttgttttt caatttccgt
     8581 cagtttgaga agcaaaaaaa gcaaaggatt acttttttat ttgtatagtc ttagaaaacc
     8641 gctagggctt tcgtagccta gcctgggaga tatatagtcc ctcatatcca tttcatggat
     8701 tcaaaggggc aaacatccat ccatatctag atagatatat ctagatagat acctgattca
     8761 aacagaaatg ttccattctg tctcatccct agtcgcaacc atggagatta gatcatgctc
     8821 accctaaagc tattcgtcta tacagtagtt atcttttttg tttccctctt cgttttcgga
     8881 ttcttatcaa atgatcctgg gcgaaacccc ggacgtagag attgaatctc ttgattgtct
     8941 ttttaaagtt gctcgatcga taggttaatg aatttctcaa atattgaata ttgaaggaga
     9001 gagagggatt cgaaccctcg gtacatatga actgtacaac ggattagcaa tccgacgcgt
     9061 tagacctctc ggccatctct ccaagcaaaa gtatcttttg gactttaaca tgaagttggg
     9121 atagaagtct atattttgaa tagtagttta aacaaagctc cattgacgaa ataaaaaaac
     9181 ctatgctttg gtaatcaggt ccaaaaggaa tactagattg ggtgggggtt cctcgttggc
     9241 cccccccagg aacttattac agtctgggtg ggactgactg agtgagccgc ctacaaaaaa
     9301 aaactggatc aatcaacgat acagtgcaac agctaacctt gcagctaaaa tgcttgttgc
     9361 aaaggcacta acaagtgcca gaattatttg aatgtcggaa attgatgtca ttacctttgt
     9421 tttttatctc ccattccttt cgttataagt caatgaacaa taatatgttt cattcaccta
     9481 gggtcgagcc ttgattcatt gtatcagtcc tagttcacga tggctacatc gagccaacta
     9541 cccgcgggtg tacccggagc attccactcc accaatactg gattaaaaaa aggaagaatc
     9601 tttcttattt aaaaagaagt tttagaggta gaagatatga atctagaagt aatagcccaa
     9661 cttgctgttc tggcgttagt agttgcatcg ggaccactag taattgcttt gtcagccgcc
     9721 cggaagggta atttataaag aaattccggc aaatgaaagg acttcttgct cggggctgag
     9781 ctgcatagtc cgtgggggac cccttagaga gtaatcgggg gtccctcgag cataattaga
     9841 gttagacaga ggacccgtct gtgtaataca attagattgt ggcgggtatg gtttagtggt
     9901 aaaagtgtga ttcgtcttat tttgggccga ctagtcaaag gatccttcaa accggttttt
     9961 tggctgaatt gactcaagtc aagaagcttt atttctatga agaacaagta aacttctcta
    10021 aaacaaaata ttctgggtac aaaaataggt tattcccgtt atttctgctt gcgtagcaag
    10081 gtcgacgaat aatgaagcgg aacttttaaa atacccggaa gtccaaagtt cttttttaag
    10141 aagatgggta aacatctatg ggtagacgct aaaaatgttt gtttcatcgt cactgaacct
    10201 tggaaaaaaa actccgagct tgacagtccc agaaagaata atcttggttt atcaagattt
    10261 tctggctttt tcccattgaa gaagcgattg cttccatgac tcggtaaaaa acattgccct
    10321 aaagatttct gcttttcata aataaagaac gaagtaactg taagaaaaaa aaccatgttc
    10381 cataagtgta tcttagttgg gactcataaa aggtaataat attactagcg ggatcatcta
    10441 agaagtttgt actcttgaaa aaagattaaa ctgacataga tactatggat acttttattt
    10501 gcaataaccc tataaaataa aaaaaaaaag aggttcattc aataagagaa ttttttaggt
    10561 ggggggattc caaaaagtaa cagactttcg ttatctccag tttccttaca agacgaggtg
    10621 aggaaccccc gccggctggt agaacaaagc atgccatatg ctttgacatc taccttaatt
    10681 ttccataaag gagccgaatg aatagagatt ttcacgttcg gttctgaatt agaggtgtca
    10741 taataataca ttggcatcga ctataaccct tagccttcca agctaatgat gcgggttcga
    10801 ttcccgctac ccgctaaaaa aagaacgcaa gggtcaaagg gttatccaaa acgatcctgc
    10861 ttttctttat tatttcgaaa ccgtgtcgcg aacgaataaa aactattgtg tgttcgcgat
    10921 atggtactct tgccctagct tcttgatagt tgattgacta tcgaccagat agaaaagtgc
    10981 gtccatcgtc taatggatag gacagaggtc ttctaaacct taagtatagg ttcgaatcct
    11041 attggatgta attgccttcg ttataggtat agccatgcgt gtatggaaaa cgtggctgga
    11101 gagctggaaa tctccatgct ctccgcccac tcacgcaaaa aaaaaatagc tagttacttt
    11161 tcttggagta aaaaaagttc tattgactct ttaattgctt cttttgagat agtttctgcc
    11221 tgttccgtaa acgtcttggt agaacgaacg atttcgccga attgaggttt attggttgtt
    11281 atatactcac gtagctgaat caagaacctt ttaacttgtc caacctctaa tatatccaaa
    11341 tatccgttaa ctcccgtata aatagtagcc acttgctctt ccactgacaa tggcgctgat
    11401 tgagcttgct taagcaattc acgtagccgt tgacctctcg ctaactgatt ctgagtagcc
    11461 ttatcaaggt cagaagcaaa ttgtgcaaaa gcctccaatt cagcaaattg tgccaattcc
    11521 aattttggtt taccggctac ctgcttcatt gctttggttt gagctgcaga gcccactcta
    11581 gaaacagaaa tccccacgtt gattgctggt cgaatcccag cattaaaaag atctgctgat
    11641 agaaatattt gtccatcggt aatagaaatt acattggtgg gaatgtatgc cgagacatcc
    11701 cccgcctggg tctccacgat gggtagagcc gtcatactac cttcacccaa gtcaagactt
    11761 aatttagccg ctctttccaa aagacgagaa tgcaaatgaa aaacatctcc cggatatgct
    11821 tctcgccccg gtggtcttct caacaaaaga gacatttgtc gataagcctg ggcttgctta
    11881 gagagatcat cataaatgat caaggtatgt tgtttgcgat acataaaata ctcggctaga
    11941 gctgctcccg tatagggggc aagatattgc agagtagctg gagaattcgc tgtctccgac
    12001 acaacgatgg tatattccat ggctccgcga tctttaaagg tattcactac ctgggctaca
    12061 gaggaggctt tttgaccaat agctacgtag acacagataa cattctgacc tttctgattc
    12121 agaatcgtat ctgtagctac tgctgtttta ccggtctgtc tatccccaat gattaattct
    12181 cgttgacccc gacccacagg gatcattgaa tcgacagaga tgagacctgt ttgtgggggt
    12241 tcgtacacgg aacgtctgga gataattcca ggagcgggag attcaattgg tctatactca
    12301 gaagcttgaa tgttaccctt accatcaatg ggttcagcca aggcatttac aacacgacct
    12361 aagaaagagt caccaactgg tgtttgggca atctttcccg tcgcttttac ggaacttccc
    12421 tcctgtatgg ttaaaccgtc acccgtcggt acagccccaa cattatcgga ttctagattc
    12481 ggagcaatgc ctaccgtacc gtcctcagat tccactaatt caccagccat tactttatta
    12541 agaccataga tgcgagcaat tccatcccca acttaaggta cagtaccgat attaacaacc
    12601 tttgcttctg gaacgtatcc ctcgatttgc ttacggatga tactgctaat ttcatcgggt
    12661 cgaatgttta ttaccatctt ttatccacca aaatatctta ctgaaggaag ggaaggaaag
    12721 agtgaaacct gtaacataaa aaaaagcatc aattctgatc ggctacgtct tccatggact
    12781 tgagcagacc gattttataa tcaattaggc gtagatgcaa ttcattatcc gaacgactat
    12841 tcggactttc tagcgccctc tctgatgcaa gtcgagaaac ttgttgtcga acctgctcaa
    12901 ttgctcgttg tttctcaaaa cgaattgtat agtttttact gtcttctaat ctctttggat
    12961 cttcatcagc tgcatcaacg agatctcgtt gttccttgtc caattgtgca agtccaatta
    13021 ggcgaatttc atctgctttt actttggctt gttgcagacg ggttcgggcc ttctgaagct
    13081 tttcggtagc ctccttataa cgttcctctg catcctgaat agttttcaga attgtccttc
    13141 tacgattttc caatagattg atcaatgaag gtggatcata tacctccgat tctcgaagat
    13201 aaatggtctc ttcccaaacc gaacatggat ctttcaatcc attcggcttt cttgaccgcg
    13261 cctctctctc ctcaaacaga aaaagattat tcagcaaatt ttttttttaa cttttacgcg
    13321 cgggcccgcc acgttcttct cactatctgt tcgattcata ccgaaccgac gacaaacaaa
    13381 aaagatagtt gagtattcgg ggctctcctg ggtagtattt ctagttttta gtccactacc
    13441 gacggagccg cttcctccag atagtctcta ttccgtatag gttgtctatt cagcaatttg
    13501 agagagagaa aaagtgatga tttcaatcca ataaatttgt tattctactc tttttctttt
    13561 tatctcaccc ctttatcctt tctctctcga agagcgatag gaatcaatct tttttcgata
    13621 tgagtgttat atatcgaata aatatccgac cgcggcatga ttcgggcgat gggggaagaa
    13681 aaccccgttt tagctaagac ttcaagcaat tatgctttaa ccatatcgat tatattctcg
    13741 aaccagtcga ttgaaactga gaaagttcct atcgattcta gcgaaatgct ctggttcctg
    13801 cgcaaaactt agtagcaggt aattcgtcga gattttgcac ttctccctaa tcccttaatt
    13861 gaagtgcaac tggaagagac cggttatcct atccggatat gcgactcgca cacactccct
    13921 ttccgtaata gaataaaata cctaggacca gaattaggtt aatcagattt atgtccaaga
    13981 tattggtgtt tagaccgaaa cttgtagcga ggatccaata gcttgaggga gcggcgatct
    14041 cacttgcact tctcataaat ccctacccct gaaatattat atacgtatat atatatagag
    14101 agatatatct atatatatat ataccttttt ttgtaacatc tagtctagcc cgaagcgggg
    14161 tgatccgtcg gaaagggaaa actagcaaaa cgaatgtcta actaaaaaag ctaaaaaaga
    14221 actcgcttat actttgattt gagcaactaa tccgactgct taatacgatt aatgaaaaga
    14281 agaacttata gaatctcttg ttgtcatgtc atgtaggaga gaagttccta agagattcag
    14341 agaaataggt atagtcattc aatgggtgaa gtaacgattc ctcgtggaac cccccccccc
    14401 cccttttttt ttccgaaaaa ggaaaacgtt tagtacggat tccatgggag ttggggtatc
    14461 tggggaggat cggtcgtaag taaagatccc aaacgttaat gtttcgtgat ggaaacgaat
    14521 caaacgaacg gatttgcaaa cggtagtgct agagctacaa ctagtccata aattgtcaaa
    14581 gcttccatga aagctagact tagcaataga gtacctcgaa tcttaccttc tgcctctggt
    14641 tgtctcgcga taccttcgac cgcctgtccc gcggcggttc cttgaccgac gccaggacca
    14701 atggaagcga ggcctacagc tgatccagca gcaataacag aagcagcaga aattataggg
    14761 ttcgtattag tctcctccta attcatttac gtcaatcaat cttgtcgggg tttaatcagt
    14821 ctcggcgtga cggaatttct ctggtgaatg ctagttgaga catcaactcc gcataggtct
    14881 ggctgaaact ggaatatcct caaaagaaaa tatgctgttt aaatacgatt cataacgata
    14941 atgagatatt cacttctaac aaggaaactt ttttcgttta tttacagata tcgatagggt
    15001 ttctttgcac ggtacaagga tcgatcgagt atttcagaat agcccctggt tgaacatccc
    15061 aaccttagtc ccaacatgag ttagaatcaa cccccccccc ccctggctgt ttatcgaatt
    15121 attacacaaa tagaaacagg gattgggtat tatcgattat gtggagaact cagaattaac
    15181 atagattggt aatatttatc tttttttgtc catcctttcg gctgattcag ctttggcaag
    15241 ggtgggggaa gaaggggaca gccagacagg ccgcccttcc ccaccccttc actacccatc
    15301 tttccggttt ttttaattga aagaggaaga gaaacaacag tttgcatcgt tgtattatca
    15361 taccacagaa acggttttta caaccacagt gatccaatgg atgattattg cctaaagatc
    15421 aataccgcag tatgcataaa gttggggaat cggtcaattg catatcatct aatgatgacc
    15481 ctccattgac tcccctgtat aagctgcagc tagagtagca agaattaaag cctgtatagc
    15541 gcttgtgaat aatcctaaag gcgtcgtagg tacaggaacg attgaaggta ctagagagac
    15601 cgaaacagct actaccaact cgtcagccga gatgtttcca gacaatcgag aactgagtgg
    15661 taagggtttg gtagaatctt ctgaaatatt aataggtgat aataccggag tcggctggat
    15721 atatttaccg gaataactaa gacccctctt gtgcaaacct gcataaaaat atgctactga
    15781 tgtgagcgag gctagtgcaa cagtagtatt gatatcgttc gtaggtgcag ccagttcccc
    15841 gtggggtagt tggattattc gccaaggaaa caaagcacct gaccgattag agacaaaaat
    15901 aaatagaaac atagttccga tgaacggaac ccaagggaga tactcttctt cccccatctg
    15961 ggttctagtt aaatccctaa taaattcgag aatatattca atgaaatttt ggccaccagt
    16021 cggtacagtt tcgagattac gggtagtcac gattggtaaa gccaacgaaa tggcgattac
    16081 tacccaaggg gttacaagaa cttgtgcatg aacttgaaag tctcctattt gccagtggga
    16141 atgttaacct acttctacgc ttgatactcg gtatagatca ttaatttcat caaagtttag
    16201 gttctcaata tacgtgctag accccccctt ggttttggaa aagaaacgtt attggcttta
    16261 atagtaaaac ctgtgtaaaa gactcagatt tgctaaaaag aattctatat aaatagctta
    16321 gaaattattc ctctaatggg attatgcaat atttcaagtc gtgacgtgga tcttttgtta
    16381 ctctacgtcg aaccgaatac tcaccagcca caaaatccct caatagttat cggaccttta
    16441 gtttagggtc gagcgaccct cgcgaatagc taatgtcaac ctatctaata tccatcggat
    16501 ggaagatcgt gcatcatcat tacctggaat cggaatatcc gtcagatctg gatcacgatc
    16561 cgtatcaaca acacaaattg tgggaatacc tagagtgatg cattcctgga gggcgataga
    16621 ttattcatgt tgatcagtaa ttgtcacaat atcaggtaaa tttgacatat actgaatccc
    16681 acccagatat cttttgagtc taagtaatta tctcttcaaa atcgctgcct ctttcttggg
    16741 gagtcaatcg aatcctcctg tatcttctcc atctcgcaga tgttggaact tacgaagacg
    16801 cgtttctgta gtggaccgat tcgttaacgt accacccagc catttttcat tcacgtaatg
    16861 acagcgagat cgcattgcgg ctgatgctac cggatcagct acctgatatt ttgtacctac
    16921 cagcaagaat tcttttcctt ctgctgctgc atcaaatgat gaatcgcagg cttcagacaa
    16981 aagacgagca gtctgagtca ggtcgaggat atgaacaccc ttccgttctg taaatatgta
    17041 gcgcgacatc ctaggattcc acttctgggt ctgatgacca aaatgaaccc ctgcccccat
    17101 cattgtttct gaatcaatat cccgatttct ctgttgcgtc ttcccctcaa gtataaaaaa
    17161 actgtgaatt cattccattc tatccatatc taacgaatca ttacaatcca ccgatccgtt
    17221 tggttgattg gatagacgaa gtaatctatt gaacctttct caaaaatttt ttattaaaaa
    17281 ctaaattagg atggaagttt ggttattccc ccgataatca gatatcctat ttcttcccca
    17341 tttcttattt ttacaatcag ttatatttaa aagaaactcc ttctgttttt tcaccttcag
    17401 atgaagaaga atctcttgac tgcccgttcc cataggaacg gtattgccag gaataacatt
    17461 ctcctttagc ccttttaacc aatcaattcg accccgaaga gcagctttag ccagtactct
    17521 agtagtttct tgaagactcg cctctgatga aaaactagca gtattgagag atgcttttgt
    17581 cattcctaag acgataggtt gatagaaaat tgacctcttc aatacacgat tcattcgttg
    17641 cgcttgtgat aattcaatga gctctccggg tgaaaaaaca ttagctattc catcctccga
    17701 tactacaact cgcgatgtta attgccaaat gataatttct aaatgtttat cagatatttg
    17761 taccccttaa gatccataaa cctttcgaat ttgatcgatc gaaaccaatt gacaaagttc
    17821 catgctcgtt ccagcactta aaaaacgact ccgaaggttt ccgatcaatc ttgtgacacc
    17881 tctgtgccat ctcccaaaaa ggtcttcaat tcttgctgga atagatgcaa tggaacgaga
    17941 ttccagcagc tgctcaacct ttggaagacc ctgaatagtg tccccggatc tcgatctatc
    18001 atatggtaat gttattaatg tatctccttc cccgaggata tctccagaag ttttctgaat
    18061 aatagctccc cgagttgctg aaaaaggctt cgctgttctg gctaacaaat atttatgatg
    18121 aatggctaca atttgaccgg actgaagaca gacatcagtt ttacggaagc ttctgttttc
    18181 accaagcaat aatccaagct taattaacaa ggttggtcga ctcgggtaat tccgcaatga
    18241 atagtcagag aaaggtctat ctggataaaa atccgtggta tgtttaaaaa caaacccatc
    18301 ttcatcaatt agaaaaaaac ttccacgttc cggtgtatct atggaatcct cgatcgataa
    18361 tgtttcgtaa gttggagttt cgccacccga tgcgggatga gaaagcacca aaagggaagt
    18421 gctccgtaaa cttcctagta aacccaatcc ttgagaaatt ccccaataaa gaatgggatc
    18481 taatctaccg ggtttggacg accctttaaa attcggattt agatagttct ttggaaaaaa
    18541 tctatgattg gaggacggta tttttatcaa gctggtacca ccccgggtac tcttatttgt
    18601 actcgattcg aggtcgttgg actcttcccc aacgggacct tcgtgtctat ctatatccga
    18661 accaatagac gaatctttac gaaagaaatt gaacgccgat agggttaggt aagatgcacc
    18721 ccgttctgat actgaatgaa cagtaccttg atgtttggca actgatctat cattgctatt
    18781 gaatgagtcg agatcaactc gggctgggaa tgactcgtga gtgggcatca accgttgata
    18841 agtccgatcg gacttaaccc ttctccgtag aggaggttcc ttacaaaaaa ccgttaagtt
    18901 aatctgagga aaagtgctca gaggtttatt tattcttaca ctggtaagag atatagaagc
    18961 ctttcttgta gaggaaaaat gatagaaatg tttctgccaa tcaactacca aacaagctct
    19021 aactgattgt atagttctat ggttggttat ttcaattctt tcaccatccc tataggaaat
    19081 ataaataaag gtttcaattt ctaggctttt ttgtgtgttt ggcttttctg catgggagac
    19141 tattcctata aaagatttgt tgaatacgct atattctatg actggtccta ttaggacaga
    19201 agttcctcct ttcccataga gtgtaactga tcgtggataa acccaatttt catttttata
    19261 ttgattcaaa ataatattac ctggtggaat cagggtatca ccctgtttgg acatactggt
    19321 tagtccttct ggagtataca aatatccagg gaggattctt atttcagtac tatttcggct
    19381 cctttcaatt cggatgggtc cacttgtttt actaagaata ctagaggtta tttgggtacc
    19441 ttcttcagta atagtattgt ttgttactga aattgatgaa gagggttcct ggatggtgta
    19501 aacttcttcg ggaaccaaga agaagttgcc cccttgagtt actttgtacc aggagccatt
    19561 ctttctttct ttctcgccgt tggaaacaaa tatgtttctg ctactggctt caacccttac
    19621 agtaccatat tttatttttc ccgaaaggga agtttggtat ttgtaatttt cataaatagc
    19681 aagaatatca ttctgatcca aaaaattact tagctgaaca ttaatgtttg taaaacccac
    19741 ctcatctaat ttgtttatct gttgttttag tagcgaaggc actatttgct tctccttgcc
    19801 tcgtttcacc acaatattag aaagaattga ggtagatacc ggaggtatca gccaatttga
    19861 aaaaaaatgt tggttgattc caaattcttg tatctcttcc tgagaaccct cgaaattagt
    19921 accgccgata tccccgctga ctcttccgag aaagcgagat tcgtttatac ctttcttgat
    19981 agggagaagt tggacaccga ttctatcctg atcctcgtga aacgagtaat ttttgtcgga
    20041 atcgttgaaa actcccgaaa gaatccggac gtgacccgta tcgcgtacaa catgaataga
    20101 gctgtctata gaatcacgta gatgccatac aaatctactc cgatgagtct ctccttctat
    20161 atttggatag atagcttttt gaatacgttc tttcagagga aattccttgg ttcggacttc
    20221 cgcaattatt tgttgtgatt cgacgtactg accgttccta atcgtaagta gactttgtgc
    20281 gggaatagtg aagctttgta gattagtacg actcttaatc aggatgagta gttcacttcg
    20341 acacatccga gcaggatgcc catgtcgcgt acgcgtggga tacaccaact tctcatcgaa
    20401 atggatgatt ccgttgaacg gaattcgtac atattctgct atatcgccgg caaagactcc
    20461 accggtatga aaagttctta atgttagttg agttcctggt tctccaatcg attgacccgc
    20521 aatgatgcct acagcttctc ctagttccac taaatcgtga tgggcgagac tccgaccgta
    20581 acacaactga cgaatccgga aagtgctttt gcatgtcaaa ggagatctta tatgtatcgg
    20641 ttgcgttgat gttatgaggt tattggcaag tccatcacca atatcttgat tacgtgtagc
    20701 aatacacctc acacccgaat agacgttatc cgccggcaca cgtccaatcg atttttgata
    20761 agatatcgtt caaatagatc ctcttctttc ctcagtgaga ttaaaagcaa tgcttctggt
    20821 agtttcacga tctttctcac gcacaacgat gtgttgaaca acttcaacga gcctacgtgt
    20881 cagatatcca gcatccgatg ttcgtaccgc ggtatccaca actcctttgc gagcaccata
    20941 acaagaaata atatattctg tcagggataa gccttcgcgc aagttcctcc gaataggtaa
    21001 atcgatcact tgacctcttg ggtctgacat gagtcccctc atgccaagca attggtgaac
    21061 ctgagatacg cttccacggg cacctgagaa agacatcata tgaactggat tcaaaggatc
    21121 gatcatcttg aaacttggat tcatttctcg tttcgaacat tcacttgtgg cataccaggc
    21181 ttcaactgat tgacgcagct tttctacggc atgcagactc ccataacgat aatactgctc
    21241 cgagacgtaa ctctgtctct ccgcgtctta cacgagccat cctttggagg gtactgttga
    21301 aagatcgtcg atgcctgatg atacagatgc ttttgtggct tgttgaaagc ctaaaacttt
    21361 aacttgatct agaatgtttg ttgtagatgc aattccgaaa caaataacta acttgctaat
    21421 gagttgcctc ataacggcct tatccatcgt cttgttgtag aagggtaatt cagcttgatc
    21481 tgccatggta aaaacctcga cttttttttc ttcttctcct accccttact gattatcaac
    21541 caacagactg agaatcgaat cattgatcga ttgaaaataa gaagggtaag ggcttcctca
    21601 cccttcgtta ctaaaaaaaa aaaccgttct atgttattct atctggtgca gacaaagtat
    21661 gatgggtaaa agaaactact tttgatatac cctgcatagc ttctcttaat tgctgattga
    21721 atgagatacg accagctgtt gttagtatat acataccaag gatatactct tctctagatt
    21781 ttcttatttg atgattctcg taggaatgca aagaggttcc tgaggcttca tattgtgatt
    21841 caacaggtaa atcacgcatt tttgaaccga tcgtttgcaa atcaatccgc catcgaagcc
    21901 acaaataact atataaatca atctttttta attctttggc cctaagtaca tcataataat
    21961 tggtgaagta agatattttg gggaaagaaa ggttacttcc ctttctcgag atagggtatc
    22021 tatctccgta aataccttgt ttattttcaa tcgtcagtat ataaagaccg agaagcatgt
    22081 cttgacttgg cacacatgcg ggatctcctg tagcaggaga taatagattt gtgtgtgaga
    22141 acgtcagaaa acgagcttca gtttgagcct ctaaagataa cggcacatga acagccattt
    22201 gatctccgtc aagatctgcg ttaaaccccc cacgaaccga tggatgcaaa cgaatggcgc
    22261 gtccttctat cagaatgggc tgaaatgcct gtatacctaa tctgtgtgat gtgggtgctc
    22321 gattcaacgg tacaggatga ccttgcataa cttctcgaag aactttccat ataaaaggat
    22381 cccgctttct aatcatactc ctggcagccc gtagattacg agcaagatgt cgtccaatca
    22441 ggttacgaat aacgaaggct tggaaaagct cgattgccaa atctcggggt aatccgcatt
    22501 gatgtaacga gagagacgga cctaccacga taactaaacg acctgaataa tcaacccgct
    22561 ttcccagtag attctcacgg aatcgtcctt ctttaccctc aataacctcc gaaaaagatt
    22621 tgtaaggcct attgttgata tccctcattg gttgtccacg tataccatta tctataaggg
    22681 catccacggc ttcttgaacg agcctttttt ggcaaacaat caatccttct ggtgtaaatt
    22741 cactgcctga tagaaaatct ataagagtat tatttcgatg aattatcttt ctgtgaagct
    22801 cattaagatc cgaggtaatc gactcgcctt catatagttc aactattggt cttaacccag
    22861 gcggaagtac tggtaataga tccagaacca tccattctgg cttcgagttc gtctgaagaa
    22921 aatctttagc tagtttcatc cgtctgacca aaaggtcctt tcttcgttga accgttcggt
    22981 cttcccactc acgtcctaca gatcctcgtc tcgccgatgc ttgccactcc gaataagcac
    23041 gatccataac acttctcata tctaaactag ctaacctttt ttttatagca tcccccccag
    23101 tagctatttc atttctttga agtatctcga aattccgagt ggagaaataa gtaggaagaa
    23161 cgttcttcca ggatcgatcc tcataattga acaagcctcg caatcttgat gaggttggtc
    23221 tctcagccac aggcctagca agaaaaagat tgggataggt aaaaaaaagg tccccccctc
    23281 ggaatcggac acgagtgttt cccctcatcc ggctcgaata gctttatcta aacgcaaaaa
    23341 tttgtttgag ggtaatttaa attttttttt tacggtgtga tgggttcttg ggacgacata
    23401 gcgctcccac cccatcaatt catctatgga tgcagaaata gctattcgtt actcaagctt
    23461 caacaggcct ttcttgagta gtcttgaatc cctttgcacg tgccatctac atccccgaag
    23521 ggaggttggt tcccctcact ctcttcggtt cgagcatgaa ttggagagat ttttcttgtc
    23581 cctaatacga ttattactct tctttggatt tccactccac ctcgatggtt accaattcgt
    23641 ttgagaaacc tctgcgatga ttggatttct ataaccatat ctattcttta aaggagcttt
    23701 cataaaaaga aacctcaaaa aaaaaaaagg atttgaatcg gtctttgatc acccaatcga
    23761 gattgtcaga ttagactcgt ctttacgaag cctgattgaa ggattaattg attaatcctg
    23821 gaagagaacc ctcagtatgt atatagtact tttaaccccg agttacaaaa atttcctcga
    23881 ttgtgagaaa tatgtcggaa gtggaggcat cccatcgtcg tatgagatga caggctgggt
    23941 ttagtctgtg gtgatcgaaa tatacgatcg agtcacgcat cgcaatacac tgggctttct
    24001 gattccttga gaggcttagc aagtagattt gctatgtaac tggggactcg ctttgggaac
    24061 catacgtgag ttactgggca tgctaatttt atatatccca ttcggtatct tcgaacccga
    24121 gagtcggtga attcaacccc gcaatgctta caaaaattgg aagactcctc ctcattctcg
    24181 acagatcgat agtttccgca ggcacaaact ccacttttta ttggcccaaa aattctctca
    24241 cagaataaac catctcgctc tggcttatgg gtcttatgat gcaacgtata aggttaatca
    24301 acttgaccaa cggtctctcc gttaggtaac cttctttcgg cccagttacg aatctgttcg
    24361 ggggaagcta gcccaatgcg aagtttttga taattagtgt gatgaatcat aagataaaaa
    24421 gtttcaattg gttttttttt tagttctact gagtatcaaa tatcttcact tcccctaccc
    24481 gaatcttctt caaacacaaa ctcgtgttcc aaattcaggc ccatgcatcg taattctcgg
    24541 actagcaatc ggaaagattc tggaacagta ttgggtttat ggactggctt tccagtcacg
    24601 atggcactag gtaccttata acgagcctga atatgatccg atttgatcgt aagcatctct
    24661 tgtaacgtgt aagaaacacc gaaaccctcc aaagcccgaa cttccatttc tccaactcgt
    24721 tgtccccccc gcctagatct acccttgaga ggctgttgcg tgacaagcgc ataaggtcca
    24781 ctcgatcgtg catgaatttt atcatcaact tgatggatca atttcattgt ataggccttt
    24841 ccaatcgtaa ctggttgctc gaaaggatcg cccgttcgtc cgtcaaacaa tcgactcttt
    24901 ccgggatgtt caggttcaaa caaccaagga ttatgtgtct ctgtactcgc cccgcaaagt
    24961 tccgaaaaga ccggttttct agaagcctcc cgctcatatc tctcatcaaa aggcactatc
    25021 cgataatgag ttttgaggaa ctctccggct agcccaagca aacactcaaa aatctatcct
    25081 acattcattc atgaaggtac tcctaaggga cttaagatca tgtcaactgg tgtaccatcc
    25141 tgtaaatgag gcatatcctg tcttgataag gtctttgaca caatgccttt gtttccgtgc
    25201 ctaccagcta tcttatcacc tacttgtatc ttacgttttt ataaaatata gatatgaata
    25261 acctctgaat cattcgtagc gtcatcttcg ggatagaccc acctaacgtc aataactcga
    25321 cctcttccac caataggaac tttcaagcaa ctttctcttg cgttaaccgg ttggatacca
    25381 gaaatggctt gtaataacct tccttctgga gcgcgtggcg aatctgctcc cccctgaggt
    25441 gttaatttac ctaccaaaac atcccccgtc tctacccagg atcctgattt tacaacccca
    25501 ttattatcta gatgtcgagg tgcataacta tccaactgag gtatttcctt agtaaccctt
    25561 tcagggcctt ggtttgtcgc acgaacctca atctcgtgtc tctcgatgtg gaaggatgta
    25621 gaaatatctt cgtatatcga acgttcgctg atcaatactg catcctcaaa gttatagccc
    25681 tcccacggca tgtaagctac caagatgttt ctacccgaag ctgactctcc tccggcggtt
    25741 gctgctccat ccgctaaaag ttctccactt ctcaagagtt ctcctggtat aacggtggag
    25801 ttttggttta tacaggtatt gttattagaa cgttcatacg ttctcaatct ggtatttgtg
    25861 gtgttcgaac ttttcctatt atagctgtcc ctattgatcg tagataatgt gattctatta
    25921 ccatcaatgt attgaatgca tccttcttgt tcggatacag ctacacttcc cgagtctagg
    25981 gctacttaac cttctaaccc agtccctaca atgcatcttt caggtttaaa gagtggaacc
    26041 gcttgacgtt gcatggtaga acccatcaac gcacggtttg cgtcgttatg ctcaatgaat
    26101 ggaatcagag aagctccgat agagaaatgc tgtaggggat caatgcttcg taaatctact
    26161 tgttcccata gaacacttaa agattcttgg cgatagcgaa ctggtataac ttctttttct
    26221 ttagttctcc actctgatac taataggttt ccggtggcta ctcggtaaaa atcatcctcg
    26281 gcgggagata aatcaactgg ttgttcttcc acagacgatt cgaacatttt aaggtaagga
    26341 ctctgtaagg atccagaatt gctaatcttt gcacggatcg ctaatgacga gattagccca
    26401 gcgttcatcc cttcggatgt ctcgatcggg catatacgcc cgtaatgact gaaatgaatg
    26461 tctcgagctt gaaaactagc agttcgtctc gtcaacccgc cgggacctag agaacttaat
    26521 ctccttctat gaactagttc tgatagtgga ttggtttggt ctagaaattg cgataaggga
    26581 tgtgaaccaa aaaactcctt aaaagttgct attattggga tggacgttac taaacccccg
    26641 ggagttaatt tacgtttacg tctgacggat ctacgaagat tttgtcgaat cgaattctcc
    26701 aagcggttta aggccagctt taatcgttct tgtagcagat ccgctacaga tcgaacacgt
    26761 cgattcttca aatgatctat gtcatcgaga ctacctattc catagcttat ctctattaga
    26821 cgatccgcgg ctgccaatac gtcttgtggt aatgaaaatt gttctgtttc aggtacatca
    26881 agagctaatt taacgttcaa atttcgtcga ccgatccgtc ctaattcaca tacatgctga
    26941 aaaaatctct tctacaattc cttaaatata gattctgaaa atactatatc tacatctgtg
    27001 gcagaatata ggcgtttgta gagttccact gtagcatcct ctgacgattc aatagcactt
    27061 ttttgttttt tcaacatgct cgaaaatatt tttgggtaac gaacgttttc taaaatgtct
    27121 tttttgctta atcccatagc tattagtaag atcagaacag atattttgcg tttcttgctg
    27181 atgcgaaccc agattctgtc tctcttatcc atctctgatt tgaatcttcc tccccagtcc
    27241 gaaattacag tgctagtaca cgctgagact cccctctgat ccaattcgcg attaaggtag
    27301 ataccgggac tcctcaatat ttgattcact agaactctag ctattccatt aataatgaat
    27361 gttccttgtg aatccatcca ggggatagat ccaagacgta cagcctcctt ttgcactaat
    27421 ccgtctttgt ttcgagttaa ttaagctggt acgtacaagt cagatgaata tgtggcacat
    27481 tgatacgcaa catccctctc ttccgccgaa ggttccgcca tttggtactg ttcaccaaca
    27541 gatcaagatt caacttcctt atctgtatct tcaatctttg gaaaaccctt aagctcttca
    27601 agtgattttt cgtgaacaaa acggtgaaat ccttcaattt gaatttgtgc aagttctggt
    27661 agtacaggcg tatctctatc tcctcctaat acttgttacg ttgagactaa ttctcggata
    27721 aaactccacc atttcaatat atctttcttt ttctttcgtt tgttcatctt ctcccttcaa
    27781 ccaggatacc ttttgtgtca aaataaacgg aaatattcgt ttttcttttg gaagaaaaaa
    27841 aaccaaggaa aggagaaaca aacagattgg ggaatagtat agaagataga gggtaaacaa
    27901 aatccaccga cggttttttg gcagtacgaa accgtatctt cagaaagatt tttattctaa
    27961 aaaaaaagaa ttttgtgatc attcgtaaga atgcaacgac tcgcggcgaa caggctaaaa
    28021 ctaagcaagt ttattatatc agtagattcg attgctaggg aagcagaaat tttaataaga
    28081 aaaatgatta ttataattct agttacttat actaggtggg tagttgtaca tgtagtgacc
    28141 atcaaacgac ttcagtgtaa tgcaataagt cataacataa gaaagaagta accgacccac
    28201 ggagatcttc tgttgatact catagaacta cgcagtagtt gtctttacta catgcaaaaa
    28261 accacaaaac caaccagtag agataaaaaa agatatatat atcttttttt atgctagtcg
    28321 agtttatgga ttgaacaaaa aaaaacttaa aaatcacctt ttctttttca cttccttgac
    28381 atgattcgga accactaccg aacaccggcc ccatacgttc ggtttgattc tatcctactt
    28441 ttgtttcgaa atccaactat acagatctac tctgtctttt aacatttatt cgtcgagtaa
    28501 gaatccaacc caacaaggtc gttgactttg aactatctac tacataaact ctaaatactt
    28561 cctgggattg tagttcaatt ggttagagca ccgccctgtc aaggcggaag ttgcgggttc
    28621 gagacccgtc aatcccgatg gttgttttac cgaactggac tgattccacc gtatttattc
    28681 agtgatgaca tctctaaaaa agatcaataa gatacacaag agtgtatcag tctcatattt
    28741 gggtcgagct ggattcgaac cagcgtaggc gtcgccagcg gatttacagt ccgtccccat
    28801 taaccactcg agcatcgacc cgcactttaa aaaacaaaaa gtcacaaaag gttttcgttt
    28861 cggaattgga gttctatggt aatcatagtc tcccgacaag ttgaatctca taactgatca
    28921 ctttttttag gcacgagcca aaggaatagg attattctat aaaaatatat ccgataagat
    28981 tcgtgaggtt gagtgctacc cccaggggaa ttcgaatccc cgccgcctcc gtgaaagaga
    29041 gttgtcctag gcctctagac gatgggggcc agattacctc ctaggattat agagtgttcc
    29101 ccaccaaaag tcaatcaatc taatctattt tatcaaaaag ttctaaaggt aactagaaaa
    29161 cccaatcaaa atttttattt atacttccag ttcagaaaat tgcttgaatt ttttatagaa
    29221 tatccctcca gcaaccagcg atagctgatt ggtcgatgat tgatgaaagc ttggttacct
    29281 ctatacggaa gataggagga acaggtattc tcaaaattct atttcgtgat atactatgta
    29341 atcgatattg ggcgttccac caaaaaagtt tatcgccccc gaatgattgg atacatttga
    29401 ttcggtcgac ccgactaaac aagcaacgaa acaaatagat ggttcataac agagtccaag
    29461 agttttatcc tgacgggaca actcatatta ctctttaatc gatttgaact actaatacgg
    29521 aagttaacat tcttgcgttc gtagccaccg cacttttcat cctaatccca acagcttttc
    29581 tactgattct ctatattcaa acggccgctc aaaacaactg atgttggttg gcataaggca
    29641 gcgtttgtaa atgagcaaag aaacgtagaa taagtattcg ttgtcggata gggaagaaca
    29701 gaccagcttt tggggcatgg cgggcggtta tacgcagcac agttccggta gcgaaacgcc
    29761 gtcgtcgttc ttttcgagta gagattggtc ccccctctcc gcaaaaaagg gtggaggggg
    29821 gttgcttgtc ttgtacctcc tccgcaacga tgagcattaa tcagatcaat ctagaagagg
    29881 aagagtcaac cacttttttt acgatccgct tcttccccaa actacaagtg ataaagagaa
    29941 cgtagaagtc gccatcgaag cagcccaagc tatactaact ggatccgtga ttgtgattcc
    30001 tatcttttcg actatcccga aaattctttt tgatcgatta tctacgagtc tacgcatgga
    30061 tatccacata cgcaacgcgt gaggatttga ttcctactta actaggatac cctaatagcg
    30121 aacgatagtg acggcgtaga tacttttttt taatgtgacc aaacattcat ttgaggtttt
    30181 tgctgattca gacatctgat acagcaactg atgttatact aatattgggg ttgcttacgc
    30241 gtgatacacc cagatacatt caaagtgata ggctatgata gaccgtagag catctcggtt
    30301 tgtatctggt ttcggcgcgg caaacaatcc ctgataatgg gaaaataaat agattaataa
    30361 ggttaatcta tctatctttt ttgctcttct tacttctcct tatctttata gccccttctc
    30421 tactcctttc ttatcttaaa aacctctctc tacttgacga ataccactga tacttttagt
    30481 aggcgacacc cagactcgaa ctggggaatc aaggatttgc aatcctctgt cttaccactt
    30541 gactatatcg ccccccttac cgaaccacag ttgatcttaa tctgatcgaa ggctaagctt
    30601 atatcgatat ggaaggcctt ataactagta gtctactaac tgataagtat actactcggt
    30661 gggagcttta gcaagtggct gattcccgca ctcttccgag tcaccccaaa aagaccgatt
    30721 actggatgat tttttttttg ctcgctcagc aaaaaaaatt agtgattctt gcaattaaac
    30781 tgttgatgca ttctttcccc cacgtacaga gcatgctgct gagtgatttt tggggcggat
    30841 agcgggaatc gaacccgcgt catctccttg gcaaggagat attttaccat tcaactatat
    30901 ccgcagattt tgctatcact tttattgtac actccatcgc agacttagta tatagtaacc
    30961 tctgcaagtc attcggcttc ttgattagct gcttgactcg atcgggttgc gggcgagggg
    31021 acccacccgc cctcttcccc gagatagatt gaggcgaaat agctattccg taacttcttt
    31081 ttacgagtag attatatctt aactatattt attgcgtctc tacccgcgat agcaagttcc
    31141 ggagtactgg gattcttaat cattgggaaa taaaggaatt tggtatacct actaagaaaa
    31201 ctaatccgat ccataacgaa gcccccgaaa atacaaaatt tttattgctg gaccaaccat
    31261 caggagacgc gagcgcgaca ggtacaccaa caactagtaa gaatgatatg gtgattagtg
    31321 caaataaagc caattgaaaa gctatagtcg taattctaat tccctgggta tcaaaaatgg
    31381 gttgtttgta ccatccaatc ctcattcggc gagattctcg ttgtaccaac agaaggtaag
    31441 atattaagcg ggagctaaga atcttctggt actctatatt ttgattttac tcaatctatc
    31501 gatgactcat tgaatggagg tggaaaaatt ccgcaattag caacagtcat ccacagaatt
    31561 ctatcatcaa tcttacaaga aaatccgttt catatcttcc atactagagg taagtttcga
    31621 tacaatactt atatattgac gttgagataa tctatctacc aagaaggtag atcattgata
    31681 cttctgattg ttagacaagg attctatgta tctaggagag atggccgagt ggtttatggc
    31741 tccagtcttg aaaactggca tggtgccgaa acaccatcga gggttcgaat ccctctttct
    31801 cctacagttc aatatcgaag attaagccat aagaatattc agagacgtca gcatcatatg
    31861 gtatgtgggt ggtctctaaa aaaaaaaaat gacttttaga aaaaaagtag tcgacaaggg
    31921 gatttgttgc ctatgatgcg tcgaaaaacc aatccaagta aaaagaattc gggttgacga
    31981 tagtctcccg cttcgacgga attttagatt tccagttata gagttatagc aaccaaccgc
    32041 ctccgctctg agagtctacc taaaagtagc tcctaagaaa ccgccgtttc tgacacatag
    32101 acattcatta ctgcataaaa acttactcta tttatcgttt ttaggttgcc catatcgttg
    32161 agctagctag actccgaagt tgttggtgtc tacccatccc aatagatgga tagacaatat
    32221 aaatctactt ggatttaatg gaatgggcaa cgaatccgct gacgggaatg tacattcatc
    32281 aagcgcatat ggacttacta ccagtagcag tagagggaga atcctttcct tttttcaata
    32341 attttaactg tcttcttttc ccgctttttc ttctttaatt aaggggagtc attgaaagga
    32401 cgggttcggt atcacgatca attccttttt caaacccggc tgcagctgca cgagcccttc
    32461 ccgcgtgcca taggtgaccc acgaagaaga agaatcctag aacgaagtga gatgttgcta
    32521 accaacttcg gggagatacg tagttgacgg cattgatctc agtagctact ccacccacgg
    32581 aatttaaaga gcccagaggt gcatgagtca tgtactccgc agatcgccgc tcttgccaag
    32641 gttgtatatc cctctttaac ttactaagat ccaaaccatt aggccctctt agaggttcta
    32701 gccagggagc tcgaaggtcc cagaaacgca tagtttcccc cccaaaaatg atttctcccg
    32761 ttggagaacg cataaggtat ttacccaaac cggtcggtcc ctgagccgag cctatgttgg
    32821 caccgaggcg ttgatccctg acaagaaagg taaaagcttg agcctgagag gcttctggtc
    32881 cagtgggacc gtaaaattcg ctaggatatg ctgtgttatt gaaccagaca aagcagcaag
    32941 ctgtgaaacc aaaaatagca agagctgcta ggctataaga taagtaagcc tctccagacc
    33001 aaacaaaagc acgacgagcc caggcaaaag gttttgttag tatgtgccaa attcccccga
    33061 aaatacaaat agatcccaac cagacatgtc ccccaataat atcttcgagg ttatctacac
    33121 ttacaatcca gccttcccca ccaaaaggag attttagtag ataaccaaag attacacttg
    33181 gacttagggt agggttggta atctttctca cgtccccgcc cccgggtgcc catgtatcat
    33241 acaaacctcc gaaatagagt gctttgaaca ctaataagaa ggcaccgaga cccagtagta
    33301 ttagatggat acccagaatc gtggtcatct tgtttttgtc tttccaaacg tagccaaaga
    33361 atggaaagga ttcttctaga gtttcgggcc cgatgagagc gtggtagata cccccaaaac
    33421 ctaaaactgc ggaagaaatc aaatgaagta ctccggaaac aaagtatggg aatgtgtcta
    33481 cgacttctcc accgggacct accccccagc cgaggctggc taggtgagga agtaatatta
    33541 agccttgttc atacataggc ttttctgaaa cgaagtgagc cacttcaaat aaattcattg
    33601 ctccggccca aaatacgatc aatccggcgt gagccacgtg agcaccaagc aatttaccag
    33661 acaaatttat aagtcgagcg ttgccggccc accaagcaaa accagtggtc ccttgatcgc
    33721 gaccacccaa agagagggtt ccattataga gcgtttccac ggggtaagac ctcctcggga
    33781 aatacaaggt tttcatgagg ctgatcttga gccgccatcc aagcacgaat accttcgttc
    33841 agtaggatgt tttttgtgta aaaagtctca aactcgggat cttctgctgc acgaatttct
    33901 tgcgatacaa aatcgtacgc acgtaaattc aaagcgagac cgactactcc gatagcactc
    33961 atccataacc cagtcactgg cacgaataac gtgaaaaagt gtaaccaacg tttgttggaa
    34021 aaagcgacac caaaaatctg ggaccagaaa cgattagcag ttaccattga ataagtttct
    34081 tcagactgag ttgggttaaa tgcgcggaat gtgttcgcac catcgccatc ctcaaataga
    34141 gtgttttcca cagtagcacc gtggattgca cataggaggg cagcgcctag aactccagca
    34201 actcccatca tatgaaacgg atttaatgtc cagttgtgaa aaccttgaaa gaagagaata
    34261 aatcgaaaaa tagcggctac gccgaaactg ggtgcgaaaa accaaccaga ttgtcccagg
    34321 ggataaatca aaaatacaga aacaaaaaca gcgataggcc cagagaatgc tattgcattg
    34381 tagggtcgta actgtacaga cctggcaagt tcgaattggc gtagcatgaa acctatcaaa
    34441 gcaaaggaac cgtgaagagc aataaaagtc cacaaacctc ccaattggca ccaacgagtg
    34501 aaatcgcctt gcgcttcggg gccccataat agaagcagag agtgagccaa actattagct
    34561 ggagtagaga cggcagctgt caggaagttg caaccttcca ggtaagaact agctaatcca
    34621 tgagtatacc atgaggtgac aaaggttgta ccagtaaacc aaccacccaa agagaaatac
    34681 gcagtgggaa aaagtaaaag gccagaccaa cctacaaaaa caaaccgatc tcttcttagc
    34741 cagtcatcca tactatcaaa caaatctttc ggttccttgg aagatttccc aatggcgata
    34801 gtcattatta ttccccccac tcaactcctc gaataactta tgggttccct tttcttcttg
    34861 ataacgtagt tataatcaca ccgccttgcg gagcgtagca tcgtcatccc tttcccttct
    34921 gaaagaatcg ttcaacgaaa cagtctgttt ttatgtagca gctagcgcga gagtgatatc
    34981 gatcgatttc actggactgg aaatctatga cccccttacc ctctccttaa tcactcccat
    35041 tcctttaaat cttgctctct ctaaaatatc tccctttttc tcttctatcc tctcttgctt
    35101 ttttgttcat tgctacatct attcctcccc ttcttgcttg ccacaaccct acgtttctta
    35161 taacttcctg tgtttcgaca tagccatatc gacctaagat aagacagtct gttatccgat
    35221 cgttcagaag gtgggtaaac ctctctcttc ttccagaatg ttgtcacctt tgcgtcgcat
    35281 caatagaccc tcggcttggg attttcttaa aatatataga tatatatata tatctttcat
    35341 tttccgtcgt cgaacaaaaa ttcggtgtct actgaatact cccccgcagt cctaatatct
    35401 ttcaacaact attctagata tagcatcttt tccctctgtc ggtgaagaaa aaaaagaggt
    35461 attgcatgat gcaagcgaga agagaaaaaa aaaagtatat tcttcgagaa gttgggatat
    35521 actaatattc atggatccgc ctgatctcac tgcgacacta acccatactc tatgaatacc
    35581 ccaatactta ttttaccaat ctctcataag aattgaaagc tttctgattt tgatttgtct
    35641 ggtagtagga taacttcaac ccagatttga tcagtaaaaa gcatgtaaaa cctcgatgtt
    35701 gaatcaaagg tctattttct gaattccagc aagttcgggt agtttcagta gaatgctttt
    35761 ttttttgtga ggagtataaa aaacagatca ggaagtttag tcctaatcaa gtaggtcgaa
    35821 taactactca gtaactcaac aaccaagagt cactcggaca agaaaatgaa aaaaacagat
    35881 atatatctat ctatttttct ttctaatcaa tagaagtata ctgatattga ttgttcgtat
    35941 tgaatcccca gactagatat aacttgaaag ttccgtaaat gaaaaattat atccatctga
    36001 ttcttgggta tcactgataa ctataacttc gctttttcta tcagaaaact gggtgataaa
    36061 agaaaaaata gtcaaatgaa agaagagcta gtctcgtagt gagtgagctt caccgctggc
    36121 taaatgagcc agccatacca tattttacct atcaatctgt cgcaaattct atcggtattg
    36181 agatttcgtt tagtagaatc gtaagtgaac agaaaaggtt ttgttcaaag aatctggtag
    36241 tttgtttcaa gttttatgaa acaatcctgg tatctcgcga aataactctt tttgtgccag
    36301 catcttgagg tttttctttt tccgtaagca ggcttttttg tatttccctc gtaactcata
    36361 ctggctctgg tttagcgact tccctcgaaa cgatagaaat ggtgttttct ttatgctatg
    36421 tttgtttgac cagcccctta tcggatttga accgatgact tacgccttac catggcggta
    36481 ctctaccact gagttaaagg ggcctaggtt tatttatcta ccctcttcta ttctatagtt
    36541 attcgagttt agaccctgtt ttgcttctcc actcagaccc aatattggta atagagagac
    36601 acgataaatt cttcaaagaa tctttacttt gttgcgtgat gcaacgtaac tataggctga
    36661 gattttcttt aaatagtcct ctttttttag tataagtatc tattctattt gcagatgagc
    36721 gaaactttta gggtaagctc ggcagggagc atggtttgct gcaccagcaa gagagaaaga
    36781 atcggtggtt tcctttgcgg agacaggatt tgaacctgtg acctcaaggt tatgagcctt
    36841 gcgagctacc aagctgctct accccgcgta atcgatacct tcgatgtaat tattatacac
    36901 cctttaataa ttgcattgaa catgaaaaaa gaaagaacta tttaatctat atatatgttt
    36961 tttatacttt attagtagag tctctcttta tttaccaact tgattttttt accccaggca
    37021 acaaacaagt atgtgccatt tcgcgaggta catgtctgga taaaccaaag tctcggtaat
    37081 tggatctggg tcgtccggtt agggaacatc ggttacggag acgagtaggc gcactattac
    37141 gcggcaaaga ttgcagctcc ttagaaattt ctatcttttg ctggattgat gaactgatcc
    37201 tgatttgtcg tttcaaagat tgacgaatag cttcatattc ttttactaat tcttttttcc
    37261 ttttctcctt ctcaataaga ctctttcttg ccgtaattca caagtcagtt gaatgggatt
    37321 attatgctat tctaaacata gaacacggat aagatctgtt atggaagtat ttacttgccc
    37381 tcgacttgtg ggtagaaaaa gggaaaaaaa gtatatatac ttttttccct ttttcttttt
    37441 atgaatcaac ttgtaatctg gttgattttg cgattagccc cgacggggta atagtggcac
    37501 ggacaaattc aaaatataaa taaagaaata ctctgttgat taggaggtca attcagaaac
    37561 ggatggatta tccgaactta cccgaggtag atgctatgag gaaagctgca taggtaaata
    37621 tgtaacctac tgagaaatgg gctagcccta ccaaccttgc ttgaacgatg gaaagagcaa
    37681 cgggtttatc cttccagcgt atcacgtttg ccaagggcgt acgttcatgg gcccaagcca
    37741 gggtttcaat aagctcttgc cagtatccac gccatgaaat caaaaacata aatccagtag
    37801 cccacacaag atgtccaaat agaaacatcc atgcccatac ggatagactg ttcataccga
    37861 acgggttgta gccgttaatt agttgcgagg agttaagcca taggtaatcc ctcaaccatc
    37921 ccatcaaata agtagaagat tcattaaatt gagcaacatt cccttgccac aaggttatat
    37981 gcttccagtg ccaatagaat gtaacccatc caattgtgtt cagcatccag aaaacggcta
    38041 agtaaaaagc gtcccaagcc gaaatgtcgc aggtgccacc cctgcctgga ccgtcacaag
    38101 gaaagctata accaaactct tttttatctg gcatcaactt agaaccacgg gcatctaacg
    38161 cacccttcac tagaatcaat gtagttgtgt gcagacccaa agcaattgcg tggtgaacca
    38221 aaaaatctcc aggtccaatc gctaggaata atgaattact attgttattg atagcatcca
    38281 accagccagg taaccataaa cttcgaccgg cattgattgc tggactatct cccgaggata
    38341 gaagtacatc aaacccatac gaagctttac cgtgagcagc ttggatccat tgagcaaata
    38401 caggctcaat aagaatctgc ttctccggag tcccgaaagc taacattaca tcgttatgga
    38461 cataaagacc taaggtgtgg aatccgagga ataagctagc ccaactcaga tgagctatta
    38521 ttgcttcctt atgttccaac attcttgcta agacgttatc cttgttctgt tccggatcat
    38581 aatcccggat aaaaaatata gcaccatgcg caaaagctcc tgtcatgata aacccagcaa
    38641 tatattggtg atgagtatat gatgcagctt gagtcgtgta atcttgtgct ataaatgcat
    38701 aagctggtaa ggaatacatg tgttgcgcaa ctagggaagt gactactcct agcgctgcta
    38761 aggctaatcc taattggaaa tgaagagaat tattgactgt atcgtaaagt cccttatgcc
    38821 cacgacccaa cctgcctcct ggaggagtat gggcttccaa aatctctttc atgctatgtc
    38881 caataccaaa attagttctg tacatgtgac cagcaatgat aaatataact gcgattgcca
    38941 gatggtgatg agccatgtca gtcaaccaca aactttgggt ttgtgggtga aaccctccta
    39001 ggaaagttaa aatagccgtt cctgctcctt gggtactatc gaacaagtga ttactggaat
    39061 cgggatcctg cgcatagaca ctccactggc ctaagaagaa cggccccaag ccttgaggat
    39121 gcggactcgc agtcaagaag ttgtcccacc taacgtgtcc acccctagat tctggaatag
    39181 ctacatggat caaatgacct gcccaagcta gagaactcac tccgaaaagt ccggaaaggt
    39241 ggtggttgag acgggattcc gcgtttttaa accaagaaat accaggtttc catttcggct
    39301 gcaaatgtag ccaaccggct agtaagaacg ccgcagagat agctagcagg aagatagctc
    39361 cgttataaag atcttggtta ttgcgtagac cgatcgtgta ccaccattga tatacaccgg
    39421 aatatgctat attgactgga cccggagccc ctccccgggt gtaagcttcg acggctggct
    39481 ggccaaagtg aggatcccag atggcatgag caatcggtct cacgtgtagt gggtcccgta
    39541 cccatgcctc gaagttaccc tgccaagcta catgaaatag attcccggag gtccataaaa
    39601 agatgatagc tagttgaccg aaatgggaag caaaaacttt ttggtagagg cgttcttcgg
    39661 taatatcgtc gtgactctca aagtcatggg cagtggctat accgaaccaa atacgacggg
    39721 tagtcgggtc ttgggacaga ccctggctga attttggaaa tctcgatgcc gtagtgtttc
    39781 tcgaatcctc ctagccatta tcccactgca atgattctcg ctaggaagaa cgcccatgtt
    39841 gtggcgattc cacccagaag gtaatgagct actcccacag cacgtccctg tatgatactc
    39901 agagctctgg gctgagtaac gggagcaact ttcaatttat tatgagccca aacaatagat
    39961 tcaatcagtt cttgccagta tccacgaccg ctgaatagga acattaaact gaaagcccaa
    40021 acgaaatgag ctcccaaaaa taagagacca tatgccgata atgaggaacc gtaagattga
    40081 ataacttggg aagcctgtgc ccataagaag tctcgcagcc atccattgat ggttgttgaa
    40141 ctctgcgcaa aatttcctcc ggtaatgtgg ctcactgccc cttgctcgct cacactaccc
    40201 catacatcag attgcatctt ccaactaaag tgaaatataa ctactgatat agagttgtac
    40261 atccaaaaca accctaaaaa gacgtgatcc caagcggata cctggcaggt acccccccta
    40321 ccgggtccgt cgcaagggaa acggaaaccg agatttgctt tatcgggtat tagacgcgag
    40381 ctgcgtgcaa atagaacacc ttttagtaat attaatacag taacatggat tgtaaatgca
    40441 tgaatgtggt gtaccaagaa atctgcagta cctaacggga ttggtgctaa agcaactttt
    40501 ccagctactg ctactaggtc gctgcccccc caagctaggc tagtgctcgc cactgaattg
    40561 ggcgcggtta aaccaggagc cgatgcatga ttattttgta cccactgagc aaatataggt
    40621 tgtagctgaa tagcagtatc tgaaaacata tcttgggggc gtcccaaagc actcatggta
    40681 tcattatgaa tgtataggcc aaagctgtga aaacccaaaa agatacagac ccagttaagg
    40741 tgtgatatta ttgcatcacg atgccgaata acacgatcca acaggttatt atattgggta
    40801 gttggatcat aatcccttat catgaagata gctgcgtgcg cggctgcgcc aacaactaag
    40861 aatcctccaa tccacatatg atgtgtaaac aaggaaagtt gtgtggcata atcggtggct
    40921 aagtaaggat aggggggcat ggcatacata tgatgggcca ctataatagt taaagagcct
    40981 agcagggcga ggttgatagc taattgagcg tgccaggaag ttgttagaat ctcgtagaga
    41041 cctttatgac cctcgccagt gaagggaccc ttatgagcct ccaaaatctc ttttatgcta
    41101 tgcccaatac cccaattggt tctatacata tgaccagcta caaggaaaag aacagcgatg
    41161 gctaggtggt gatgcgcggt atcagtcagc cataatcctc ctgtcaccgg atttaacccc
    41221 ccgcggaacg ttaacaaatc tgagtattcc gaccagttga gagtgaagaa tggtattaac
    41281 ccctttgcga agctaggaaa ggtttgagct aaaagatcgc gatttagaat aagctcatga
    41341 ggaaggggta tctctttggg atcaactcct gcatctaata actcgttaat cggtagcgaa
    41401 acgtgtattt gatgtcccgc ccatgcgaga gaacctaaac ccagaagacc tgccaggtgg
    41461 tgattcaaca tggattctac attctggaac caggctaact ttggagcagc tttatggtaa
    41521 tgaaaccaac cagcgaaaaa cattaatcct gcaaagacta acccaccgat tgctgtgctg
    41581 tacagttgta attcactagt tattccggag gctcgccaaa gctggaagaa tccagaagta
    41641 atctgtattc cctggaaccc tccgcctaca tccccattga gtatctcttg acccacgatt
    41701 ggccaaacaa cctgagcgct tggctttacg tgagtgggat cgttcagcca cgcctcgtaa
    41761 ttggagaagc gagctccgtg aaaatacatg ccgctcagcc agatgaaaat aatacctagt
    41821 tgaccgaaat gagcgctaaa tattttacgg gatatatctt ctaaatcatt ggtgtgactg
    41881 tcaaaatcat gagcatcagc atgtagattc caaatccatg tggtggtact aggaccctta
    41941 gccaaaacct tggagaaatg tccgggttga gcccatttct caaaagaggt tttcacggga
    42001 tccttttcca ccataatctt gacttctggt tctggtgaac gaatagtcat cgagactctc
    42061 ctctcttcgg acgagggata gcgacaacct accaacaggg ggtatgccat ttctaataac
    42121 ttgcattatt actaaattag caaccggcaa agttttctct ttatctttga atttggaact
    42181 ggaacaacta cgatcgatgg aagactcatc cgggtcaggc atttgattct attattacac
    42241 aacctattcg tgccttgtgg actttacaaa aatcatcact cttttaatcc cgcagggggt
    42301 taggtctatg caaccggatc ggttcgggtt agcttttttt ttctgccatt ctatttagtc
    42361 tatctctcta tttaagtggt tgtgcttccc tcactcactc aggggagaag aacgtcccgt
    42421 aatcttcaac cgattctgcg cttcaatgta attaccaggg gaaagtgcta ctgcttgtct
    42481 ccgataatcg gcggcttgat cgaaccgagc ttctgaattt tctgagtctc cctcctgaat
    42541 ggcctgttcc cctcggtcag gatggatgga tctttttgta gacctcctcc ctcagaaccg
    42601 aacttgagag tttcctacct catacggctc gaacaactac gtttccggtt ggctcactag
    42661 caaactatcc ccctcgatca ggaaagatag taaaccaatt tccgattcgt cgaagagttg
    42721 gaagtagtca tcgatggggg tttccaactc tacctctttc cggatatagt tctttccgta
    42781 ctcccagtca agagaaggat ttctatatct atatatataa atccctcttc taaggctaat
    42841 tatcctattc cttctgaata tggatccatt cagatagatt gttcctttgg gattttatac
    42901 tacaccgtgg tccgttaccc ctatttttcc aatcgaccct gctacagaga cagattgttt
    42961 aacttcttgg ttagaccaaa ctcattgtat cgacccatat cttcaatgat gaatctttac
    43021 ggtgctatat ccttccattt aatcgattac ccatgggatc tttaggctac ccttctttca
    43081 aatttgggtt aatctggagg gggtagagct tatccccaca gcttgcaaca actctcgttc
    43141 agatcagaag tatgtttgtg ggatgccttt ttcgttggtt gaatagctac gagccaaagg
    43201 atcccaaggt atagataatc gcacgtagtg acagatcaca gccatattat taagagcttg
    43261 tggcagaaaa gaattccgct ccaatgcttg gaagtaatac tccaatgctt ttgcatgttt
    43321 accgttacta gtatgaatag gacctatatt atgaagtatg taactccgat cgtaagaatc
    43381 aatttctaag cgcatagctt tgtaatagtt ttataaagct tctgcatact ctccttcgga
    43441 ttgggccgac atccgttacg gttgctaatg cgaataagcc ccgttccaaa accgtacgtg
    43501 agatttccat ctcatacggc tcctcccgcc cgaagcacgg ggggtagtaa cgttcgaaat
    43561 aaaatgatta ttcctacccc taacctgtaa ttgagcgggg gctagtgtgt tctaaattga
    43621 gtacctaacc atccttcttg taaaaaattt ccaggcaaac aagtaaataa ctacattatg
    43681 ttatttccca gaatccttta caatttcttc gttcccaacg ccttattttt gaattttttt
    43741 taattacggg gattattcgc ctcgacaatc tacgatgatt ctgggggtat ccaaaacaca
    43801 aacgggatgg gtgtctgtcg tcccaatcac tgtcaaccac gattcgagag tcgtcaaaga
    43861 ggtttaatac gtggcgaaac caaaaacaga ttaacgaagt ctttgtgatg tcgatttcta
    43921 tgcgtagtgc cttcccccca cgctcacccg cgaaatcatg catagttttt tttttcgtag
    43981 gcttagtctt ccacttatta ctaaaaccta ttagtacata tggctgtagc attcgaggtt
    44041 gcgcgaatcg tggatacacg accgaaggat ttgttcccga atcgaaacac accttcacaa
    44101 aacgtgggtc tgtttggatt accgtctact agatgtagat gagaacggat ttaccctacc
    44161 gaatcgcacc atccctatga tatgtagaag ctttcctctc tctttcagtg gtcggcaaaa
    44221 cttgtaacaa aatatctgct agaattgtgg aagtcttatc aatagaattg tcatttctct
    44281 gagatctggg cataatcaat tccaatttct ttttctctca cattccactt attgttgtat
    44341 taatcaggat tactaataaa ataatgcttt tggcagtacg agaaagcaat aagtacgccg
    44401 cacatcattt atgtgtttta atttgcaacc agacattaaa aagcaatgga atagatggat
    44461 tcgacgtctc tgcatgtaac agaaaaaggc ttctgatggg tggagaaaca gagtgtcgaa
    44521 actaaacttg tttatggcaa cccccaaaaa agcatgtgta tgcttttttt tctcctcgaa
    44581 ttcgacccct ctcggactgt gatagaaaag cctacccatt caaaagtaaa aaggatttct
    44641 attgtataga aatccgatta atagtgacca agataaagat tcatatgtac aatattcttg
    44701 ttttatatta tgtcaatctc agatatcaat agtaggtgag tactagatct atgtgtaaaa
    44761 aaaaaagtag tactatctga ctgttatcta tggatcacca gcttgcttgc aactttgcta
    44821 cctaaatctc tagaatgtgt cagagtatct gaaaaaccaa acctaaagga agggtgaccg
    44881 aggggtttaa ggtgtagcac cggaaatgct aagtagactg ctgtttaccg agggttcaaa
    44941 tccctctcct tccttctgaa acccttctct ctctctttcc acatcccctt tgctgcggcg
    45001 cctataaatt acttacaatt aaccataacc gaaactttcc cagtgacggg aaggagaggg
    45061 ctgataagtt gggaatacgg atggtccttg gtaatagaat tgctcattac tggactagaa
    45121 atctttaagt aacccggaat atttcatgac gtgtcggtta gatctattca aaactccgct
    45181 tttaaagtat gaagtacgag attttaaaca ggtttttgcc gcgatagata agtcggattt
    45241 tttttatctt actaatcttt tagtgagccc tttgttggtt tctatctcaa acagatcgct
    45301 tgagaattag aaagattctc aaacaatctg atttactgaa aaaaataccc cattgtataa
    45361 gtaactcgct taggtttaag ctttccgaga atagtattcg acgactgaca attcgtttat
    45421 attcaagtcg atagattctc gagtagcggt tttattaact aaccccttcg gtctgttgtc
    45481 ctccgaaaaa gagagagtta ggtgatctgg tatttggttc cctcgagaag actcaaatat
    45541 accggtcctt tttaatccat tcaaagaagt tggtcgattc cgaatagtaa taatatcttt
    45601 cggtttgcaa cggtaactag gtacatccac aatacgatcg ttgactaaga tgtgtctgtg
    45661 attgaccggt tgtctagctg caggaatcgt tggagctata cccaagtgga aaataatatt
    45721 atctaaacgc atttcgagta attgcaatgg tacttgcccc gttgaaccct tagtctttct
    45781 agcgatgcgg acgtatcgga gcaattgacg ttccgtcaat ccatagttat aacgtaatct
    45841 ttgtttagct tccaagcgca cgcaaaactg agaaatcttc tttggggtgg atgtggattg
    45901 atcagcagca acccgagttt ctcccacatt ggaagcctca cctgcaagtc cgggcaaact
    45961 ttttagacgg cgtatcactt tcaaacgagg tcctcggtaa cgagacgtaa aaactccttt
    46021 tctgtgaaca tttcattatt cagaataaaa cctcattcgg gatttggcac ggaaataaaa
    46081 aaacccattc tggcgcagta cccattcaat ttcattaagg attcgttttt gtgacaacca
    46141 taacatacga atcagagcca tcaactacca aatttgttat cgttttgtgg atggaaaagc
    46201 tacaggaggg agatgggcga aagatcaata tcggatccgt ggctgaaaat cctgtagtat
    46261 actaactatt catataaagt ttaacaaaaa caaaaattga atggattgat ataatatagt
    46321 attgcctaat tcggtacatt gctgtataat tattgtgcta ggtaaattta tggcgggaaa
    46381 ggaaaaaaag ctaaatttag gtatttttat aagggattac gaaggaaaac caaaaaaact
    46441 tctgtatatt cctcgcttag atcgttcgga tacggagaat ctatctccga atagggggaa
    46501 aagaaaaatc gtctattttt ttgtttcagt tttttggggc cgaagagtag gggatatggc
    46561 ggaatggtag acgctacgga ctcaatcgga tcgagcctgg gtgtggaaac ggaccgagtg
    46621 acagctccca gattcagggg aacccaggat tttttcgcgg gtaatcctga gccaaatcta
    46681 acttcagcta aatgactttt ggacggcgaa gcgagatagg tacagagact cgacgggagc
    46741 tattcgaacg aacactcttt caatctttac agtcggagtt actgactgta cgactactac
    46801 gacaatcgat cggattagat aaggtacagg aacggacgag agggcttagt agttgggttg
    46861 gacaaatatc gggcgtgatc cttgttggaa tatatagttg ctatctgaag gatctatcat
    46921 tattcttgtt acttccgatt tttctatttc gctcgacttg ctttctggtg cattcaaaaa
    46981 aaaaagcttc gacaagtatt agcaattgat agctttttcg tgaataaaga tagagtccca
    47041 ttctacgcgt tcggcgagcg taacaatgca aatcgtggta gaaagaaaat ccgttggttt
    47101 tttaaccgtg agggttcgag cccctctatc cctaatggga cagtataaat aaaaatttga
    47161 tcttttatag atcagatagg tttttagatc gacgtacctc tattaagagg taaagctatt
    47221 catgtcgtcc acttaaaaaa aaaactcgat tgattatgga aaattccgta ctttcggact
    47281 gaaaatgatt tcaaattctt tctatttagg tagaaatgac aaatgaacca ttcagcaagc
    47341 ctaaaagact gtctgaatgg ttcgttcgaa gtaaaataac acgaagtctc tgacaaagca
    47401 aatatctaat gctactagtt cgaccgagca agaagaaaag aatgaatcgg aaaaagatct
    47461 acacccttct tctgtttttc gagcatattc tttcaaaggg ccgggatagc tcagttggta
    47521 gagcagagga ctgaaaatcc tcgtgtcacc agttcaagtc tggttcttgg catactatta
    47581 acagagagaa caatgctata cgatagcatg gaacgtatct ctccgatgag catacgacga
    47641 tcggtaggtt tagtcgtaca agaatccatg gaaacagatc agataagtct ttttattttg
    47701 aataattggc gaatcgctcg gatcttcctt cccattcgaa aaacacccct gtaaaagtga
    47761 aaagtacggg tctttttaat gattcattag gagggaatag gcccctttcc ctgttagtat
    47821 gtaacctaat atgcatcctg caactcaaaa aaattgggta caacgtagtc tttacgcaaa
    47881 ggccagccga tccggctttc aggcatcagt atacgcctaa gacgtggatg accctgatag
    47941 attattccta acatgtcata agattcccgt tcctgaaagt cagaactttt ccaaacccaa
    48001 aaaaccgaag gaattatagg gttttctctt ggaacaaaga tttttgtaca aacctcctca
    48061 ggttgatccg cctcgtcctg catctgcgtg aggtgataca cgctaactaa aggccccccc
    48121 ggtgtcgcgt catacgcgca ttgggaacgt aggtagttga aaccaaaaat gtatggagca
    48181 acagctattg acagccactc ttcagcttta acctgcgaag tttcgacacc tctataatca
    48241 taacctaggg gtctgtgagc gaatccgtgt ttggtcaacc aagcggataa tcgaccctgc
    48301 gtcgtcttgg tgtcaaacat ttttgtctcg gtagtactca tatcgattaa aacctctctt
    48361 ctgtttctat acccaaaaaa actattaact catcagcttc cgatattaat tattctgaaa
    48421 gctgaccttt tactattatt gaatccaacg agatcaaaaa agcatctaac gaggactctc
    48481 taccccgatc atctagccgt tggttgtatt cgccagtgtg aatgctgggt actaaatgga
    48541 ggtgatgatt catagcaaag tacttttttc gggtagaact agaagctcga tccttgttcc
    48601 tatatttatt ctctcgagcc acttttttgc gaagtttggt cacagcatca ataatagctt
    48661 cgggtctagg tggacaaccc ggcaaataaa tatctacagg aattaattta tccaccccgc
    48721 gaacagtgct gtaggaatct gtactaaaca tacctcctgt aattgtacag gctcccatag
    48781 caattacgta ttttggttca ggcatctgtt catataacct gaccagggat ggagccattt
    48841 tcatagttat cgtaccggct gtcacgatga ggtcagcctg tctggggctg gacctgggta
    48901 ctaagccgta tcggtcgaag tcgaatcgcg aacctattag tgaagcaaac tcaataaaac
    48961 agcagctagt accgtataat agtggccaca aacttgatag tctagaccaa tttgaagagt
    49021 cattaatact agctaaaaaa attgagtttg acgcgccctg atcaggtaac aaggactcta
    49081 ttgaatagat aagggaattc tcgcagggtt taaccttgtc actgcttttt ccattcgaat
    49141 attcaggaat tgagaccgtt ccgatgctcc ttttcgccat gcatgaaccg aaccgactat
    49201 tagtataaat atgaagataa ttgcttcaat gaaggcgaat aggcccgatt ccctaaaact
    49261 catagcccaa ggatggagaa agactgtctc gacgtcgaag attgcaaata ctgaagcgaa
    49321 catgtagtaa cggatctgaa aacgaatcaa ggtatttcct ttaggttcaa tacccgactc
    49381 ataaattgaa aatttttctg gtccctcgcg tgtaggggca agaaatctgg gaatcgaaag
    49441 agctagatag ggaatagaca gagatactag taggaagatc cagaaagaat cgtatttatg
    49501 tagcagaaac attaacatac tcctttcttt cagtttcaaa gtcatttaac agctatatca
    49561 cagtaggtgt aacatgtatc attttttcag gaaagtcaaa agtaaggttt aagtgaaaat
    49621 ccttggttac agatcgctgt ggtagatact taattcgaag aagcgaggaa gggcggaatc
    49681 aagaggaatt tttttttcta ttatcactca ggtcggcgtg tataacacta acccccgccg
    49741 agggtccatt tgggcatttc tatgatcaaa taactggaat atatcgaact accaaactac
    49801 ttggtttggg agagaaaatc tagaaattga atgattcgga ttgaacttaa caataagtat
    49861 ctatagagtt agaactattt ctaattctat agatagatac ttatggttat agattttaaa
    49921 ttagaatggt aatgcatgtc atttttgcgt cagattaggg ctatacggat tcgaaccgta
    49981 gacattctcg gtcatgcaga tcaaaatata tgctaaatat tctagaactg cttaacgaac
    50041 ccaacatgcc gctttcgctg cactgggctc taccatcaac cgctctccca cttaagttgg
    50101 gataaacgaa cgattattga tgcaccaacc ttcctcttac cagatagggt gattccgtgt
    50161 gcttgactaa acccgtctca aaagaagaaa ttctttacgg atataaatga agcaatcccg
    50221 aagtatcttg attaggttat tcgtgttgac acaggtttgc tcttaaaaag cactcatcta
    50281 cctcttcgta atggcggata ttctctgtcg cttgagagga atatacgata ctctttacac
    50341 ctgaaagttc gtaagacgaa gaagagatct attggggtcc tcgcgcagcc cccataatct
    50401 gtagcattgg atagatcact catccaccat atcaacatat ttctaagatt gatccttttc
    50461 tgaccaatcc accacttgcc atgctattgt tcccctccat acctaatcga ggtaagacag
    50521 aattttatca tgcagaaatt tgcgtgaatc gatcggattc gataaacctt tctagagaaa
    50581 tcatcggcgc acgtgtaaac gaggtgctct accactgagc tatagccctt ggtcagtttt
    50641 gagacgcaat aactattgta tcaataccga tcgatccttg tcaagtcaga tactcgaggc
    50701 aattggatat aactcatctt tgaaaagaaa aaaacatctt tttttttttt tatcgataga
    50761 acgtgtagtt gtttccaaat agctcgccga gtataatata gatacgtaag cgtgggatgc
    50821 agtcacgtaa aaaaagccta cttgactcag cggttagagt ttcgctttca tacggcgaga
    50881 gtcattggtt cgaatccaat agtaggtaaa acctattaga tatcatgatt actagcctga
    50941 tatctaataa gttctacaaa tgtgtgagat atatatacag taattttggg gtaatgtctc
    51001 aatactatga caggaccgcg aaatcgctgg attcttttgt atcgtatcgc acacgtctcc
    51061 ctatccaatc tatctcaagt aagaaaaaaa tcaaatcgcg ttcaaagctt ctaatcgagc
    51121 cttggctctc ttaagagcta aattagcctc tataacactc ttcttgcctt ccgcttttgc
    51181 cgagtcagct tgagctatct gaaaacacct ttgagcttcg tcagcatcaa tttcggtagc
    51241 ccgttccgct tcgttgacca gtactgttac ttgattattt tctaccatgg cgaaaccacc
    51301 cattagcgcc atggcggacc attgctcgtc ctggcgtatc ctcgggactc ccatatctaa
    51361 agctgtaaga agcggcgcgt ggttaggcag tataccaacc cgaccactgt tggtagataa
    51421 aatgatttcc caaacctcag agttccaaac gattcgatta ggagccatta cgcgaagatt
    51481 cgatttcatc ccttttatag accctccact tgtgaaatag cagcctttgc ggtagcctca
    51541 tcaatgttac cgaccgagta agatgcttgt tcaggaagat tatccaattc tccagaaagg
    51601 atcatttgaa atcctttgat tgtttctagt aaactaacgt atttacctgg agaaccagta
    51661 aagacttctg ctacgaagaa gggttgcgat aagaaacgtt ctatctttcg agctctagct
    51721 acggttaaac gatcctcctc ggataactcg tccaacccga gaatagctat aatatcttga
    51781 agttccttgt aacgctgcaa agtctgttta accccctgcg ctgtctcgta atgctccgca
    51841 cccacaatcc aaggttgcag catagttgag gtcgaatcta gggggtctac ggccggatag
    51901 atacctttcg cagctgatcc tctcgaaagc acggtagtag cgtctaggtg tgcaaacgtc
    51961 gtggcgggag ctgggtcagt cgagtcatct gcaggtacgt aaacagcttg aatggaagtt
    52021 atggatcctt ctttagttga ggtaattctc tcctgcagcg ttcccatctc tgtactaaga
    52081 gtgggctgat aacccacagc agaaggcatt ctacccgata atgcagagac ttctgatccc
    52141 gcttggacga aacgaaaaat gttgtcaatg aatggaagta catcttgctt gttaacatct
    52201 cggaaatatt ctgccatcgt tagagctgtt aggccaactc tcatacgagc tcctggtggt
    52261 tcattcatct ggccataaac cagagccacc ttggattctg atatattttc ttcattaata
    52321 acttttgatt ctttcatctc catgtagaga tcgttgcctt cgcgtgtgcg ttctcccacc
    52381 ccgccggata cagatacacc tccatgagct ttagcaatgt tattaattag ttccataata
    52441 agaaccgtct tccccactcc agctcctcca aataacccga tttttccgcc tcggcgatac
    52501 ggagccaaaa gatctacaac cttaattcct gtctcaaaga tagatagttt ggtatccaat
    52561 tgggtaaaag ctggagcaga tctgtgaatc ggaaatttta tactactttc cacaggaccc
    52621 atattatcca cgggttcgcc aaggacattg aaaattcggc caagggtaat ttcaccaaca
    52681 ggaacgctga gaggggctcc tgtatcaaca acactcatac ctctcgttaa accgtctgta
    52741 gcactcatag ctacggctct gacttcatta ttacccaaca attgttgtac ttcgcgagta
    52801 acattaatct cttgacccgc cggattacgt cccttaacag ttagtgagtt gtaaatattc
    52861 ggcattttcc ccggagaaag agcaacatcc gatactggtc caatgatctg agtaacgtat
    52921 cccacatggt tttccaccga tttggaaatt tcaaaagagg gagaactagt tttcgtaact
    52981 attttggtgt attatcttta tttgattact gaatcgatag agagatatct tatttcgtcg
    53041 ccgatccatt atctgttggt ggcgaaaaga gagtcgatag ttcggaacaa atcccttgag
    53101 tttatttccc tcgcagatag aataataggt gggtagaaca aagagatagg cggaacttta
    53161 gacagatccg gccgaaccct tctctcttgg ttcattttga gagactaacg agttgaacat
    53221 tccatggtat gattaggttg atcctatcca gcatgtctta tccatcgatt tttcgttatg
    53281 ggtttggatg tctgtctcga gagacggacc aaccatttgg tccgatccct cgacttcttc
    53341 tatcgaccag tctaaccatg aagatattcc cgagtcaatc tattggaatg ggatagatcc
    53401 ctatttccaa aaggattttt gggaggaacc ctagtagtta gttgcactcc gcgtaaaacg
    53461 cgatataaaa tagtaatgtt ccatgcttta aatggagttt cgataaagag aagtatcgcg
    53521 tgcagcaggt tcagttcaaa aaccgaaatc cacttcgatt tatcgaaaaa ctccacctat
    53581 gccgagcaga tctcattctt gcaagattta ccgattcagt catagggagg aacccatgtc
    53641 accacaaacg gagactaaag caggtgttgg attcaaagct ggtgttagag actatcgatt
    53701 gacctattac actcccgatt atgttaccaa agagaccgat attttagcag ctttccgaat
    53761 gaccccgcaa cccggagtcc cacccgaaga ggctggagct gcggtagctg cggaatcttc
    53821 tacaggtaca tggaccaccg tatggacaga tggacttacc agtcttgacc gttacaaagg
    53881 tagatgctat gatatcgaac ctgttgctgg agaagacaac caatacatcg catacgtagc
    53941 ttacccccta gatttattcg aagagggttc cgttaccaac atgtttacct ccatcgtagg
    54001 taatgtattc ggatttaagg ctctacgcgc tcttcgccta gaagatcttc gaattccccc
    54061 tgcttattcc aaaactttca tcggaccacc ccacggtatc caggttgaaa gggacaagct
    54121 gaacaaatat ggacgtcctc tactaggatg cacgataaag ccaaaattgg gcttatctgc
    54181 taagaattat ggtagagctg tttatgaatg tctccgcggt gggcttgact ttaccaagga
    54241 tgatgaaaac gtaaactctc aaccattcat gcgttggaga gaccgtttcc tattcgtagc
    54301 agaagctcta ttcaagtctc aggccgaaac gggcgaaatc aaaggacatt acttgaacgc
    54361 cactgcaggt acatgcgaag aaatgctcaa aagagctcaa tttgctagag agttgggtgc
    54421 accaatcgtc atgcatgact acctgaccgg agggtttact gcaaacacta gcttggcttt
    54481 ctactgccga gacaatgggc tacttcttca cattcaccgc gcaatgcatg ctgtcattga
    54541 tagacagaga aatcatggta tacatttccg cgtgttagcc aaagcattac gtatgtctgg
    54601 tggggaccat atccacgccg gaaccgtagt aggtaaacta gaaggagagc gagaagtaac
    54661 tctgggtttt gtcgatctac ttcgcgacga ttacattgaa aaggaccgta gccgcggtat
    54721 ctatttcacc caagattggg tatctatgcc aggagtactg cctgtagctt caggtggtat
    54781 ccacgtatgg cacatgcccg ctctaaccga gatttttggg gacgattccg tattacaatt
    54841 tggtggagga accctaggcc atccttgggg gaacgcaccc ggcgctgtag ctaacagagt
    54901 ggctttggag gcttgtgttc aagcccgtaa cgaaggccgt gatcttgctc gtgaaggtaa
    54961 cgagattatt cgtgaggcta gtaagtggag tcccgaacta gcagccgctt gtgaagtatg
    55021 gaaagagatc aaatttgagt ttgacacaat cgataccctg taatcgattt tcatcaatct
    55081 ttgataccac taagcgatcc tgcgggaccc gtagaatggg taggggatat cgggagagat
    55141 tctatcttta ccgtacccct tccccatata cggaaataga attggtcgct cgttggacga
    55201 aggcacatgg tcctggacca tggatctagg ggttcgatcc cccatcaatt caaactcaaa
    55261 agtagaggag ggcggagcga agacaggcag attagatcga atcaacgatt tactggatca
    55321 gtattaaaag tcttgtgaca tattgttcga caatacgttg gatattttat ctcgaattca
    55381 taacatataa gtgatcggtt gtagaataaa tcctccgact gtcttttagt ttcttgggcc
    55441 atcaaacctg tcaacagctt aaaaaataca gctgataact atgccaatta gataatattt
    55501 aatgaacttt ttttgatggt ccaaaaattt atccattcaa ttattttgtt gaggggatag
    55561 gtgtaatcta aacaccactt aaaattcctt gggttagggt tcaaaagtag acgaggagaa
    55621 atttatgtct ctaacagatt ggtttgaaga tagacgcaaa ttcggtgggt tgatcatcgg
    55681 agcttttcca gaagacactt cggaggattc aagtgaaaat ggaaaagaca aggagaaaaa
    55741 aattgatatc aataaccata agggattatg ggctcggtgt gacaattgtg agaatacgct
    55801 tcatgtgaaa tttcttaaac agaataagag tatttgtgat cagtgcggct atcatcttcg
    55861 aatgaatagc atggaaagaa ttgaacttct aattgatcgc gacacttgga ttcccatgga
    55921 tgaagacacg accgcaacgg atgttttggg tttctccgat gaggatttct atcacaatcg
    55981 tatcactaat tctcaagaag agacaggttt gacggatgcc gttcaaacag gtataggaca
    56041 tctagatgga aaaagtattg cgcttggtgt tatggacttt agtttcatgg gaggaagtat
    56101 gggttctgtc gtgggcgaaa agattacccg cttgattgag tatgcaacgt gcgagtctct
    56161 cccactaatc atagtctgtg cttctggggg tgctcgtatg caagaaggaa cgttaagctt
    56221 aatgcaaatg gctaagatct cttctgcttt gcagaaatat caagttcaga agaaattgcc
    56281 ttatatatcg gttcttactc atccaactac gggtggtgta actgctagtt ttggtatgtc
    56341 aggagacata atcatagccg aacctgaagc atatatagcg tttgctggta aaagagtgat
    56401 cgaacagacg ttacgccaaa aaatacctga cggttttcaa tcggctgaat ctttatttga
    56461 taatggacta cttgatttga ttgtaccacg taacctcccg aagggtgttt tgagcgagac
    56521 attcgaactt tattccttag caccttatcg ggataggcaa aagtcataga taatatatga
    56581 aagatttcac tattgttgtt ccggaaaaaa aactcgagtt tcaactcgct tcgacgtcaa
    56641 taagaaacat cttttctctc tacaatatac ggatagatgg ggacttcttc gatctctatc
    56701 acgtaatgca catccacgtc gattgaatca acgataagtg caattgtaga tttttcgcta
    56761 acgacctaac ctacgagggt aattataggg ataatacttg gttattagat gattctacta
    56821 aggggaagtc tagaaagccc ttctctttgt agggcaaaaa agactatcat taaatactag
    56881 aaagagaggt aaaaggaaga tgtagtattg cataaataga tatccttttt atcttcattt
    56941 gaggtaaatt catcatgaca gcgtcctatc tgccctccat ttttgtaccc ttagtaggtt
    57001 cattatttcc ggcaattaca atggcttttc tgtttctcta catagagcgc gatgaaatcc
    57061 tctaatcctt tctgttagat atcctttcag gactaaacat taaaaattat atttaatcga
    57121 tctgttgttt gaatcgattg tcgagttgac gaagttttgg acttacgtcg cctaaaagta
    57181 cctaccctct gaatacctcg aggatgcttc ttagatctat atctcatttt cttttcaaat
    57241 agaaatgaga tatagatttt ttatccgcca ctgcgacatg agtagatgac taagtatatc
    57301 taggaattaa cgacaaacct acccactgtt gtacgcaaac cgggtcgggc tttcacgcat
    57361 gctaaaaaaa gaaatagata tagtatttag ggggggagta ataaggtcgg taacgcaaag
    57421 gataaccgct acaccacata atgtttgagg aaatactaat gacttgtcat tccaaacgca
    57481 tccgagtaga taacgtgaag ggctctcgta caatagcaaa tctgtgttgg gcttctattc
    57541 ttgtctgcgg tgcaacaggt ttcctactag ttgggatctc tagttgcatt ggcagagacc
    57601 tgattcctgg acttccgtcc gaacagattg tttttatccc ccaaggtatt gtaatgtcct
    57661 tctatggaat cgcaggtctt tttctcgggt tttacttgtg gtgtaccgta ctttggaacg
    57721 tgggtagtgg atacaattta ttcgataaac aggagggaat cttctcaata ttccgatggg
    57781 gctttcccgg aactagtcgt cgcattcgca tcaatctccc actgaaagac gtagaggctg
    57841 ttgggttgga tgtccgagaa ggtccctacc cccgccgaag cctctatcta agagtcaggg
    57901 gtagacagaa tatacctcta aatcgaattg atcaggattt gactctggga gggatggagg
    57961 aagaagcagc cgaactcgcc cgcttcctac gcgtatctgt tgaaggttta tgaaattccg
    58021 ccgagttgat gaagaggtaa ataatcaacc aaatcggggt aggataggta ctaggggttt
    58081 cataatacga ttcgatacta aactaatgaa gattgattcg attagtactc caccttgtgg
    58141 atcttctccc gaaatcgaaa tgacatatga gatcatataa ttggaatgtt cttcggtggt
    58201 ttcgtagttt ttcatatcgt tccctggata gagcttatca ggctagtaag cgcctaaagt
    58261 ctctaaggac aaaacttttc aaaaaaaaac cgtttctttt gggagagtca ctgccaatcg
    58321 tagaaacttt tacagatagg gatttccata aaagtaaatt tcgaatatat tggagtctcc
    58381 tagaatgtag gctaagcctg ttaattttaa aaattgaaaa attattggat ttttttcttg
    58441 agatgaagca ctctgggtcg tcttcgctgg ttcagactca taccataaag gatttctttg
    58501 cggaagatta tccgggtctg tcttcgtacc ggtcatcgaa taccctaaat actcgatcac
    58561 taaccctagg gttcaaaaag aatcacagca aaggtaagag tacgggcgag gaacaaaaaa
    58621 ggcttgcttt ttttcggaaa gacgaggcgg aggagggtta tgcctcttta aagataaaga
    58681 agaggtttgt ctatgaccaa tcgactagtt ccgaagaaat gaataggaaa ttagcctgga
    58741 ttgaagcaac cttgaatgat tctgatcctc gcgtgaggcg tttttacaca acagaccctc
    58801 catcgtttcg aacgaatcta gaacccaccg aggaaccttc tggctacgac cgaatagatc
    58861 gtttcggtgg tacaacggct tatgaatcca taagcctagt accccgatct ttgactcgta
    58921 ccttgtcgag attcaaggct gaattgacga gtcaatcgaa tttttcagta cttaatgatt
    58981 tcgtgttggc taaaaaccaa tcattagcct ctatccggta tatcgggtat ttattactct
    59041 ttctttccgc gatttcaatc agtctcaaaa atagctttat agaacctcag atcaggggtt
    59101 ggtggaacgg ttatcaacca caactattta taaactcctt tcaagaggaa agggctttga
    59161 atcggcttcg gaagacggag gcgctgcttt ggttaaacga tgcaaccgga atttcgatag
    59221 atactaaatt atggaattat gatacaaatg cgtacaacga aactattcga ttggcagtaa
    59281 tgtataatga agcaaatatt cagctacttt tgcaattagt aaccgataca attagcttca
    59341 taatctcggt tctattgctt ataacgggtc gaaagagact tgcagttcca aacccttgga
    59401 ttcaagaatt attttatagc ttgaatgaca caatgaaggc gttctctatt cttctactaa
    59461 ctgatccatg cgtagggttc cactctcccc acggttggga actttttgta gggtcctcct
    59521 ttgaacattt cgggttggct cctaataaat atgcaatttc tcgtttcgtc tcaactttcc
    59581 cggtcatttc agatacagta tttaagtatc ggatttttcg tcatttgaat cgtacatccc
    59641 cctcaattgt agcgactcat cacacaatga gtgaatgacg attctaaaaa ctaatccgcg
    59701 tctgacgaca gacgagggat tggacgcatc tttcgtaacg atccaaccca cctatcccac
    59761 gcttcttagc cattcactaa tatttgaagg aatgagccga gaaagaggat aagtaccaat
    59821 ggatttgatt tttaaataag ggaagtacat ttagtagtat gcagggtccg gaaacgatcc
    59881 gtttgggcgg agacttggca acaatcatag atctatgcga agaagaatta cgaataactg
    59941 gatgaaaaaa tggttggttc tatcactagt aatatccatt ggttttggta aagtgagctg
    60001 ttcacccgtc tcaaacgcat atccgatatt cgcacagcag aattatgaga atccgcgcga
    60061 agctacaggg cgcattgtat gtgcaaattg ccacctagca aagaaaccgg tagatgtgga
    60121 ggctccgcaa tctgttcttc ccgataccgt atttgaagca gtcgttaaga ttccctatga
    60181 tacatagata aaacaagtgc ttgctaatgg gaaaaagggt gggttgaatg taggtgctgt
    60241 tcttatttta cccgaagggt ttgagttggc tcctcccgat aggattccgg ccgaaacaaa
    60301 agaaaaaatg ggaaaactat cgttccaaaa ctatcgcccc gacagaaaga acataatcgt
    60361 gataggtccg gttccaggca aaccatatag tgagatcgta tttccaattc ttgcgccgga
    60421 ccctgctaac aataaggagg cacacttcct gaaatatcca atttatgttg gaggaaacag
    60481 gggtagaggg caaatatatc cggacgggag taaaagcaac aacacggttt atgccgcttc
    60541 ggtaacagga aaaataaaga aggtagttcg tagagagggt aaaggtggtt acgaagttgt
    60601 tattgaagaa ttatccgaga gtcgtgaaat tactgatatt atcccacccg gtcccgaact
    60661 tatcgtttca gaaggtgaat tcgtcaaggt cgatcagcca ttgactaata atcctaacgt
    60721 gggtggtttc ggtcaggggg aagtggaaat cgtactccaa gacccattac gtattcaagg
    60781 tcttctagtc ttttttgcct cagttgctct cgcacaggtt tttctcgtcc ttaagaagaa
    60841 acagtatgaa aaggtccagt tggcagaaat gaatttctga ttccacactt actttgcatt
    60901 gtaccccttt ttaagtctaa actaccgatc aggggtcagg tctgaactga acctggtctg
    60961 cccccctcct caccagggaa gggacaagtc gaggatttag tatatctgtg tgtttgagga
    61021 ctgtagctga tactaataat tcttgattgt gggagctggc tcgtaccatc aagcaagctg
    61081 attctcgatc gattcttctt tgaagaagaa tcgatcgagt aattagttta ttcgaaagat
    61141 gcgtcactga aatccagtaa cattttggag taatatatat atatatatat atatggagac
    61201 tgttccgaat aaacccacag aacatccatg cctataaatg aatttaagta tgaatagact
    61261 cagccataaa gctttctcct ttttgaaccg tagcgtgaag taggaacgaa gaagcgacag
    61321 tcttgataga ctcaccccca acttcttttt gctcagtacg tgaatcggat tagacaacaa
    61381 aatcaccgac cagtaaatac caactagata tacccatcct tagagagatg atcccagccc
    61441 cgaataggct ccgtaaaaaa atatccctaa caatcctatt acaagtgtac cagctacagt
    61501 cccgatcaac cacaaaggaa tccttccagt ggtattggtc gtttgtacca ccccctcccc
    61561 ttaccctact tcgtttggtt ccaccactcg gtcacgactt aagacatgaa cggtcacgaa
    61621 tgattaggat tttgatcttc cttcgctcga agttaacgac cgttttccat ccttaattga
    61681 agaaataatt agaaaaaagg acagcaagta caaggatcag taatagtccc cagtaaaggc
    61741 ttgtgcgatt caattctaca ctttgtttat ttggatttgg ttgtgtcata gattcaaaac
    61801 tcatgtaaaa actatctctg aatgaattgc attgctgata tagaacctgg gaagaaaacc
    61861 gtaggtaccg ctaatccatg cacagctaac catctaacag tgaaaattgg atgagtttta
    61921 tctagagcca ttggtgcctc ctaaaacggt ttggtaaacg catcaacctg ttccaacgag
    61981 tcgaaacggc cagttattaa aggaacttct tgtcggttct cagagaaata ttcgttaggg
    62041 cgggggcttc caaaaacatc ataagctaaa cctgtactca caaaaagcca acctgctata
    62101 aacggggagg gtatagtgat gctgtggatg acccagtatc aagtactagt aatgatgtcg
    62161 gcaaagggac gttctcctgt attcccagac gtgtttagct ccgtatttct atctcgtgat
    62221 actcaactca aaaggatttt ttttgtaagg aagtagcgac actgaagggt cacgccagcg
    62281 cacctcgccg aaccggaatc aatccaaaaa ggttgtcact tttataccaa gggtatatcg
    62341 gaaatatact ggataagtat agctatcctc ccttcgatgc ggcaagccat actaaaaagg
    62401 tcgcggtggg taagcaacaa gttgttatgg actatctgta atccttcctt ttgcgccata
    62461 ttaagttaag ccgataagaa aaaaaaaact acaagaaaat cgtttttttt cttacttaaa
    62521 cttaatttga tcttttttac aaaaaaaaag tcttgcttat cctattggat cagtcgttcc
    62581 cacacaaaag cacactttcc ggtattattc tggtcaattt gtgaaagtct tagtcaataa
    62641 caaaaaaaat ttagtaaaaa atatcataaa attgtatact aaattatctg ttagataatt
    62701 tggtatttaa acccatgctc actctaccaa gctattttgc ctttttgaca tccgtactaa
    62761 ctttaacttt agcattattt gttggatcga acaagattaa gattccgtga gatagcagta
    62821 tcgtcttcta tagggggaag gaacaaagga gagcccacgc acgggcgctt agcaattcac
    62881 tgtacccacc aaaaattgct cgctggttga agagattgaa cctgcctggg tgagtatttg
    62941 tattagatat ctacgaactt aaatggttga agcattatta tccggaattg tgctaggttc
    63001 gatcccaata accttagctg gttcatttgt aaccgcatat tcacaataca gacgtggtga
    63061 ccaattggat attagataaa aattaacaac tttgggtctg ataggacaat taaatgaatg
    63121 ggaaatctaa ataagatatc tatagatatc ttattttttt ttttttccca tttctgtttc
    63181 cttctagcac ccgattattc tattttgtag tgagtccgaa agaaatcctc atccggtaaa
    63241 agagatatgt ccggcgacaa tagcaatata tatagatatt tttcttcttt ctgtctcttc
    63301 ttgcttctac aatttaaaac acatatgaag cagactcatc agtctctatt agttcagaga
    63361 tcataaacac gccctgtagg attcgaacct acgacatcgg gttttggaga cccgcgttct
    63421 acctaactga actaaaggcg cttctccacc actgaatcga gtttttcttt cggagagtaa
    63481 gggtggcggg acgacaaaaa ggcccacccc ttccccttat tcttccaaag aaaaacaacg
    63541 aatatatttt tcttatgaat gggatgttat atcccacccc caaagctgga ggatttgcgc
    63601 attgataata aaatagggat gacgggattt gaacctgcgg catcttgtac ccaaaacaaa
    63661 cgcgctaccg aactgcgcta catccctata ttcatcgtga ttggcatcac tgatattaaa
    63721 ttagccgatc cgattcgatt ataaccgatt attagatgta ctcgccaccg gcagagtaaa
    63781 aaaaaaaata attgagtttt gtatcgtatg attcgcaatc ctcgaatcta aaagtaattt
    63841 cctaactttt cgggaggaaa ggatcgacaa gtaggctttt cttttttttt ttggtaggat
    63901 gcaaaggatt tgttaatttg taggagaggg aagaggggga gataaaaaaa gaacaacaag
    63961 gagaatttct gatgcaatat gtgaagattt atctctctac agcccccgtg attgctacta
    64021 tatggtttgg gttgttagct ggtttgtcga tagaaataaa tcgttttttt ccagatgcct
    64081 tagtttttcc cttcctgtga cccgttaggc gacaagtagc aggaacaagc agaatcgagg
    64141 aaatttttga tcttttcgtt tttttttttt gcaggggaaa tcacaggtta tcaatccatt
    64201 cttttgaata aacgaaaaaa tattcttgtt attttgaatt ctgctggttg ggactgcgca
    64261 ggcggttaat tcgaatcctt cttggatcca gccccctatc ttgtaaagca aaagaataaa
    64321 aaaaggtatc gtccaatcag tattatggct aaaagtaaag atgcaagagt aactatcgct
    64381 tcggaatgta caagttgtgt ccagaaaagg gctggttaca attccgtagg tgtctctcgg
    64441 tacactacgc gtaaaaatcg tcggaatacg cctattcggt tggaatcgaa gaaattttgt
    64501 ttttgttgcg gtaagcacac tattcacaaa gagttgaaaa agtgaatcaa acatctaaag
    64561 gatccatagg tagttaatag tattagatat tggtaattac gaagtatcat gaataggttt
    64621 aaacgatctt cccgcagacg ctccccatca cttcgatccg acgaaactat cgattacaga
    64681 aacacaagtt tacttcgtcg atttgttagc gaacaaggaa agattctatc caggcggatg
    64741 aatagattga cttctaaaca acaacgttca gtggcggttg ccataaaaag agctcgtatt
    64801 ttagcattac cgcccttctc gaacagcgaa aactagaccc ttttcttttg attaggaatg
    64861 aaccattcca atatatcttt cgcctctccg agagaaatca tccggagagg cttataaaaa
    64921 ccaatcagcg tacctcgttt tgttacagcc tgtacgatcc tagagaagca ataggcatct
    64981 ggagtagcta tctgcgcaag tgttttgcag ttcgaataaa ctcgattctc agataaattg
    65041 tgaatcattc caccgtacgt aattccattc tctcgtgctg ctgcattgat ccgagcaatc
    65101 cacaaacgac gcatttctct ttttctatta cttctatccg cataggcaga agccagtgct
    65161 ttttgctctt gttgattcgc cgccctaaac agtctcgagt gagccccccg gaatccggca
    65221 gcaaattcga gaatattctt gcgatgtctc cgagctacgg atccgcgttt tactctggtc
    65281 gttagatgcc tagcctcaca aaaagaattt agtctttgca aaatccattt agttttattt
    65341 taacaatacc tgcccgtagg atcctccccc atttatcctt tctcagataa attaaattag
    65401 accgattgat tatctatatt aaactacatt cggtgaaatc gtaaaaacaa tgtatatcat
    65461 taaatagatt caataaagct atgtacgata gtgataagct acacatattt atcgaacctc
    65521 aaaattcaag tatcctctct ttttctttat tttttagaaa aatatatttt tttttccttt
    65581 cacaaagtat tcattctttt ctctgatgca aaaaataaga tttccaacgg cttttgctac
    65641 tccaactttc ccacccgcaa agactccgga ttagatgtct gttcccatca gccatcaccg
    65701 accagatact gcaccggaga cgttatggat tccactgttt ccacggctga gctcttggca
    65761 gctgggtcct tcctacacac cggagcgtga agttcctccg agatgagaga aacatagttg
    65821 ctgctggcgg gtcgtatgat cctcagtgag tagctccacc cgggggtgaa gcagtccggg
    65881 caaataacta ttctttgcag tataagaaat cgtttgtata gtaacggtgg ttcgaatagg
    65941 aagttggcaa aaaacttgac ccgagattac tgccactgca acaatattga tgaaggtatg
    66001 acttttttat accattctct taacaccgct taatgattct gtttaacatc atcgattttt
    66061 ttttatcttg ccaccatccc aaatcgagat ggtcggagtt tcgccgaccg caaccgcaaa
    66121 ttcccattcc tctttgaaac ggatagacaa tacatgtaga ccatgcttca ttagaaaaat
    66181 tattctgcaa caccaaattt ttctctttac gcttggtttt cagtccgaac gagtcacaca
    66241 tacaccctag tacatactcc ccgccgttgg gggcatcccc gaagggctgg ggattttgtt
    66301 ccaccgccca gtcgttgtct agcttttcta ataagttgct gatttgttgg cacgttcaaa
    66361 gaagcagata atctgtttgg tttagaatat tcttaaccat gtgtatgcaa gaatgaactc
    66421 tctcaatatc ttcgattttt gggtttcggt atgtttttct gacttaacag tgggaggcgc
    66481 ggtccaaggc ccccgggggt tggatagagc gatcattcag ataatttagt atgaaaaaac
    66541 gaaggatctt tttattttaa ttaatttaga aatcaattca actagattga ttctttggct
    66601 caaccgcaaa ccacagatag agagaaaggt ttttctcctt ttttcgggtg tagaatattt
    66661 ttttgttgga caaggaggag ttctctcact cctcttctat ccatatcgat gccgaaagaa
    66721 ttttagaaaa aaaagcaaaa ctgaattatc aattcggagc gttatccgac gcgacgaaat
    66781 ccgcgatacc ataatcctgg gcttcttccg ctgacagaaa aacgtctctt tccatgtctt
    66841 cagaaatcat ccatagaggt ttacctgttc tttgtgcata aaccctggtt atacaatcac
    66901 ggagtttcga tacttcttct gcttccataa cacactcccc tgcttgtccg tcataatacg
    66961 aactagcggg ttggtgaatc attaccctga ttggggtata acccaggact agccgtacgg
    67021 gcagttatct atgcatacgg ctatgcgtcg ggtggggtaa cacgagtagg ctgtgagata
    67081 tttacaagcg ctagtctccc gactccacgc aagaaaaaaa aggtctctct tgcgttatta
    67141 caagaatttc cctcccggaa cactgtaata tggtatgtac catccttcta aacatactat
    67201 gatggttccg ttgcttctca tttgagcaat cccaaggttt gctatgtcta tccccgatgg
    67261 gcgatagaat caaattattt ctcctcctga tgaagaagaa gtctgatctt ctaaaaccac
    67321 gaagaatcaa caaaatattc agtttatgac gctaatatat atatatatat tgatctccgt
    67381 cgaatctatc aaaaaaagag agaggtttct ttgattcctg ttactatctt ggcgatttac
    67441 tacttcactt tcggatctat gtccgaaaaa aagaattacc aagtatcgga tgccatgcta
    67501 ttgttaccta accaggcgaa ggcacagttt gattgatttt ttattataaa aatcattggc
    67561 gccaagcgtg aggtagtgct atacgtttgg taatttcccc cccagccaaa atggaagatc
    67621 ccatggaagc agctagtccc atacaaatgg tatgcacatc cggtaccaca aattgcgtag
    67681 catcataaac agacattccg gctaagactg ccccgccggg agaattcaca tacaaaaaaa
    67741 tatctttggc ttcgtcttcc ccattcaggt acatcatgat accgattagt tgattagcaa
    67801 tttcatcatc tacctgttga cccaagaaaa gaagtctttc tcgataaagc cggttgatca
    67861 ggataggctt atgtgtcatg caccctcacc cccctctgga accgtacgag cgtcgctaga
    67921 agcatacggc tctggtagtt tctacatggt ggaggcagaa aagaaagaag aaaaaacaaa
    67981 ctattgcttt ttttcagaaa gaggaaaact tgcgtttctt gcttacaacg ctcgttgtgc
    68041 aatgcaagat gcccaccatt tcaattaaat tccggttcag atttgtctgt ctcatcaatc
    68101 aaaaatcctg aaccgactcg taaccggcct gtcgtagaga tgaactcgcc cgtcattcaa
    68161 cctccttcgc accggtgtct tcctgttcgt ggttgagcta tttccagaat ctttgggttc
    68221 attttctact tcgggggggg gtccgaccgt cactcgtacg tatggaacga attcttttac
    68281 ttcccctctt cttcctattc ccacaaataa tggattcaga agtaatagac ttttctggag
    68341 tcttgctcat cctaccttcc attctgtagc aggttctgct acgactaagc ttgggactca
    68401 gtcaccggag cctgaataac ttgtttattc taactagcca tggattcctt tggtaaatat
    68461 ctcgtctcgt caaaatattc atcacgtgtt taacaactga gaattcagtc tactccaagt
    68521 gagatagaga catatcgatt aagtgaaagg taatggagag taattccata cagctcaacg
    68581 cacctgacga gtcgtactat acgtcaaccc aaacagcatc ctcctcccca ggtagacgaa
    68641 agggcacttt tggaacacca attggcatgc agaaattaca tcttcttttt ctttttctct
    68701 tattattttc aatcccattt actgaatcgg gaacgtagaa accgaagcgg gcaaaagttc
    68761 gtataatatt ataacacact tgattaaggc tttgtggtaa ggcgaaacac catggatttt
    68821 ctgtataatg agaaacttca aatatctgga tgggaccaat ctctacattg ttatataaag
    68881 aaagtagatg ctagaatatc aatgtctttc tcattcctat caggaagatt tttggcctct
    68941 ccaatacaac ttaattcgtt cgatcgagtt ggtggtggga gggggatgga tacaggtgtc
    69001 tacaagcaaa cgaagaacga tatttgtttt aagaccaaaa tcactctaat caaaaaccaa
    69061 ccgagttaga tatttcagaa aaatttttct tttttgcttc ttcgtagtgc aagcctacat
    69121 caccgcgaga aattcatata gcgtttactt atttccaata tccaagaaag gggtttttca
    69181 cgggtttgcc ttggtatcgc gttcatactg tcgtactaaa cgatcctggt cgtctgattt
    69241 ccgtacatct gatgcatact gctttggttt ctggctgggc gggttcaatg gctctttacg
    69301 aattagcagt tttcgatcca tccgaccctg ttcttgatcc tatgtggagg cagggtatgt
    69361 ttgttattcc gttcatgact cgtattggaa taacaaaatc gtggggaggt tggagcatta
    69421 ccggagatac tgtaagtgat gcaggtatct ggagctacga aggcgtagcc gcggcccaca
    69481 tcgtattatc cggtttactg tttttagctg ctatctggca ctgggtctac tgggatttgg
    69541 atctgtttcg cgatgatcgc acaggaaaac catccttgga tttacctaaa atatttggga
    69601 ttcacctatt cctttcagga gtactttgtt ttgcttttgg agcattccac gtaaccggtt
    69661 tatttggtcc cggtatttgg gtatcggatc cctatggatt aacaggaaag gtggaacccg
    69721 tagatccggc ttggggagct gaaggttttg acccattcgt tccgggagga atagcttcgc
    69781 accacatagc tgcgggagtc ctaggtatat tagccggtct atttcacctt agtgttcgtc
    69841 ccccacaacg attgtataaa gctcttcgta tgggaaatgt cgaaaccgta ttatctagca
    69901 gtatcgctgc agtctttttc gccgccttcg tagtttctgg aaccatgtgg tacggttctg
    69961 ccgccactcc aatcgagttg tttggcccta cgcgttacca atgggatcag ggatattttc
    70021 aacaagaaat agatcgacga atccgctcta gcaagactga aaatctgagt ctatccgaag
    70081 cttggtctaa gattccagaa aaattagcct tttacgatta cattggtaac aatccggcta
    70141 aaggtggatt attcagagca ggtgcaatgg acaacggcga tggtatagct gtaggttggt
    70201 taggccacgc tgtcttcaaa gataaggggg gtcgtgagtt attcgtacgc cggatgccca
    70261 ccttcttcga aacatttcca gtagtcttgg tagatggcga agggatcgta agagccgatg
    70321 tgccattcag acgagcggaa tctaaataca gtgttgagca agtaggcgta actgtagaat
    70381 ttaacggcgg tgaactagat ggcgctagct ttagcgatcc cgctacggta aaaaaatacg
    70441 caagacgcgc ccaattgggt gaaatttttg aatttgatcg cgctactctg aaatcagatg
    70501 gtgtttttag aagtagtcct agggggtggt ttactttcgg tcacgccaca tttgctctac
    70561 tctttttctt tggtcatatc tggcatggtg caagaaccct cttcagagat gtttttgctg
    70621 gtattgatcc cgacctagac gctcaagtcg aatttggagc attccagaag ttgggggatc
    70681 caagtaccaa gagacaagct gtttgagtgg aaaattcttt tcaaaatcgg gtccggtagg
    70741 atttcaaagg agttcttttt cttgcaaggt gatattacta ataagataga gaaaggatta
    70801 agtagataga taatttatct aaaaataagt atgaaagata tcttcaaaaa actactttac
    70861 ggtcggtcga atccatggaa gcactggttt atacatttct actggtagcc actctgggta
    70921 taattttttt ctccattttt tttcgggaac cacccaaact gcccacgaag gaaaagtgac
    70981 gttctattct tagatactca aaaatcaaca taagaagtac ttgtcttcgt tgctggcatc
    71041 ggcggactca tggaaggagt aggactagtt ggagaccttc ctcggttgtt ttttccggga
    71101 aggtctctca gtctaactaa tcttcatgtt cctcaaaggg gtctctgagc tcttcggagg
    71161 gttgaccgaa ggcagtatac aaagcgtgac cggtgaagct gacgagtgaa caagatgtaa
    71221 agatagcgac caaagttgca gtttccgttg ctgtataacc taagaaatat taattcccat
    71281 gagatataat agtatacaaa gtcagtaaaa tccaatcgat tgaataagct ctatggctac
    71341 caattttgtt gatgatactc ccaagggtaa gccccgggtt agtctcttag gaataatttt
    71401 gaagccactt aactcagaat atggtaaagt ggcccctggt tggggaacta cccctctaat
    71461 gggattcttc atggccttat ttgctgtatt cttagttatc attttggaaa tttacaactc
    71521 atctgttctt ttggatggca ttccgataag ttggtaggag agagagggtg agtgggttag
    71581 tgcataggaa cccaccgccg caatagcaat agccgggggt tcccggacga agacttcaga
    71641 ggagtcagaa agaaaggtag ttaaattgtg cgaataatcc cctgaaagat tttgatatgg
    71701 gtgtgtgact cgcagcaacc agtctggttc aattaataga taatcttttg ttgaagaaat
    71761 aaaaagagat atatatctct ttttatttct tcaacaaaaa aagtagttat cttgctgggt
    71821 agctgttttg ttattagcac ccagagcgca agaaactaga tattgcttgg tagggttcga
    71881 actacgatta atccgtacca atctaccgtt taaacttcgt cacaaaaaag taaatcgatg
    71941 ccaggtatgt aacatcgacg ctcgatcaac gaattgcgaa gatgtgaact atctttcaat
    72001 cgaaaatata cgagagtggg gtaaaacgat cataatcacg caaattgtct attttttcac
    72061 atatttatcc cttggtcgga gaattcttgc ccatcaggtt ttctcacctt tgaaaagaag
    72121 gatttaccgg agtatagtag agatccaagg ttcgtagatg ctcggacaat cagattggaa
    72181 cgagaaaaaa aatatatcca ttgatttatc cttattaatt aagtatagat ccagcgataa
    72241 gataaagagt tttcccgaga tgctagtcat aaccattcct tgcctgaatg aaaattaaaa
    72301 gctaacgcgg gattgaggca aaacatattt ttgaggttta cgatgcaacg atcacgtttc
    72361 cgtttcttct atcttaaaag catttaatga caaaaaagat gaagaccttt tctctctcat
    72421 tctatcttca tgtcaagtga ctatttaatg aaaagaatgg acgattactc aaatatcttt
    72481 gtttaagctg tgtgagagca aaacctcacg tacggtttac agagggggag ttgaaaaaaa
    72541 aaagcttacc cacctcgata aggtatacga ttggtttgaa gagcgccttg aaattcaggc
    72601 aattgctgat gatattacta gtaaatatgt tcctcctcac gtgaacatat tctattgttt
    72661 ggggggaatt acgttgactc gcttctcagt ccaggtagcc accggttttg ccacgacttc
    72721 ttattatcgc ccgaccgtta cagaagcttt ttcttcggtt gaatatataa tgactgaagt
    72781 caattttgga tggctgattc gatctgtcca tcgatggtca gcaagtatga tggttccaat
    72841 gatgattccg catgtatctc gtgtatatct tacaggggga ttcaaaaaac cccgtgaatt
    72901 gacttgggtt actggcgtaa ttctggctgt attaactgta tcttttggtg tgactgggta
    72961 ttcttcaccc tgggatcaga ttggttattg ggcagttaag atagtaactg gtgtacccga
    73021 agctattcct ctaataggat cttcatcggt agagtcgtcg cgaggaagtg taagtgtagg
    73081 tcaatccaca ctgactcgtt tttatagttt gcataccttc gtattgccgc tacttactgc
    73141 cgtttctatg ctaacgcatt tcctgatgat ccgtaaacaa ggcatttcgg gtcctcttta
    73201 gcactcacag aaaaattcta ttgattcctg agtcatcaaa gaaggacctt attttctaat
    73261 tctttacaag gctgctattc cattgccgct ggtgcttatc actgaaatag atgaagagtt
    73321 atctagcgga tttaattcct gtattagact atagggataa acagattaaa gcgttgaagg
    73381 aaaaaatttg gattatggga gtgtgtgact tgttccgaaa cgcgcaggct acgcagctac
    73441 ctagtagaat gctgctacaa cccgaaaagt gtttgtttct cttccagctt ttcctagttt
    73501 aagtactagg atttgaaact cggatagatt taagattttc tctacttagt caggagagat
    73561 ctttgtggga ctctccccat gatcgggttt aagaggctcc gtgaaaccct acttatatac
    73621 atacccaatc gggttcttta tgagtctaaa gtattatggt ttttaggatg catacattcc
    73681 ccccgcacaa aaaaattacc cataaaaaaa tagctatttt atggctcaac cgtcggggta
    73741 aaaaaatgat ccaaagggag gagatatagt caaagttgta acaagttaag atcctatacc
    73801 ttttagatta gagttcgcaa gcgcatcagc gatgaagcga tacacgatgt atgggataag
    73861 agataatcca agaagcttcc tcattaattt cttaggctga cttgggtcat aagccactcc
    73921 acgaaatcat tgttttctgt gttcctttat aagatccccc tcctttgagg aagaggtact
    73981 caaattacta ggaaatacaa aactttataa aagttcaatt cttgtggagt aatataccta
    74041 aagaaagatt cgctcgagcc gtatgagaag aaactctcat gttcgattct gatgggggga
    74101 tagaatgtcc atcccaataa caaagaaacc tgacctgaat gatcctgttt tgagagcgaa
    74161 attagctaag ggtatgggac acaactatta cggagaaccc gcttggccca acgatctttt
    74221 acatatattt cctgtcgtaa tcttaggaac aattgcttgt accgtgggtt tagcagttct
    74281 agaaccatca atgattggtg aaccggcaaa tccttttgca actcctttgg aaatatcacc
    74341 tgagtggtat ttttttcccg tgttccaaat actccgtaca gttccgaata aattattagg
    74401 tgtacttttg atggcagccg tacccgcagg tttgttaaca gtacccttca ttgagaatgt
    74461 taataaattt caaaatccgt ttcgacgtcc ggtagctaca acagtttttg ttattggtac
    74521 tgcggttgct gtttggttag gcataggagc aactctacca attgatggat ctttaacttt
    74581 gggattattt caaaattaga accctactag ttcattgaca tgcacatata aaatctaggg
    74641 agtgattgtt acaccacaat atctccctag acttgttgtt tttttatgag caactactaa
    74701 aatttctaaa ttattctatt atttattcta tttcttattt gacaactaat tataagtata
    74761 cgacgaccaa agcggtataa ccgctttttt ttccggatcc ccttgttgtc tgtctatgca
    74821 caaaaaagaa ttcattactt agccgctttc gtttttgata aagagccaca gcgggcaagc
    74881 gatggactgg cccgcaagga gtacgattct gagaaaagac cgtttattcc taatccacgc
    74941 gcaccttgct actgggtaat tctgcagcaa aacgttccca cgaagctttt gaaacctgat
    75001 ctacggattt ttttccggaa ctctttagtt taagcaaatc atcccgacta tagttaagta
    75061 aatcatttat tgtatgtatc tcagcccgtt taagacaatt aaaagcccta gcaggtgatt
    75121 ctagttgatc aatgaatgta tttgtaagaa cttctctcga ttttcccaca ctatccagtt
    75181 gtaaagacga tttggctaag tccgaagaat tctgattatt accgaggtgg gggatattag
    75241 aatctctcac gtgcaaaaaa gtttttaata aatatattag ttttttagat gccttacata
    75301 gagcttcttc gggggttgga ctaccattag tccatatttc catgaatgat atctctcgca
    75361 tttccacacc attctcaaac ggatggacac tataatttac gtttcggaca ggcataggta
    75421 tagcaccaac agggaattct ccttcttggt atcctttaaa atcttctgta cgatatccac
    75481 aaagattctc gatcttcgat tcaatgttta gagatattgg ttggacgata gtaactatgt
    75541 attgtgaatc atcaataatc ttgacggaag gcggtagcaa aatgtcacca gcggttactt
    75601 tcttgggacc agttacagac aaaaaagctt tttgcgcttc attggattca cttctaagcg
    75661 cagttccttt cagattgact aaaacatcat gtattgtctc ttaaataccc gtcattgtgg
    75721 aatactcatg agcaactccc tcagattttg cacttgttgt acctgctcct ccaacttctt
    75781 ctggcggggc tctacgcatg gcaattccca cagtacttgc ttgacccttt tcaaaggggg
    75841 aaacgatgaa tcgtccgtga tgaagacgct tactttccgt cctgaattca acacatttcc
    75901 attgaattgc ctgggtagag gtcaatgttt cgtccttaag catgaaaaaa cccctgttcg
    75961 tttaatacga ccagtagtta gacacgtctt tttctgggag gtctacatcc gttgtatggc
    76021 atgggagtca catcacgtac aaaactaaga gttataccgc ttctgcggat agctcgtaga
    76081 gcggtatccc tccctggacc cggcccgctc gtcattacct ccgcctgttt cataccccga
    76141 tccattgacg cgcggatggc attctccgct gcagcctggg cagcaaatgg tgtactcttg
    76201 cgggtaccct tgaatccgga agcaccagca gaacaccaaa gaattactta tcctcgaaca
    76261 tccgtaactg taataatggt attgttgaaa ctcgcttgaa tgtgaataat tcctttctgg
    76321 actccgcgtt tacctttgcg gagacgagct tttttcagag tcgtttttga tgtagttgat
    76381 tgattgttca ttatggaagg cttctactaa aaatatctat ctgttttaat atcgtcaatt
    76441 tctaaactac ccctgcctct gcttatgctt tgggttttga cagattacca tgattcgtct
    76501 acgtctgcga atgagtctac atttctcaca tatttttcga atagaggcac gaatcttcgt
    76561 aactgtagcc ttaaattggt tgaatttttg gatctaaaac tatctttcct tttttctccc
    76621 gcaaattctt gtactacaaa aacattagaa aataatgagg ttaagcataa tagctgtaac
    76681 ccaatttttt taggtcccgt tcgtttgtct atttctgaga cgataggtgg tacatccttt
    76741 agtaagatca tagggactca attccaccct tactctatcc ccaggcaata ttcttatata
    76801 gttacgtcag atctttcccg atatgtgagt cgaaacgtgg cacccattat ctgaatacac
    76861 tctaaacatc gcattaggaa gtgattctgt aactgtacct tccatgtcaa taagattttg
    76921 tttttttatc gttcaagaga aataagcctc ccatcttatc gacggatctt ttttagaata
    76981 ttccggattc gtttgtcaat gcgaataccc aaatcccctt gaggcgtgac tattccatca
    77041 aacaaccgtc cgttgaagga gtgttttacc aactaccaaa cgtgacacaa aatctctccg
    77101 ccaactttct ttcgtctagc ctctcgatcg gtcaaaagcc cgtaggatgt tggtagaatt
    77161 acaattccca tacctcctaa tatttttgga attccccgat gatccgaata tactttcaat
    77221 cctggtttgc taatacgttt gattatcgta atacatggct cccttttttt accctaatac
    77281 ttcagactca catccagaaa ttctttcatg ttttcggtgt gttcggcaat ccctttaaca
    77341 aaaccttctt ctaacagggt tcttccgata cgtctagtca ttctggtagc aggcactctt
    77401 attgtcgctt tccttctcat attagcattt cgtatagcag tgattgcggt agaaacggta
    77461 tcattagtcg tgagatgccg atcaatagtt attaacatta aaattattcc tttttaggaa
    77521 tctaatatta ctatatatat atcttttttt tattgtcaca agcttcgaca cagatatata
    77581 tgtcgaagct tgggcaattg tggtaataac aggtaagtta gtactattat tgctgtttat
    77641 aacacttctg gagctagtga aactattcta gcagaattat actctctcaa ttccctagct
    77701 attggaccaa aaattcgagt tcctctagga tttccttcct gattcacaat aacagctgcg
    77761 ttgccatcaa atctgagaat cattccatta tctcgtttca tttccctacg agttcggacc
    77821 accactgctc taacaacttc cgaccttttc agaggcatat tgggtactgc ctctttcacc
    77881 acagctatga tgatgtcacc cacatttgca tatttgcggt taccggtacc tagaactcga
    77941 atacacatta atttccgggc tccgctattg tctgctacgt ccaaataact ttgagtctga
    78001 atcatttgtt gatcaggaaa ttttatagat tttttaagag gagagaaaga aaaggaaaag
    78061 aaagaaaaag tgggggctga aaagaaagag gaagaaaaaa gaagtctgtt tatatctata
    78121 aatttatcta gctatctcta tctatataac tttttatatc tatatagatc aatatcttgt
    78181 ttttgggggg tttcaataaa aaaaaaaaag gttttctgat gttgtcatgt acatcaaaaa
    78241 tttttgtgtt ttttttttta gtgacaatca gatcaattgt tgatctaata ccgatcacag
    78301 gcagtgtcgg tcgcaaaaac aaccgttact ttcatttttt agttatcgaa ttcttcttgt
    78361 tctagcatat atatatatat atattttttt tttactttaa cagcgaatat cgatagtagt
    78421 tatcatatta gggtattcaa ttaatcgact tagtatcaaa atccaaccgt agtcactatt
    78481 cgggttgata taggcatctt gtgagcagca atttccatag cggctcttgc tatctcttcc
    78541 gacactccac ccgattcata gattattcgg cctggcttga ctacggatac ccaatactct
    78601 ggagatcctt tgcctgatcc catgcgtgtt tcagcaggtc tcattgtgat tggtttgtcg
    78661 ggaaaaactc gtatccatag tttaccgcca cggcgagcat acctcgttat tgcccttctt
    78721 cccgcttcta tttgtcgtgc tgtaatccat gccggttcga gagcttgtag agcaaacttt
    78781 ccaaaagata ttttattacc gcgattggta attcctttca atcttcctct atgttgttta
    78841 cggaattttg ttcgtttggg gttacggtcg atggcaatga aatctttcca tctctgatac
    78901 aaaaccgggc atggggatct cttcccaacc ggctcctcat gaatttgata ccattccttc
    78961 ttctacttct cttttattcc cctcctcttt tctcttactt caactcttcc tacatgagat
    79021 tcgtttattt tgagtagtga agaaaaatcc taaaatagtt ttattcctat caaatgtatc
    79081 catcacgcct acctacaaat tctttatgtt agagatggat agttcttttt tggtactgaa
    79141 tccacgggcg aaaatgagct caaaatcttc tcttttgttt ccaaacaaag aaaaagctgt
    79201 caatttcgat tcaacgaaag acaggcttct tccgccaccc tatctcccaa atctactcga
    79261 tgtccgaatc cgattcagaa gtcttctcgt tctttcagtc tcttcagaaa aacgtttggg
    79321 ttcacctcgg cgacggagcc cactccaata cctaactcga tgggtcgttc ttgtcagcgc
    79381 tcaccgaact gggggctctt acatagcatc gtgataataa tgctatatca catagctttt
    79441 cgggagttga ttggttaacc atacgatctc aaggagaatc aatttgtaaa gtgtcttctc
    79501 cttaatatcc atggtctaga ttccagcttc gcgtgagagg gctataatcc cctgcgtgtg
    79561 gaactttatg tcacacaagt tcgtcccgta cttaagggtt cggaagccca gactattctt
    79621 ttcttaacgg aagatatttt aattatgggt agagaggttt tgtttgaacg agtcgcacac
    79681 taagcatagc aaagatttct caaaaaaaaa tgaaaatgaa ggaaaagaaa agattaaaat
    79741 tttatattaa atccagaatg gaatgaagtt gttatgggtt ccgacttgat cggctgtaaa
    79801 agtaagacaa ggtttttttt tattcagtat cctgaaatat ccaaatcttt atacctaaaa
    79861 ccccataaat tgtttgagct gaatggtgac agtattttat acgtgctctg attgtttgga
    79921 gaggtactct accttctcta gcccactcga ctcgagccat ttcacttcca ttgagacgtc
    79981 ctgctatttg tatcttaata cccttattac tagtcctccc aaccgactcg atagcccttt
    80041 tcatcgtcct tcgaaaggca actctatttc ttaattgtga agcaacgtgt tccgctagga
    80101 tctttggttc tccgtacggt tgaataacgt tatttagagt tattcgaagt tttcgatctc
    80161 caatacctag catagtatct acatcacgtt tcaactgatc aatctttaga ctatgttctt
    80221 ctatcaataa atcgggaaat ccggtatgta tttcaatttt aataagatcc gtttctcgtt
    80281 gaatctctat atgcccgatt ccgccatagt ttgaggagtc tttcaaactc ccttccacgt
    80341 acttttcaat taagttgcgt atccttctat cttcctcaag gaattttgga taatcttcca
    80401 tttgtgcaaa ccaataagaa taatacttct ggtttacacc gagtcgaaaa ccgagtggat
    80461 gaatttttcg tcccgtactt ttatacttat tccccgactt aatattaaat aagtgtcttt
    80521 ctaaaaaaag tttctctttc aattttgttg acgcatctcc aaaactgatt actttgtcta
    80581 catttcaaaa ttaagtcccc tctttttatt taagcgacct caaattcgac ttaatagtta
    80641 ttcgacatgt gggtttcctt ataggataac cacgaccctg agcccggggt cgaaacctct
    80701 tgaggtaagt ggaattatct actcggattt cactaatgaa cagatttgtt ttcttgaatc
    80761 ccaaattact agtagcgttt gccgctgcgg aaagaaccaa ttgtgatatc atataacatg
    80821 ctttgtaagg cataaattca ggtgatacaa gtgcttcttc atatgaacaa ccttggatct
    80881 gctcggcgac acgccgcacc ttagcagctg acatacgaat attctttgct gaagcttgcg
    80941 ctcctacatt tgatcttctt tcattctcca tagaaagtga tttcctaatc atctgcgaga
    81001 tcctttgtca cttttagcat gtccccgaaa atttcgggta ggtgcaaatt ctcccagttt
    81061 gtgacctacc atacgatcag ttacatagat cggtaagtgt tcccgcccat tgtgaacagc
    81121 aatagtatga ccgatcatga tggggactat tgcagaggcg cgagaccaag ttattactaa
    81181 ctttttttct ctccgcacat taagattttc aatttctctt attaagtgat tggctacaaa
    81241 aggacctttt tttgatgaac gtgccgtaac taactaccct cctgctttgt atcctcaccc
    81301 gtcaaccact tttgcggcgg cgaagtataa atgggttact gtatttcttt gttttcctgg
    81361 ttcttttacc tagtgtagta tatccccaag gtgttgatgg gtttttcctc ccaatcgatg
    81421 tcctaccctc ccctcccccg tgtggatgat ccacagggtt cattgctgca cctcgcaccg
    81481 taggacgtct acctaaccaa cgtgtagatc cagcctttcc taagccttta ctattggtgt
    81541 cggtatttcc aactcgccct atacttgcta aacgattttg aggtattaaa cgaatttccc
    81601 cagaaggtag tctgagtgta gctaacctcc cttccttggc tactaccttt gctgctgcac
    81661 cagctgctct gaccaattgt ccgcctttgc caggttttaa ctcgatatta tgtatggtgg
    81721 tacccaaagg aatcttggtt gaagtagatc ccttactctg attctatctt aaaaaaggaa
    81781 aaagagatct cttcccaaac cgtacaagcc tctttcaagg catacggctt tctagatatg
    81841 cagaaggagc tagtttttac cgttactgct aggcaacgtt gactcctagc atcatcgcca
    81901 aacaaaaaaa ggtttggttc tgtgtctatt catatctcag gcttctccgc cggcatctgg
    81961 cttttttttt acaaatcagc aacagaattg atgactttat tgattcgcgc taacatttta
    82021 aaaatgtaat ggataactta ggaaatttgt tttctttttt agcttcggat ccaacttctg
    82081 tccaacaaaa gcgatttttt gttttttcac tctgtagctt cggtagtgcc tctaaccttc
    82141 acaccgaatg tcgtgaatta cccgtgtttc acgtaatttg ggtacgtacg gggagcgcct
    82201 ctacctctac tttgtctcat gagaatatcc gattatttcc atattatcat acctataaaa
    82261 agattaataa aagttttttt tatccttaat catcactagc tactgtccct tctcagtctt
    82321 tagtcgctcc aataaggttt attcaaatat cttttctttc ttttttgaat tagtggtagg
    82381 ttggtgggat cagcttctat cccaatcgac cagtttcaga aaacgcgaat caattattca
    82441 aatcgcactc agaggtaagg cattcccgtt cgaaatagac gcgtcagggc cagatattag
    82501 tatatctcca acctccattc ctcgcgcgta caacacatat cttttttcac catctatgta
    82561 gttaattaaa caaatatatg cgtttcgatt cggatcgtat tctacacttg ctacttttcc
    82621 aaaaatacca accttgtttc gttcaaaatc gattctacgg tataaacgtt tatgacctcc
    82681 tcccctgtgt ctgatggtga tgactcctct actattccgt ccacttctag atacattacg
    82741 acaagtcaac ttcttttcgg gttctgacct tgttatttcg atgaaacgtg aaacagctcg
    82801 attacgcgtc ccgggtgtat atgccttaaa aaatcatata gccatactta ttcttcctct
    82861 ttttgatcgt tagcaataac attttttttt ttattttcag ttgaaaaata atgggataga
    82921 atatttctct tggagtgtaa caatcattcg ttttcgacgc gtgtaacttg aaaatcccag
    82981 cctattttta tttttttgtt ttttctttgt gccaggtaat caaagactat taatcccttt
    83041 cacttcgacg ttgaagaaaa gttcaaccca cttcttcatc tcaacctttg ttatttctgg
    83101 atctacatca aaagtgtatt ggttgttctg taacgaacga atagatttcc cagtaagtac
    83161 ttgatttttc aatttatccg tagtatctcc cttgccgttg ctttattctc cttttctctc
    83221 ctttcatagt tcctgtatag tttacaaagt tgaaaaggtt aaaaacaatt taattttttt
    83281 tttattatat tctataatat gtatatatct actattcttc ctttctattt ttctgcttgc
    83341 atccaacagg agttgaacct gtgaattcgc caattatgag ttgggtgctt taaccgttca
    83401 gccatggatg ctatatctat tactagtatt tttataagta atctaaatta taccaaaaat
    83461 aaaaaagatt tgtttgtatg aaaagcaatc gtcccaacta gtctgcttct gcgcgacgaa
    83521 accttttata tcttcttcgg gaatcgatcc tgatattctc ccattggctc gtttttgcgt
    83581 cttcgcaccc agaatcgctc gcttgctggg aggacgatca ctcgcccatc ccggaggaga
    83641 tataagtact tttccgctcc gcacgaggca cgatcggggc ccatgctgct acatcctaag
    83701 tatctaggcg gaaaaaaggc tttttcttca tcggtactac tattccgaag aaaagattta
    83761 ctcgcgagag aggcgtgggc ttgcttgtca gatcgtgata agatcctatg caaggagaga
    83821 taattgattg ataaccccct tgggaatgat tgattgtagg cgaggaggga atcaaatccc
    83881 atagaatctt ttcgggcagg ataaatgaag gtcttgccgc ggagaggcaa cgagtgggtg
    83941 atggagaaag tccaggggct ttccccaaac ccgaagagag ccttccagtc gatttgggaa
    84001 ggaaaaaatg gaatttcggt gtcggttcgg ctttgtttga caggcacgta tgtgtatccg
    84061 tagaattgaa tgaactattc gtactacaag aaaagaaaat atgaacgtaa gatggactgt
    84121 caaattctat gtagttagag ctttttggac atgaggacgt gaacaggtga aggaccgaaa
    84181 atatcatcaa cctccctctg gtgtctggtg agaaaccacc agatacctgc aatcctcatt
    84241 aattacaatc tttctaataa gtgttaaagt ttcatctaaa aatagatgaa tataaagccc
    84301 ctatctcttg tttctattgt ggtcaatcac tgatgaatcg aatcggggat caagctctgc
    84361 tcagctttct tcctttggtc cacacccgag aatcaattaa acgtcgactc ccacccagga
    84421 tataagggac atttcgggga tgattggttt cttgtgggcg aggagggatt cgaacccccg
    84481 acaccgtggt tcgtagccac gtgctctaat cccctgagct acaggccccg cctccactgg
    84541 atccgtttcg gggaccactt ctctgaaata gactggaata gaaccaacct tttcttttct
    84601 tttttttctt ttaatctctc catccattct gggttggtgg gaatgcgcct aggattcccc
    84661 ctcggaggga agtagagtac ttttatctca ctaagtgagt agtaaaggaa ggatatgcta
    84721 gatgaggttc tccgaccatc acaacaacga agggcattca gtattttgtt tcatctattt
    84781 tctttcatcc tggcatcgag ctatttttcc gcagagcccc ccctgcagta tcgttaccgc
    84841 ggtagagttt caccaccaag ttcgagatgg atcggtgtgg ttcctccacg cctgagacac
    84901 cagaatatca acctgtgaac gaggagtacc gtggaacagg taagaattga ttggttctta
    84961 cgttacgagg ctacgacccc ggtccggaaa gcgcaccaaa ggggcgcgcc ttccaggtaa
    85021 gaaacaatcc cgtgactcgc ttctccgtcc atcccttgga cagacagaga agcaggacgg
    85081 aactctttct tagatttcta gatcagtttt gaggctgatg ctgtcagaca atcgaacaat
    85141 aggttgcatt gcctgatcaa accgatcagg ttctgcatcc tgcaggaaca aagttcaaac
    85201 ctctcggtct gttaggatgc ctcagctgca tacattactg tacctccacc tggcacctat
    85261 cgtggttata aacggctagt cttgccgtga ccttatctcg ggttctcaaa ttagagactt
    85321 cttaagtacg agtaggagag cactcatcct gaggtgggct tcctacttag atgctttcag
    85381 cagttatccg ctccgcactt ggctacccag cgtttaccgt gggcacgata actggtacac
    85441 cagaggtgcg tccttcccgg tcctctcgta ctagggaaag gtcccctcaa tgctctaacg
    85501 cccgcaccgg atatggaccg aactgtctca cgacgttctg aacccagctc acgtaccgct
    85561 ttaatgggcg aacagcccaa cccttgggac gtactaccgc cccaggtggc gaagagccga
    85621 catcgaggtg ccaaaccttc ccgtcgatgt gaactcttgg ggaagatcag cctgttatcc
    85681 ctagagtaac ttttatccgt tgagcgacgg cccttccact cggcaccgtc ggatcactaa
    85741 ggccgacttt cgtccctgct cgactggtgg gtcttgcagt caagctccct tctgcctttg
    85801 cactcgaagg ctgatttccg tccagcctga ggaaaccttt gcacgcctcc gttacccttt
    85861 aggaggccta cgccccatag aaactgtcta cctgggactg ttccttggcc cgtaactatc
    85921 gacgcaaggt tagaatccta gcccttccag agtggtatct cactgatggc tcaggcccct
    85981 ccggagaggg gccctctccg ccttccacct aagctgcgca agaagagctc gaagccaatc
    86041 ccagggaaca gtgaagcttc atagggtctt tctgtccagg tgcgggtagt ccgcatcttc
    86101 acagacatgt ctatttcacc gagtctttct ccgagacagt gcccagatcg ttacgccttt
    86161 cgtgcgggtc ggaacttacc cgacaaggaa tttcgctacc ttaggaccgt tatagttacg
    86221 gccgccgttc accggggctt cggtcgccgg ctcacccgtc atcaggtcac cgactccctt
    86281 aaccttccgg cactgggcag gcgtcagccc ccatacatgg tcttacgact ttgcggagac
    86341 ctgtgttttt ggtaaacagt cgcctgggcc tggtcactgc gacctcctct gtgagaaggc
    86401 accccttctc ccgaagttac ggggccattt tgccgagttc cttagagaaa gttgtctcgc
    86461 gcccctaggt attctctacc tacccacctg tgtcggtttc gggtacaggt acccacttgt
    86521 caaaagtcgt tcgagctttt cttgggagtg tggcgtgggt tacttcggcg ccgtagcgcc
    86581 tagtgctcgg acgttggctc ggggcatttt cactacccct cattaccctt gacgggtcca
    86641 ttaactttgc gtccttaaac cgataaccat ctttcggcta acctagcctc ctccgtccct
    86701 cgggaccaac aaggggcagt acaggaatat taacccgttg tccatcgact acgcctttcg
    86761 gcctgatctt aggccctgac tcaccctccg tggacgaacc ttgcggagga acccttaggt
    86821 tttcggggca ttggattctc accaatgttt gcgttactca agccgacatt ctcacttccg
    86881 cttcgtccac acctgcttgc actggtgctt ttacctagta cggaacgctc ccctaccgat
    86941 gtatttcgac atcccacagc ttcggcagac cgcttagtcc cgttcatctt cggcgcaaga
    87001 gcgcttgatc agtgagctat tacgcactct ttcaagggtg gctgcttcta ggcaaacctc
    87061 ctggctgtct ctgcactctc acctccttta ccactgagcg gccatttagg ggccttagct
    87121 ggtgatctgg gctgttcccc tctcgacgat gaagcttatc ccacaccgtc tcactggttg
    87181 acccttttcc cccatttcgg ggtcacatct agtattcaga gtttgcctcg atttggtacc
    87241 gctctcgcag cccgcaccgg aacagtgctt tacccctaga tggtccagtc aactgctgcg
    87301 cctcaacgca tttcggggag aaccagctag ctctgggttc gagtggcatt tcacccctaa
    87361 ccacaactca tccgctgatt tttcaacatc agtcggttcg gacctccact tagcttcacc
    87421 caagcttcat cctggtcatg gatagatcac ccaggttcgg gtttataagc agtgacaaac
    87481 gccccagtaa gactcgcttt cgctatggct ccgggggtac ccccttaacc gggccactgc
    87541 ctacaagtcg ccggctcatt cttcaacagg cacgcggtca gagattcgat tctcctccca
    87601 ctgcttggga gctcacggtt tcatgctctg tttcactccc cgattggggt tcttttcacc
    87661 tttccctcac ggtactgctt cgctatcggt cactcaggag tatttagcct tgcaaggtgg
    87721 tccttgctga ttcacacggg atttcgcgtg ccccatgcta ctcgggttgg agcgtgagcc
    87781 agccgtactt ccggctactg gactttcacc atctggggtg cagcactcaa ctgcttcgcc
    87841 tagcaagaca aagctctcat cgctctccca caaccccgct ttcacggttt aggctattcc
    87901 cgtttcactc gccgttacta ggggaatcgc ttttgctttt tattcctccg gctactaaga
    87961 tgtttcaatt cgccgggttg cctctcgcct gcctatggat tcagcaggca gttcggaagg
    88021 ttaacccatt cgggaatctc cggatccatg cctattttca gctccccgaa gcatttcgtc
    88081 gtttaccacg cccttcctcg tctctgagtg cctaggtatc caccgtaagc cttttctcgt
    88141 ttgaacctcg tcgttgaatg ccactgcgct acttcaacgt gccactacat gatacggaga
    88201 tcttatcaac gttcgtaggg aataaatcat ggatgcgccc tgcccaccgg cgggattctt
    88261 ccatgctggt gtgtgcgact ccactgactc ggatcacaag ctggagataa gcggactcga
    88321 accgctggca tccgccacag ggtaagctac cgtctctcag acctacccga attattctac
    88381 cacggaggcc gacgatagac aatgactccc ctccgaacac ggcctacaac tttcattgta
    88441 ccgcgctctc cgagggagca actatttcgg aatttagagg cgtcgaatag aggtctcaag
    88501 ggttctttcg gttggatagt cccgatctgc gccggaaagg accaccgccc ctcccccctt
    88561 tcgctcgacc ctattccagt ctcaaagctg agtagttgcc cttctccgac ccttcccacc
    88621 agcagaagca gacagctcat tccacttcca ctattctttg gatctggttg tacggtcggt
    88681 ctgtgacccc cggatgcgtt cagcacccct gaggtgatct cgtagttcct acgggatggg
    88741 ggtggtgggg ccggtccatg gatcttgatt tcatccgctg catcgcgcct agggagttga
    88801 agagagatag tccatcaggc tgttcgcaag ggccagcccg attctcttcc ccggggatac
    88861 gcattggatt gagtagcccc gggagagccg ccgactccaa ctattgtcca tgtacgatcc
    88921 gtgatggatc taaccagcaa cccaccctac cccgccctac acgacagctt gtcttcgtcc
    88981 aagtagggtc cctaagtggc atgttttggt cctccccccc cattcctggg gaagagttag
    89041 ccaccagttt aggtgggaga tactatcatt accgcctaat cgtttaggcg cccagcccgt
    89101 aagcgcaacg acccacttgc aagggcggcg ctctaccaac tgagctatat cccctgtgct
    89161 tgggccaagt gaagcatgcg tgaactgatc agatgcttct cccgattccc cttggcgcag
    89221 ctgggccatc ctggacttga accagagacc tcgcccgtga agtgaataat cgcacctaca
    89281 ctattgttat tgttatctca tcagaatcga gaattaatag attctttctt agaagcgact
    89341 catccttccc gaacgcagca tacaactatc tgtcgtactg cgctctccaa gtgtgcttgt
    89401 tcccccgccc cctcctctct cgctaacggc gagtatccgt agagatactc gatggaagag
    89461 gagtggtgtc gagggaccaa ccctcctgga tcaattccgt acactctagg atccttctcc
    89521 gaacccgctc ctcccatcgc tgaaagatga gcaaagaatc tcgttacata aaatcggagg
    89581 ctatttggaa tacccggtag gttcggtgga atactggaga gttcttcccg tcgggtgtta
    89641 ttcctatgtc taagtccgag atcctcccct ctccgaggag tctttctagg acttggaccc
    89701 cacttgtata actttcatca attgctgctc cgatggaccc ccgagggaag cagaaaaggc
    89761 tcgtgtagta tgatccctcc gtcacccgtc aaatgatgag ggtgatcccg tagttcctgg
    89821 tccgtgaata tgcgttatca ggtgctccgt ctctcacatc tggcccgaaa ttcatcagct
    89881 tgtgctcgag agatagccat ccacacattg ataaggaatg tatagattcc cgaggggggg
    89941 gtccgtcagc ggtgatcggt cctccccgga ttgcccgaat cccacgagtg aatgggaggt
    90001 tgaatctcca gtagatctca cctgaatcgc ctcatctatc tcctcctaaa gagtagttcg
    90061 gtcttgagac ccgatctagt caataacgga aggagtacgc catgctaacg ttccttggat
    90121 gatacgcatc ttcgggtcag gcgccgatgg gcacatcaga ctacccgtgt gtatgaaagc
    90181 cttcacagcc caggcgcaac ggcgcaatta tcaggggcgt gctctaccaa ctgagctaat
    90241 ggcccgtcat gcgggcctcc ccgaccctat cggggaggcc gcaacaacgg gagcagggga
    90301 acccacccca ctattcatcc ctcgggatag aattatactc tcagcctgtt ccgacctgag
    90361 gaagtaagct catgggctgg gtcctgcctc accgccggga tagaatccca tcggttagat
    90421 tatgaatttt cccgtttcca ggcttggaac ggtgagtata agaccacagt gccgaaaaag
    90481 cattaactct ccctgaaaag gaggtgatcc agccgcacct tccggtacgg ctaccttgtt
    90541 acgacttcac tccagtcact agccctgcct taggcatccc tctccttgcg gttgagctaa
    90601 cgactccggg catggccagc ttccatagtg tgacgggcgg tgtgtacaag gcccgggaac
    90661 ggattcaccg ccgtgtggct gaccggcgat tactagcgat tccggcttca tgcaggcgag
    90721 ttgcagcctg caatccgaac tgagaccgag tttctgaggt tagcttgccc tcgcggggtc
    90781 gcagctcttt gtcccggcca ttgtagcacg tgtgtcgccc agggcgtaag gggcatgctg
    90841 acttgacgtc atccccacct tcctccggct tatcaccggc agtctgtcta gggttccaaa
    90901 cttagtagtg gcaactaaac acgagggttg cgctcgttgc gggacttaac ccaacacctt
    90961 acggcacgag ctgacgacag ccatgcacca cctgtgtccg cgttcccgaa ggcactcctc
    91021 cctttcgaga ggattcgcgg catgtcaagc cctggtaagg ttcttcgcgt tgcatcgaat
    91081 taaaccacat gctccaccgc ttgtgcgggc ccccgtcaat tcctttgagt ttcattcttg
    91141 cgaacgtact ccccaggcgg gatacttaac gcgttagcta cagcactgca cgggtcgata
    91201 cgcgcagcgc ttagtatcca tcgtttacgg ctaggactac tggggtatct aatcccattc
    91261 gctcccctag ctttcgtctc tcagtgtcag tgtcggccca gcagagtgcc ttcgcctttg
    91321 gtgttctttc cgatctctac gcatttcacc gctccaccga aaattccctc tgcccctacc
    91381 gtactctagc ccagtagttt ccaccgcctg tccggggttg agccccggga tttgacagcg
    91441 gacttaagga gccacctaca gacgctttac gcccaatcat tccggataac gcttgcatcc
    91501 cctgtcttac cgcggctgct ggcacagagt tagccgatgc ttattcctca gataccgtca
    91561 ttgcttcttc tctgagaaaa ggagtttacg acccgtgggc cttctacctc cacgcggcat
    91621 tgctccgtca ggctttcgcc cattgcggaa gattccccac tgctgcctcc cgtaggagtc
    91681 tgggccgtgt ctcagtccca gtgtggctga tcatcctctc agaccagcta ctgatcgtcg
    91741 ccttggtaag ccgctacctc accaactagc taatcagacg cgagcccctc ctcgggcgga
    91801 tccctccctt ttgctcctca gcctatgggg tattagcaac cgtttccagc tgttgtcccc
    91861 ctcccgaggg caggttctca cgcgttactc acccgtccgc cactggaaac accatgaaga
    91921 tgcttcccgt ccgacttgca tgtgttaggc atgccgccag cgttcatcct gagccaggat
    91981 caaactctcc atgagattcg tagttgcatc acttatagct tcttcctaca tgaatgaagc
    92041 tgattcggaa tttccataga tgaaactgat tggtaatcgt ctcctatctc caggcacagc
    92101 ccgggtttct ctatctcgta ccagcctcaa gctcatccac agtgtatccg ctcccgctac
    92161 ttcgtgtcaa tcccataagc ctcttcaaga ccttgagggg tcgtggctgt tggcgaaggc
    92221 ggcgggccgt agcctggata atggcctcta ggagctaaat actttttgtt gcgttacccg
    92281 gcccattata tagttttaca cggaatgtgt gggatcaagc gcgcggttga acccgtatct
    92341 tactactcct ccggagacat tcttgaagac tctattcgat ccagaagcgt acgtacagag
    92401 gagggttctc aagcacgcac cctattctgc aagaattagc tctttctcgg gaaaggatag
    92461 gacggagaga taatactttt tgacttggcc ctccagcagg caacctcgtt acagaaaacc
    92521 aggcgagaga cctaccccac ccccaaagcc tttctcgcgg gggggctgct cagccttagc
    92581 ctcccacgaa tcggtactct tattgtacat cgttgatcag cttttcctgg gtggatcagg
    92641 tattccctca gcctagaaag cgatggtttg cctgtcccta cccgcgcctc tacctgggga
    92701 gatgctttct cctcctcaga cagaaccctt cgatcgcgtg atcaataact ttttgatatt
    92761 gaaatatttt tagatagaga aaacaactac tctccatctt ccgacttaca agcgaaaaag
    92821 tggacattcg ttgtcgacac tgtttggtac cattcgtata cgtcttactg agtaactccc
    92881 gttggtagta ataacaactt gacctcccca agctcccgtg gtaaaatctt attcccacgg
    92941 aacctggatt tctgatccgg tccacggggg ggggaaatag gacgcaggcc tcgactcagt
    93001 ggctcgtcac ggaacaagct ggctaagcca gaatcaccga gacgaataac ctctcttctt
    93061 tttcgtacat acccccggtt tcctctctca ttgctgcttc agcatcatcg ctactagcgg
    93121 gcctcgagca gtcatcggat cctatcccat aaagatacgt atctttactc acctacttat
    93181 taggtagcta ggttaccgaa tccctctcag gtagcctcgt tggaacgaaa gaaagaacga
    93241 aagtcagata tcgaagctgt ctccataaca taaaaaaaaa atagattcct tatcgaagcg
    93301 tatttaatga tatggataag cctataccaa ctcgtcaatc tcctctctat ccgatccgtt
    93361 tcgtgactca cgcgaaagcg agaaactcat tagcaaatct atccataaat ctgataggtt
    93421 tttcgttttt ctatccgtgc tataaagaaa gattgaaaaa tgagttgaaa acattctaat
    93481 ttttttgtaa attctttcgt agctgagaac agctgaaagt aattttgtac tctttctctt
    93541 aagagtaatt gaatgacgag gagccgtacg aggtgggaat ctcacgtacg gttctgtata
    93601 gtgacattga aactgactca tctgtcaact attccacaac tacaccaaaa aaacctaact
    93661 ctgccctacg taaagtcgcc agagttcgat taacctccaa gttcgaggta acggcatata
    93721 taccaggtat tggccataat ttgcaggaac attcggtggt ccttgtgaga ggcggaaggg
    93781 tcaaagactt acccggtgtg aggtatcaca tcgttagagg aacattagat gctgtggggg
    93841 taaaggatcg taagaaaggg cgtcctagtg cgttgcagag cattgtcgca acttgtatca
    93901 tcgcagtgat tccgtatcag ttgttctgat atgtcgaacg tgtagctgac ccagcattgc
    93961 caggggactg aagcctgcta ctacaataca aggaggattg agaattatcc atctatttgc
    94021 gtgaaacaac ttggtgtcta gggtattaca tcccagtaag ttgagtttta cccggactct
    94081 tacccagaac agaaaatctt agaatgtctc ttcctcttgg aacgggttca ggctatgatt
    94141 acggagattc ggtggaattt ttgttttgtg aacgttcggt aattggatca ataaacccac
    94201 ggacattttg agtaagataa ctgaaatgca agattttatt tcttccatcc ctaaactttt
    94261 tttgcttttt tctattatct ttagaatgat gaggaagaaa cggatactca atgcataatg
    94321 agtaaatatg atcactaagg ttgaagtgat tgaaaaagaa agtcacttca gtagtttcta
    94381 ttcaatcata tggaaagctg tattcgatga gagtcgtacg tgcagttcgg agggaggtct
    94441 ccgactaacc ggcagatcca ccctacaata tggagtgaag aagccaaaat aatattctga
    94501 gataccattg ggataaaaga attgaatgaa atctgacata tctgcaaact catgttacat
    94561 cggagcagtg tagcgaacag aaatagaaat atagaatcgg atccaatata tcgtaatcga
    94621 ttagtaagca tgctggttga tcgtgtccct aaaaatggta aaaaatcatt agcttatcag
    94681 attccttatc gggctatgaa gcggattaga taaaagacga ataggaaccc actgtctgtt
    94741 ctacgacaag cagtgcgtgg tgtaaccccc gatgtagtaa cgaaatccaa gcgtgtaggt
    94801 ggatcgacct accgagttcc cgttgaagtg gtacccgcag aaggaaaagc ttcggctatc
    94861 cgatggtcat cgatcgcgtg ccgaaagcgt tcgggtcgaa gtatggcttt aagattgagc
    94921 gacgaatcga tggatgctgc cagaaattcc ggtaatgcta tacggaagaa ggaggagact
    94981 cacaaaatgg cggaagctaa caaagctttt gcccatttcc gttagtttca ggcttgctcc
    95041 aatccacaat caaaagattg tggattggaa ccggggcgcg gggtgtcggg aattggaatg
    95101 cgccacaaac aaacgatgga taattaggat ttgaacgatg agtaggagaa atctaagcca
    95161 taagcgaggg ttgataatca tccctcatat tagaaattct tagattcttt agcttacaca
    95221 aagggacgga ctaatgtgag gttgaaaggt tcgtcggggg aaggaaagaa gcaagcggaa
    95281 actcgactga ttatgagtgt gaagcctacc catgaaacgc ctcaaacatc ctattctgca
    95341 agagtcagcc ctctttcagg catcattcct cttagcttag aaaacgatgg cttgctcttc
    95401 tttacccgcc gcctcttatc ttaaagggaa gcgaccttta cttaggcggg ttacttagat
    95461 tacatagcca ataattttgt cttttcttgg tattgaaatt ctttttgaaa ggaagataga
    95521 gccactctcg gctcggtttt actactcgcg tcgcgactcg cgagtgaaaa accaacccga
    95581 ctcggcacac ctgatgctcc caaaactata cgcaaaggct ctacggtaag cgatagccct
    95641 agaagcaata gtcttattat cttattagaa ggagttcatc ctatgcaaac ccttggtgca
    95701 ttacccacct cagttgacac cgataggttt tcgtgatata ctacgaatca acaagcttac
    95761 tagcctgggg aatcactaat ttttttgaaa accaaagatt atcatgaccg caactttaga
    95821 aagacgcgaa agcgcaagcc tatggggtcg cttctgcgac tggatcacta gcactgaaaa
    95881 ccgtctgtac atcggatggt tcggtgtctt aatgattcct accctactaa ccgcaacctc
    95941 tgtattcatc attgctttcg tcgcagctcc tcctgtagat attgatggta ttcgcgaacc
    96001 cgtctctggt tccttgctat acggaaacaa catcatctct ggtgctatca ttcctacttc
    96061 tgcagctatc gggttacact tctacccaat ttgggaagca gcttctgttg atgaatggct
    96121 atacaatggt ggtccctacg aactgatcgt tcttcacttc ctacttggtg tagcttgcta
    96181 catgggtcgt gagtgggaac taagcttccg tttgggtatg cgtccttgga ttgctgttgc
    96241 atactcagct cccgtcgcag ctgctaccgc cgttttcttg atctacccaa tcggtcaagg
    96301 aagtttctct gacggtatgc ctctaggcat ttctggtact ttcaacttca tgatcgtttt
    96361 ccaggctgag cacaacatcc ttatgcatcc ttttcacatg ttgggtgttg ctggcgtatt
    96421 cggcggctct ctattcagtg ctatgcatgg ttctttggta acttctagtt tgatcagaga
    96481 aactactgag aatgagtctg ctaacgcagg ttacaagttc ggtcaagagg aagaaaccta
    96541 caacatcgta gctgctcacg gttatttcgg ccgtttgatc ttccaatacg ctagcttcaa
    96601 caactctcgt tctctacact tcttcttagc tgcttggccc gtagtaggca tctggttcac
    96661 cgctttgggt atcagcacca tggcattcaa cttgaatggt tttaacttca accaatctgt
    96721 ggttgacagc caaggtcgtg ttattaacac ctgggctgat atcataaacc gtgctaacct
    96781 aggtatggaa gttatgcatg aacgtaacgc tcataacttc cctctagact tagcttctgt
    96841 tgaagctcct tctataaacg gataataccc gtttagctat gcagtgtaac tggataccaa
    96901 acctttccgt tccggaaggt ttggtgtcca acgaaggttc gtcccatgga acaaacagga
    96961 agaaaggtaa tggtttgtca tgatcctaca accgtcggct cccaacttgg attctgaaga
    97021 atatttagaa tactcctgtg tataggtatt aaaaaatatt atgaaaattc acggaatgct
    97081 tgtaatctac caatcgtttg aatagattgg gttgggggta tatccctcat tccacggatt
    97141 tcccattgtc tcgttatata cacaacaaat atgtatgtgt atcaatcgaa ggaccttaat
    97201 agctattaat ggcttgatgg gtagatcctg ttcccttccc cgctcggagg gccgagtgag
    97261 tagcaaaggg ggcggacgta gccaagtgga tcaaggcaat ggattgtgga tccatcatgc
    97321 gcgggttcaa tccccgtcgt tcgcccattc aattagttag agaactcgtt cttatcgctt
    97381 ggaatataaa aagttatgag aaaaggtggg tggggtacgc acaggtctcc ccagtaatgt
    97441 aataaccatt cggaattccc gatccggttc tacaaaaatc tgtatagaaa ttactctact
    97501 tacttgaggt acttattcta ttgcatcttg aacttttaag gattccctgt ataatcattg
    97561 tgataaatag atagtctcta tcgcatagaa ataaaatgaa aagagaaaaa aaggtaggaa
    97621 gtccatattc tccatccaaa gttccgaggt tagtagaaat cggtggattg gactacttct
    97681 tcagattatg gaaggaccaa catctcaaga aatttctgat gggtccgctc tccagtcatg
    97741 aaccttttat cagatcattt gactcatgaa ttctgaatct gctccctcta cgcaatccgc
    97801 gtcgttcggt gaggagggat agtaccgtca tcctggaaat cctagtgtta ctagcaatgc
    97861 cgatttttat gcattgcctg aataagggaa gttcgatcgg agaaggttcg gtattagcaa
    97921 aaacaatgaa taggagtgtc gaagtaagaa aagaacaagt ggaaaattcc agtgacttcc
    97981 cttactgcgt ccctcaattc aaaagatcgt tatctgttga aagggatgag aaaggaagaa
    98041 cacctgattc ttactatttc ttagcttcga acgaagatac ttccacaggt tcgacgaggg
    98101 agcaaaggca tcctctggtt tcgggcagat ggagggtctg cttagtgagg gattcactcc
    98161 ctagcgaaga tatatccaga gacgagactg agaggattca gccattatgg atcgatagat
    98221 ttctagaaga ttccaatagg tttttcaaat tctataaata tgcgggactt accaaaaata
    98281 gaattgactt ttacaagaat ggttctgatt catcattttc ctggaaagta tctaacaagc
    98341 aagatccgga tcgactacga acaacaggat tgaaaaacga tttaaaaatc cccgcagact
    98401 cctgcgataa gatcttattc gaatccgagg ggggtgggtc ggtgttccat cccgagcggg
    98461 aagcctttta cgaattgtct tcattcccgt tctgtataaa taaaaagccg tctcgttatg
    98521 gtacatccgg gttagattgt cacggaggcg ggggagaccc tcccatccta caaatttatt
    98581 cacaaatgag gaatgcttta atatatcgac tcaatcgatt tcttttgatc gatgaggaat
    98641 cgaatccgat ttctattggg acaagaattc ttggtattaa gaatagcgag aaatctggta
    98701 aaagatttcc attgaaaatg agagagaact acacacttat tttatatgac tatttctgtg
    98761 gattagctag caaatatctc ttccggatga aatatcggtt gggtggctgg gcggggagcg
    98821 gggaatccac tggtgtaaca agaattgcaa ttgaagaaag attattggaa tggaaagata
    98881 acatagagcg tggatatttt gcatttcaaa tcgatgagta tagggatgtc cagtcaaatg
    98941 cgcatggatg gctcgataca atcggagatt cgtctttctc ctctttcggg agagtatctt
    99001 taaaactaaa gtatgactta gataaatcga tttgcggtgt atcaaaaacg agaagcgaac
    99061 tactaggtag tgttggtact agtatcaaca acatcactcg gaataacgag aagtatcctc
    99121 atcgatttct caatgtttta cttctttaca aaacgattgt taccgaagtt actcgccaaa
    99181 aatttgtgat agatacgatc gattattaca ccgagaagtt gaatcctata ggtctttcga
    99241 agcttaatcg cttatcgaaa ttacttggta ttaaaactaa ggcagcacag atatccttcc
    99301 tcaaaagaag gattctcgag ggaaaaaatg gtttaatcgt tgagtctaga tcgttgattg
    99361 ttgataaaaa atccataggc tcgtcaatct cgttagaacc cgcagggaat ccgcctctcg
    99421 ttgggttacc ccacatcgaa tctacccgaa caagattctc gaatgatgtt ctttccacta
    99481 cgggtaggca gatttggaat ctgcttctag atagttcgag tcgtgggagg ggttcaaaca
    99541 aagacattaa tgaaagtatt tcgagatata tctccgatga agcgaataca ccaaagcttc
    99601 tagaacactc taactcacct gtatgggact gtgctagaag caatttcatt ccaagaatca
    99661 aaagggattt ctttattggg agatgcagca gtagctatcc caacgtctta gagaatccgt
    99721 atgtggactc caataatgaa gtcgtctcat acaataccat ctcatctatt cagtcccaac
    99781 tgtcaaattc gttatcaccc agtctattga aacgaacaga aggggaggaa actgttggtc
    99841 atgtacctac aacggttcaa cttattccat ctaatccgca aaaacctgcg acatcatcat
    99901 caactcgttc agatagaatt tttccttttt tggatctgaa gagattactg tcggggctga
    99961 gttcgtcccc tcatgaaaca agagattcgt ttctatcttc atgcagtagc gatggaattc
   100021 gtttgggaaa aacgttgaga aactataatc catcggcgga tcggcgaccc cgacctcgcc
   100081 ctaagagtct gggattggat caagtcgatt tagaaaagcc catcgaagat ggatcagact
   100141 cggggaattt tttaacccag aatcgattct atcaaaatga ttcatccatt gggtctttct
   100201 gggaaccaga agaattgaaa atgctttact ggtcgctaag attctcacta cgcaacgatg
   100261 taacatcaag atctctaata ggattgaaga aggtttcgca cgaagatacg aaaatcgtag
   100321 atccgtatgt tcggaaagaa cctatacgcc cattccatct tatcaatttc aatgaattct
   100381 cgaaaggttt gaacgaatat aagatatctt tgatcttttg gaaagacaat atctttgaaa
   100441 aatggagcct attcagagag tatatacctt ggttttttac ccctaactgg tggagatatt
   100501 tctacgatct gattggagaa acatatccag aagtagtaca taaaataagt gatgacccga
   100561 attacccttt acctagaatt tataaaagaa tttctgaggg tgtatataga gccaaaactt
   100621 attcatcaca aagcctaaga ttgagattca agaatgattc taccaataaa agattatcca
   100681 aaatagatct tatccttttc aaggaatttc ctaatgaaac gaagatgtca cattcaaggt
   100741 ggttagtttc tcaattttcc aataagctta tcttatctta cttcgttctt tcagtattat
   100801 acgttcttgc attatccaag tatcttttat ctgccgtttc gggctctaac tcccttcatt
   100861 catggaaacg tttcaatact attggatatt taatagaccc aatgcgtgga tcctattcag
   100921 agaagggatt ttcttcccct tcaacaaggc aaatgcaaac gagagatgta ctaatccatt
   100981 atttgaagag attctcgaat tacataaata atatattctt tttctccttc gtcaaaaacg
   101041 aactagattt gtggatactt tgtagggaaa gctccgatat ccttaatagt aagaaagaac
   101101 tattaacgca ctatttagta acgaataata ctatttccaa gtatcagtcg aaatcgaatt
   101161 ccaattctaa tttctcgagt agtcggatcg attatgaacc ttccccacaa gaaagatctg
   101221 atgttttggc atacctacct caattctgtc aaaacgatct attgagttac aagatccgta
   101281 ggttagatcc tgcggagaag tgggctcttt tcgccctcga aagaaatctt ctattttcag
   101341 caacgacgag acggagaggc gttctaggta tgccatgtca tgacatacct atctcactcc
   101401 aatcaggatt attaccatct gagggaactc cgttagtagg acccatagaa actggacgat
   101461 cttccgtcat tagggatata gcatccaatt cctactttcc gttggtgagg ctaccaataa
   101521 gaaagttgct atacaatcga tcatatctca gaaatgtaca tggaagtttc atctcgagag
   101581 agagcgtacg ccgattgggt ctcgtttttg gaatagcgag agaggtgtct ccctgcacga
   101641 tatggattca agatattcat gaattgaata ttcatcgttc gtatcacagg ctagaagcta
   101701 atcccaggtt tttgctttgc ctgatactga gtaatattgg taatgagcgc agtaactctc
   101761 gcattcgtaa gaatattatt cttattgctt cgactcatgt accagcaagg gtggatccag
   101821 ctccgatagc tccgaaccgg ccaaaccaat taataaattt ccgaaggtcc aacaggtgtc
   101881 aacgtcagaa aggattgtca atcctcctac gtatcaaagg cttcgaaata gaagctaatt
   101941 cgcctcttct tgaaggtact gggtctggaa ctacgggtta tagcaaacga gattcattcc
   102001 tttctgctaa tgaagcgtta ttaattggta cttcgagaag aaaaaaggtt ttatgtagtg
   102061 atgtcattgg attagcttca catagacaac attcaattgt tacttgtata ggcaatgaaa
   102121 cagaatctag ttctgaatat aatattcatt ctcacaggat agtagaaact attctcaaaa
   102181 atagtttgat agatacttat cccacaaata ttctatctag tggtagtaat gcatcaaaga
   102241 ggcgatttta ctatttgtct aactggtacg tggaaccccc aataaccgaa tcaacaatta
   102301 aggaattcac tctgttttcg catatcccag ggctactagc tggattagcg gcccgcgatt
   102361 cgttcgaaac ggatatggga aagaaagaaa attgcattat tcttgataaa gctgtagaga
   102421 atggttttaa cctagcttgt ggcgttctag aaaacctctc gaaagatttc ccatgttcag
   102481 aaatctgtag aagcagaaat caatccaatc aaagtctttc ctttcctttt tctactgaac
   102541 ccagttactg ttcggatata acctatgcag gttgttcctc caaatctacg agaatagggg
   102601 tgtttaatag cttaaccctc cgaatgaaac agtcactcga aatcgactcg attccgatgg
   102661 aagtatcgcg tgaaattgcc tggtccccca aggcttggcg cctcagtttc atgcgaagtg
   102721 gtacttacga atcgataaga gtattatccg aattcaataa tttgtataat ataatcctcc
   102781 tttaccaaag tcagaataaa ataccccaac gggatttcga attgaatagg attaagtata
   102841 gtgaaaatag atcgtatgat aaaaaaggat atcttttcgg ttatgagaga gctttaggta
   102901 ggttgagaca aagatatatt aaaaaactgg aagaccgatt ggataatctc tcgttacgtg
   102961 agcaattttt ggaattggga atctccgact cgtccaatca atatgaaaca caatggaatc
   103021 gatccgatga accgactcga ttcttggggg ggcgctttgt ctgggatccc acgcttctgt
   103081 tccagccgga tcctaatatt ccttccccac atcgttgttt gttggcgaag caagaattgg
   103141 tgcgtaggct ttatgtcact tacggtatga gaagggagcg cgaaaaacat ctctcaaaca
   103201 aaaaaattct gaattttttt atctatcgtg ggtatgatcc gaaatcgatg actgaatcat
   103261 ctgtcaagcg gtgcaataac ttccctccgg atgaggagcg acattccgaa tacgtcaaag
   103321 aaacttagtt tatgcatata catccgcaat atccacagac atttgttccc attcacttgt
   103381 atcaaaacat tgtaatagaa gacttgcagg agcgattcac tcgtttcagg cttctggttc
   103441 atagaagtag atggaaacgg aaccgctctc cattcaagga tttccttatc tataatatgt
   103501 tgcttgaaac ttatcaatat ctattcgatc cgttccaatt ttgtgagacg tcattggata
   103561 gaacaacgaa acaatctttt aatgaaagtc caatatcata taaaaaacct tagatactct
   103621 tcattcagtc taggtctcta gcaatgcagg ggtatccaaa ggtcgaatca gtaagaggaa
   103681 gatctatctc ttctttttac tgatagaaca acattatgat ataaaatgat tgaaaaattt
   103741 agatcattcc ctatataagt ctttccgtta tacaaaacga gtagaaagaa taagaaaatt
   103801 gtcaatttat tcgttctgta gtgggtgtgg caagcgaccc atcccacagg gaagttttgg
   103861 gtatcctgct cagacccggg gaattcttga tgtagatatt gatcaaattt aataacatta
   103921 tggggtgtac ctccccctta tttattctcg cgtgaatcga gttctcttgc cggagaagac
   103981 gtcaaaatct ccaccgtctg aaactctttc attccaccga agaggtatga atctccccgg
   104041 ataggactcg aacctacgac caatcggtta acagccgacc gctctaccac tgagctaccg
   104101 aggaaaaagt agggattttt gcctcacaga caaccaccct ttttatttct atggaattcg
   104161 cgtacacccc aactcctatt ataggaggaa gcgacggcta tagcaatccc atttggatag
   104221 tggatggagc tcccgaatcg tgggggggct cgcgtcgcgc gatcgactcc ggccatggcc
   104281 gatcgtggtt ggttgtcccc ctccccatga ttcgtacgga tcaatgacca atcaagagtt
   104341 tctattcccc accctccgag aagcatagta gaatagccac gggattattc taatagaagt
   104401 gtatgtttgg attgtggtag ggtaggaatg gggagcatga ggagtagtcg ggaggtatca
   104461 aaatgaattg gagctagtct aagttgttgt aaaaactact acgattaata ctaacagtaa
   104521 cataaccgca actgttaatc caaaaagata ataagacact ctcccaccac ctccatatct
   104581 tataccttct ccgccaaata agctgaaaac tcccgttccg ttgataagac catcaattaa
   104641 ccatcgatca aaaaaagtaa ttgacttact tacaaagatt atattactga taaaataagt
   104701 atcatagaat ttatcaatat aacctcgatt taatgaccaa cctcgaacaa tttgtttaaa
   104761 tgaatctaag aaaacattat ttataaagtt cctttttata aaaaaagaaa atagattatt
   104821 tgccaaagaa gagtttggac catagattcc ataagaaata agaaacccaa tgaaagaaaa
   104881 gcttaaggaa ccaattgatt ttaataaaaa ctccgtcaaa gtttcaggac gcgggtcggg
   104941 gattatcagt ggaatcagcc attgggataa aaaatctaga cttgtctctt tagtaagata
   105001 ttgaattccg atagaaccag cgaatggggt aggtattgcc agaagtatta ggggcaacag
   105061 cattgcaaaa cttgattctt tgggaaaggg taaatcccga aaaggagagg tttcattatt
   105121 aatatcaact accctaccaa ggagagttaa cgaacctgct tcctcgaaga aatttcttga
   105181 agaatctttt ttatttatga cgctatctgg atttttaaaa gactctcccc acaaaaaaaa
   105241 ttctgtttgg taggattcag aaacttgatc tttttttatg atagtaccac cacgaaaaaa
   105301 gccctcgaag gtcagaaagt aaatacgaaa catgtaagat gctgtgaaac cggctgtgat
   105361 agacgttatc catccgagcg aagaagaaaa taaccaactt tctgcagtag tttcatcctt
   105421 ggaccagaga caagcgagtg gtggtatacc acatagagaa agagtacctg aaagaaaagt
   105481 agttccggta atcggcatat actttcgtaa accacccatt gaaaaaatat cctaactttt
   105541 agtaggggaa tatccaacaa ccttttccat tgaatgaatt actgaaccag atccgggaaa
   105601 taatgaagct ttggaataag catgggtaat caaatgaaat aatgcagatc gataagcgcc
   105661 aatacccaaa gctagtacca tatatcctaa ttgagacatg gtagagtagg ccaaaccctt
   105721 cttaagatcc ctttgagcga gagcaagtgt ggatcctaat aaggctgtta ttccacctat
   105781 ccaggatata acattcatac tcaagggtag taattgaatc agatcaaaga ttcgagctat
   105841 aagaaaaatt cccgccgcta ccatagttgc ggcatggatc aaggctgata ttggtgtggg
   105901 tccttccatt gcgtcaggca gccatacatg cggtggaaat tgcgcagact tagctatcgg
   105961 gcctaaaaat aataaaagag ccacgatatt tgcaagaatg ggatcaacac tacgagtatc
   106021 catcaattca acgaatcgtt gacatagttc acaaatttca aaacttccag ttatccgata
   106081 gatacctgat atacccagca acaacccaaa atctcccata cggttagtga cgaaggcttt
   106141 ctgacaagca ttggcggcgt ttggtcgtga gaaccaaaaa ccgataagca aataggaaca
   106201 catccccact aattcccaaa acgcatgaat ttgtactaag ttggggctga ataccgatcc
   106261 taacatggat gcagcaaata gactcaaata ggtaaagaat ctcacatatc cttgatcgtg
   106321 agacgtataa ctatcactgt gaatcgtaac taagatacct acagtagtaa ctggtattga
   106381 cataatgagc gtgagtggat ctaccaaaaa acctatcttc ggaggaatat catttctaag
   106441 gatccagggc cacagatatt gtttgatgga gtgactaaaa ctttgttgcc agaatgaaga
   106501 tatggatatg accatagaaa cagctagcaa tgatatgcta agtgcagcgc ataaacgccg
   106561 aataccgttt gtagccttgg gaaaaaagaa cgaaattaat ccagttagag cagaagatac
   106621 tagtggacaa gcgggaatga tccaggcata ctcgcatgaa aactctatga acatatatat
   106681 cttttaattt ttttgaagtt gtcttttcct ccttcatctc ggaactatgt agaatggaat
   106741 gggtgtgctc gagcaaataa ttagtcttct ttcgttttga tgctagcaat atccaacttt
   106801 ctttgggaca acaacgaaaa aacttgacag aattaaaaag cgttagagat acttatttaa
   106861 aatagaaaaa ccaaccctaa aaagttggtt taacaagtcc cctccctcct tagtccataa
   106921 atataaatcg tgatgaatag atatgcaata ataggcatcg gtggggaaca actccgagtg
   106981 gaaccgggga gattttatga cattcgtaat ttcgcatcac tcccaaacgt atcaggatcc
   107041 aatgtcaacg tcaaagcatc gataaatcgc gttttactcg tttgttgcgg atccgaaata
   107101 acaatcggac aaccatggct tagtgatgca gttgtcaggg gaagattatt acacccttgt
   107161 tttggaaata aactattgat acagaagatc cattctaaga agaaaacatg aagaaaggtg
   107221 ggatatagag agaaattgac ccgatttgtg gttgattcta tctatctcaa tggtaaagat
   107281 ttgaacgatt actgaatgat tcctcgtatc agtcattttt ttaccaggaa gattctttga
   107341 gaaagaaagc aattctattt gtgtttgatg ttgtcattct cgctcgcgcc atctatcaag
   107401 aaaatcccct cattatatat atatcattgc tgcgtatcaa tacgattaac cctactagga
   107461 agaaaaaata gactttaacc ttaagaaaaa aagttcccta tggcagtacc aaagaaacgt
   107521 acttctggtt cgaaaaaaaa gattcgtaat cgcgtgtggc gagatgggtc agtaaatgta
   107581 gcagcaaaag ctctttcctc agcccggtct atcttgagcg gtcgctcaaa gagcttctat
   107641 tacgtaacaa acgagaaagc ttctggaaca aatgattagt ctatccctat aactaattat
   107701 aagaattatc ggattttcta gtggagataa cctgattcag acttggcaaa attggttgat
   107761 ggggttcagt acccagagtt gtagtagttg cagtaaaaaa atgactatat ataatggtag
   107821 ttttcttcgt ttggttatat accattatat atagtcatat agctgccgat atccagatag
   107881 agtctatgta attataaaaa gattactaaa aaaagaaaag tatgatttca aagaaaacat
   107941 agtttagtac aaaataccat aattaaacat attatctttt atatccttcc cgattactta
   108001 tttttgaaat aaaaagaaac cagtatagtt tatgtctata agaaagagct aaaaatcgat
   108061 tatttaacat cacgatgtta ttttagggaa tctgttcaat atagatatcg acggtttttc
   108121 ttagaagcca actaaatcta tttaagttga agttatgggt actgttagac ctctaactta
   108181 aaaagtgtcg gatattttta attggtagta cgagtaacaa agctgatttg tcttttggtt
   108241 atttttattt attgggaaag aaaacgaatg gataaaagat aaaaattatt ccactgaatc
   108301 ctagcgggat ttatggataa tagaaaaatc cgagaacaag aggcattatt tggtgaggat
   108361 aggggggggg gggttaataa ttgtaaaaaa gtcatagctt ggacatagcc agagtttctt
   108421 gtttgatccg tatataagat atatcctttt tcttattact cgaacgaata aaatgaatat
   108481 aggataattg acactccttt atatcccttc gtcttttttt gttcctgaat cggaataaca
   108541 ggattcgaac ctgtgacctc caccacccca aggtggcgcg ctaccaaact gcgctatatc
   108601 ccgtgacttt catacgagta tagcactaaa tctcaatcgg ggtttatatt ctctatcgtg
   108661 cagaaagatc atttcctttt gatttgttgc tctttgtaac agaaaaaata cacttccaat
   108721 ttttgctatt ttgatgatcc atctaaaaaa aagaaatgca gtgttgacct cttatacgag
   108781 actatgatag aatcaaattg ggtgaagcat atgccgccgc tatggtgaaa ctggtagaca
   108841 cgctgctctt aggaagcagt gctagagcat ctcggttcga atccgagtag cggcattcgg
   108901 gttcgatttt aataaatttt tttttttaca aaaaaagttt aacgaaaggg acaaaacaat
   108961 gggatgggtt ttacttttca aacctggtat agttagattt tatataatga attaatccat
   109021 ttttgaaatg gaggatacgg taacaaacgg tatgagctgc tagatatttt ttaatcttat
   109081 actgattcaa cctgattaac cgatcgactg gtccttctct attacgacat acatcgatat
   109141 agagtacata tgtgctcata tttctttcat tatgctcctt gtcgttactt cactgcattg
   109201 ggttgttcta agctataaat ctaagaaaat taataatttg atcaataaag gtatggcagt
   109261 tgcctctctc cgtataacag ggtttttgtt gattcggtgg gtcgaaacca agcatttacc
   109321 cttgagcaat tcgtatgaat cgtccatgtt tctatcgtgg agcttctcct tattgtacat
   109381 actattaaga gtaggaaatc aaaatgaatg gtcaggtgct gttgtggcac cgggtgctac
   109441 atcgactcat gcatttgcta cttcgggtct acctgaggaa atacaacgat ccacgcagct
   109501 agtacccgct tcacagtccc actggttgat gatgcatgta agtacgacgc taccgagcta
   109561 cgcaacccct tcatgtggat ctctatcggc aatagcttta cccattatct attttgatag
   109621 aaaaaccggt agtttcgttt atgaatctaa tcgtgggttc agtcaggaaa cgtacgtccg
   109681 tgtgtcagat acaccttttt tttattctga tcaaagagaa attgatgtgg aaaggccttt
   109741 tttctatttg ctatccccta atttgcgtaa gtgtcgactt attaatcaac tggatgaatg
   109801 ggcttatcat ataataagtt taggattttc cctctcaact attggtattc tctctggagc
   109861 agtatgggcc aatgaagcgt ggggatctta ccggagctgg gatcctaaag agacttgggc
   109921 gttagtgact tggttaatac atgcaattta tcttcataca aaaatgactc aatgttgggg
   109981 aaaggaagga cctgccatag tagcatctat tggatttttt ttggttcgga ttcgtttttt
   110041 gggggtcaac ttactgggaa tcggattaca caattatgga tggctggccc agcaataagc
   110101 taaacgacaa gataatttct aaaaaaaata agtgaattta gattcattca aaactataaa
   110161 aatgaaaaaa atctgtataa ctatatcgag ttggtatatc agtttcgttg gagacgggaa
   110221 ccagtagaaa cgaacagata gtatgattct tatcatctca tctttttcct tatttggtcg
   110281 ttttctttta gtttcccttc tctgtaattt tgagtacagt tgataatatt atctgtcagg
   110341 aggtaagtaa ggggttaact tttgagcgtt cccgaaatac cagaaaatct gcaaaagttt
   110401 gatgatatcg agtgtcttag atgatatcga gtttaaagtc taacttaact ttagatttct
   110461 agcattaacc aatcagtaag gttttgagac aaaaaaatat catttataag atctaaatga
   110521 aaaaggaaaa aaaatatata tatagaattc tatatatata tatttttttt cctttttttt
   110581 gtacctatac atccatcatt tcacaatgaa agggaatgta aagacaaaat tgaaagtaca
   110641 tcattgttcc ataaactcaa aaccatgttt gggtatagac cgatacctag tataggtagg
   110701 aaaagacaaa ctgaagtaaa tagttctcta ggtccagaat cagttaaata cggatctaat
   110761 ttgttggatt gtttgtaccc ataaaaggtt cgacgtaaca tagataatgg atagatgggg
   110821 gttaatgctg taccaatagc ttctactaca gtgattccga ctttgaataa gaacgaatat
   110881 tgcttgttgg tgacaactcc cgggaatact aatgattctg atgcgaaccc actcattcct
   110941 ggtaatgcta aagatgcaaa cgaaaagata gtaaacatta taaatagtct aggcatttga
   111001 atcgccattc ctcctagttg atccaaaaaa agagtacgag ttcgatcgta tagagtccct
   111061 gcgagaaaaa aaagggctgc acctatcaaa ccatgggaga tcatttgtaa tatagctcca
   111121 ttaataccca tgtttgttga agagcctatt ccgattgtta caaagcccat gtgagagatt
   111181 gaagaatagg ctattctcct cttgagatta cgttgactga tggaaataat agaggcgtat
   111241 acgatctggg ccgctcccaa caaaactaac catgagctat agatggagtg tgcgtgggtc
   111301 agtatcccta ggtttattcg gaccagtccg taccctccca ttttgagtaa tatcccagcg
   111361 agtaacatac atgtactgta atgagcctcg ccatgagtgt caggtaacca agtatgaaaa
   111421 ggaaagagtg gtagttttac ggcataagct attagaaaac ctaaatagat aaggacttcg
   111481 gatgttatag gatacgattt ataagtcaaa tcctgaatgt cgaaagaggg tgtctctgtt
   111541 ccatagaaac ccgtagttaa cgcagctatt aaaaggaaaa tggaaccacc agctgtatat
   111601 agaacaaatt tggtagctga gtatgaacgt ctcttcccgc cccacaaaca caaaagcaaa
   111661 tagactggaa taagttcgag ctcccacatg aggaagaaaa gcaaaatatc ccgagaggca
   111721 aataatccga tttggccact atacatggct aacattagaa aatagaatag tcttgtattg
   111781 cgtgttattg gccaagctgc cgaggtcgcc gaagttgtaa caaaacccgt tgatagaatg
   111841 agacccatgg aaagtccgtc gatacctgaa ctccaatgga aattaataga atttatccag
   111901 tttaaatttt ctaccaactg aacagattta gaatcaattt gaaaatggca atgaaatgta
   111961 tgaattatca ataagaattc tggtatacga atgcccggag tgtaccatcg gattattcta
   112021 tttccgttac gaggcagcat cggaagaagc aaaccagcaa agattggaaa gagaactatt
   112081 attgttagcc gaggtacgtt actaatcatt tatgtatggg aaagagaaag aaaaaagatg
   112141 ttgtagggtt gattatgcga actgtacatt tcgacccata ctcagacttc gttatcacga
   112201 aacttcgagt atgggccgaa aaagactgag gactaaattg gatcaatttt gtttcgttgt
   112261 ttatacccta tctctcattc aactagtaag ccagacccat actacgggta gtttcagcgc
   112321 ccagatagac acgtacactc agaaaatctg ttggacaagc ggactcacac ctcttacaac
   112381 ctacacaatc ctctgttcta ggagcagaag ctatttgatt ggctttacac ccatcccagg
   112441 gtatcatctc cagtacatcc gtgggacatg ctcttacgca ttgagtacag ccgatacagg
   112501 tatcatatat tttaactgaa tgtgccattt agtctattta ctcctatcgg atttttatat
   112561 cgaaatctac cgcatgtgga ttacgattag acctttgttc tattcctcat acggatgtta
   112621 ctgattctcg tctgggatgc atcccatgtc ccatgtacgg gatttgcacg gttgaatcca
   112681 ccgctagacc acaacctttt ttttatggtt gttttattga ctcgttcctg actcacgttt
   112741 ccgacaaaag agagatgaaa ggaacagaga tcaacgacac ggttcgttcg acactgacat
   112801 ctattactga atcgggtacc aatttgatcg gatccgggaa aaaaatccat actgatcaat
   112861 cgattaccat tttaacaaat caaattgatc gatacgagtc gatcttctgt ttcgtcgaat
   112921 aacgagagca agggctaacc caatggcagc ttcggcggct gcaacagcta ttatgaataa
   112981 acaaaagatt tctccccttg tttgctggat tgaattatca aaaagaagat gagagaatgc
   113041 tataatgtta atattaattg cattaaatat tgactcaaga cacattagtg ccctaaccgt
   113101 gtttcgactc gtgatcgatc caaagaaacc aacacaatgg ggataagcac ctaaaactag
   113161 tccgtgttcg agcataaatt atcaacttcc ccctccttct aagaatagtt acaatggatt
   113221 cctttttctt cctataaaaa actgtctttt catcgattct gtatttatag ccaaagtcac
   113281 catgattgat caagatgaag aattatcctg ggatgacggt ggaacaaatt tttttgttgc
   113341 taacccatca ttacgggcca ttgtaatagc tcctaccaga gcgattagga gtagtatcga
   113401 aagcagttca aacggaacga taaaggtggt taatagttgg tatcccgctt cttgagcatt
   113461 attcttcgga gcgtccccca cggaaataga aaaattcaac cgatcgattg attgtacatc
   113521 cgaccatttc gtaccatgaa tcatagcaat tagtagtgaa gaaaggccta cacgaactac
   113581 cgaagctatg gagtatcctg cattcaaagg tgtacgagga cccgccggct cgtcagtgac
   113641 catcacagca gacacgatta aaacatttat agctcctaca tagataagca actgtgccgc
   113701 agctacagaa tcggcattca atacgaggta tgatggagat acacaggtga acaccaaccc
   113761 tggaagaaaa gcagaatgaa ccacattagg aagtaatact actccaaaac tccctagtag
   113821 aatacctgat tctattaata ccaaaataac ttgatgaatt gattcagata gattcattgt
   113881 acataattga ttgctaaaaa tttttgtttc attttccagc tcattctatt ttttcatata
   113941 tccttgtcat cgagcacgac gagacaggtc ggttattatc ccaaaaactt aattgctgat
   114001 atgagtaatg gttcgatcaa caaccaaaaa tccatcaata actctttttg gtaagcgagt
   114061 tgttgaaact gtgtggatcg aaacgtcttg agaaatagag aggggtaaac gccccgaagc
   114121 tgtttggtcg taattcaatt catgacgatc gtaactcgaa ggttcatact cctcagtcat
   114181 tgacaaacaa ttggttgggc aatattcgac acgattcccg cagaagatgc aaactccaaa
   114241 atcaatgcta taactcttca attgcttctt tttcatgctc ttcaccaaca tccaatcaac
   114301 gacagggaga ttgatcgggc acactcggac acagacttcg caagcgatac atttgtcgaa
   114361 ttcaaagtga atacgaccgc gaaaacgttc ggatggtaca gttttttcat acggatattg
   114421 gatggttata ggcgaacggc tcgaatggtc taaagtaact gcaaacccct gaccaatgta
   114481 tttcgcagca tctagtgctt gttgtccatg attctgaaac gtcattaatg ttgaaaacgt
   114541 gtgatagata aacctaatct tatttttttt tttacttatt aaacccaaga atagaaataa
   114601 ataagtataa atctataaat atttacttat gctttaatcc tagatttaga tagactttac
   114661 ttaaagtgga tttgaaacga acgaaaaaaa ggataacata cgttatttaa gtgaaaaagg
   114721 ttggaatgga gctgtcagca acagattccc cagagagata ggcaagagaa atttccatcc
   114781 gagatctaat aactgatcta ttcttactct gggtaatgtc catctcgtca aaatagatat
   114841 gaataagaat aaataacatt ttgatagtgt agttacaata tctatcacta tcttaaatga
   114901 agtacttaaa tcactactga aaccccaaga taaagaatct tgtgcgagtt tccccaagaa
   114961 cggaattgat gaatcccatc cacctagata aaggactgtt acaaatgatg aaggaaccaa
   115021 tagattcgga taggaaccga cataaaataa accaaacttt attcccgaat attcagtttg
   115081 ataacctgcc accagttcct cctccgcctc tggtagatcg aatgggagtc tttcacattc
   115141 tgccagtgat gcaatgaaga acgctacaaa acctatgggc tgccgccaca gattccaccc
   115201 caagaaacca tatttggatt gcgtttcaac gatatcgacc gtactcaaac taccggataa
   115261 ggatagtcga cagcatcact ctggttgccg cctctaatgc agaaccgtac atgaatttgg
   115321 ttttcatacg gctccccatc gactcgttcg atcctttttt tgtaccgcga aatacggaac
   115381 ttgataagat ttccctatca atgagattcc gtttgctaga aagtgattgc ttctgaatct
   115441 atctctacct taccagttct ttcagaattt tagtttctta attgcaccaa accctttttt
   115501 tgtttcgccg taagataagt acaagtaccc acccatctag aaaagcacac ttgaaaacca
   115561 aggtacaaaa aaatttcagc aatctttagc aatctttttg ggttatggat ctgcaacttc
   115621 tcagatggat attctttaga ctaaatcaaa gtatctatat aaaaaaatct tgtttttgct
   115681 agatttggta gactgttaca aaggttgttt cgttccaaat agtcatgatt cgcgtagata
   115741 gaaatatact cgagattgag attctttcta ggtgtacaac tcagtcaccc ccaccaaagc
   115801 tgagccttct aaatcctcta aaaaaaaagg acaaatattt tgtttggtaa ttccccgaac
   115861 aaatccaaac ttatccgtat atatgtatat atatatatgt ttttttctat atttgtctaa
   115921 cgaatctctt gtgtatatta gtgttcctta ccatctactt tcgtttaatc ctaacaagtc
   115981 ctattttctt aggattctga gtatccgctg caggttttgg tggattcgcc taaatctgga
   116041 tttaagcggt gcctgccgct cggatatact ttacacccgc acacggtgaa tggggcttga
   116101 tctagtaact gcgatatgct gttcgatctc acccaaatga ctatttagtt tatgaagaaa
   116161 cgagacaata aattcctaag aagttttttc atcttcgttt cgttcaacga atcgcacgta
   116221 gggatattga caaaacacat aacgctaaag ggatttcata actgattgat tgagcagctg
   116281 ctctcagacc acccggaaaa gaatatttat tatttgaccc atatccagcc attagaagac
   116341 ccaagggtac aatacttggg atagcaatcc aaaaagaaac acctatattc ggattagata
   116401 ggattatatg ctgaccaaag ggtatcacca aacgacttat gaagactggt atgactacaa
   116461 cagctggtcc ggttttgaat aaccagggat cacttccagc cgggacaata tcttccttta
   116521 gaagaagctt aataccatct gtcaaggatt gaataatccc caagggaccc gcgtattccg
   116581 gtccgatacg ctgctgcacc cccgcagaca cttttcgttc gagccatacg atcactaaaa
   116641 cccctactgt aactcccacg accaacaaaa ggatagaggc tagaattcga attgattcga
   116701 ggggatctct agcaatatcg agcaagtgaa ctaattgttc caaataggtt tcgaaactaa
   116761 ttaccgtttc gacgatcgac ctctcccata ataatatcta tactacctga tattgtcata
   116821 atatctgcta acttcattcc ttttattaat tgggatagaa tctgtagatt tgtaaaacca
   116881 ggagaacgaa tcttccatct ccagggaaaa acactatcat ctccaattgg gaatacacct
   116941 aattcacctt ttggagcctc caccctcaca taatgttctt gcttaggtaa cttaatcgta
   117001 ggggaagatt ttttaccaac aaattggtaa ttgaattcgt tccattttgc atctccctgt
   117061 cgctgactaa accgccggcc ctctaaattt tcgtatggac ctcccggagg tagtttcaat
   117121 gcttgttgaa taatcttaat tgactctctc atttcgttga ttcgtaccaa gtaacgagcc
   117181 aacgaatctc cttctttttt tgattggatt tgccaatcga atttatcata acattcataa
   117241 ttatcaacct ttcgtagatc ccacttaact cccgatgctc gtaacaaagg tcctgataag
   117301 ccccagttga tagcctcttc tttactgacg aaacctatac cctctactcg tctcagaaaa
   117361 atgggattcc ttgttattaa tcgctcatac tcaccaattt ttggaagaca atacttacag
   117421 aagtcgatac atttgtctac ccacccatac ggaagatccg cagctactcc cccaattcga
   117481 aagtagttgt gcatcattcg catacctgta gcagcttcaa ataagtcata aatcatctcc
   117541 ctttctcgta atatatagaa aaagggagtc tgagcaccga tatccgcaag gaagggtcca
   117601 agccacagca agtgagaagc tattcggctt agttcaagca ttatcacacg tatataacta
   117661 gccctttcag gtactcggat atttgccaat ctttccggtg cattgacagt cactgcctcc
   117721 gtaaacatgg ttgctaggta atcccacctc gtgacgtaag gaaggtattg tacaattgtt
   117781 cggttctcgg cgatcttttc cattccccta tgcaaatatc ccagtactgg ttcgcaatca
   117841 acaacatttt ctccatccag agtgacgata agccgaagaa caccatgcat cgatgggtgg
   117901 tgaggaccca tacttatagt aactggatcc acttttttga gagacatatt cgtaaattta
   117961 ttccttctca gtagatgtca caaaatgtag tttcgagaaa aaaagacttc tgtagtaatg
   118021 cgtgttatac aataggaatt tttatgtact tttttattgt cgttccttca atctccgaat
   118081 attcaaattt ttgataactt tcttatatga aacgggatct ttattcgata gatagataag
   118141 aagacgtttc cgcttgccta gcaccctcca taaacctctt tgggatgaat aatccttggg
   118201 atgtagttct agatgagatg ttagtttcga gactcgataa gtcagattgc taatttggat
   118261 gttggcagat cctgtatcta cttcacttac taacaacgaa tcagttgatt tttttttatt
   118321 catttttttt ttaattgcct cttatgcttc gattttttat gatttttttg ctaggtacag
   118381 attcattact catattcatc gaggaatggt tttttatgag ggctcagcca ttgaagacga
   118441 atccatggat atgtcaaata cttggttgag attaccaaaa cttcggtaat ctcaaccaaa
   118501 taaatgatcg aattgatctt gatgtctata tttaccgatc atctgttcat gtcgattcta
   118561 aaaggtggtc ggatacatcc gtaacttgag cgtggtaaaa caacttccgt tactaatatt
   118621 gagacaaaat ctacctatac aggctagttc ttccagacgg taacttggcc atagaaaacg
   118681 cttcattata tgaatatcgc ttgggtaatg tgtttcactt tcgcaagatt gctccacctc
   118741 agtaagtaaa tctgaaaagt gttcctctaa ttctaattca ggcgttttca tatctacaac
   118801 ggattggagg aatcgcaatt ctcgacgacg tcccgaaagc agaacatcct caacgttata
   118861 ggaactatac tgttcttcta attcctttaa atttgttgat ttttccgtcg ctgtaagaga
   118921 tagagctgag gtaggttcac tatccatttc attattcact gatttcttaa accgattttt
   118981 gaacttatcg tttaaattcc gtaaaaggtt aatcgttctg taaattaaaa tatgatcctt
   119041 agagatcggt actagacgat gagcagaata aaaacataaa ttttctgcta tattacgtct
   119101 atttttatcg aaaaacaaac ttaataggtc tgattttatg cctgtgttag aacgaaacgc
   119161 aatgagatct tgatcatttt ccaatacatc aacaagaacc atgaaatttc tcaagtcctc
   119221 tgattttcct tccaacgctt tggatttcca cttccaccga gatagataat tgagactctc
   119281 tctctttttt aatgttatat cgtatttctg tttcaatata cctttaaagt tatcatctaa
   119341 ttctaaattc ttagacgtca agtctaaatc attaggtttt aagtttaaat cattaggttt
   119401 taagtctaaa ttattagata ttatttctaa attgtttgat tttaattcta aattattagg
   119461 tgttaagtct aaattatttg acgtcttttt ttcggtatcc cctttctttg tactggaaaa
   119521 actaagatta gattctattc tttttagaaa aaaaattttt aattctatag gagctggaac
   119581 tatccataac ttcaaatcaa aaattgaatt tatctttatt tctgattcgt tatttttttg
   119641 ataaaattta tctgcgtacg ctatttcatt acgataacca atatcctcaa catcaacatc
   119701 tggaatatct ccaatatctg gaatatctcc aatatctgga atatttccaa tatctggaat
   119761 atctccaata tctggaatat cttcaatatc tggaatatat tcaatatcat caattccagg
   119821 aaatgtatca attccagaaa attgtgggat ttctggagtt atttgaattc gatcgattcc
   119881 atcaaaagga tcgatttcat taaattcatc atctccagga attaccccaa aaacatcata
   119941 aaactcagca agctgaacca acgcatcaga tatatcatat aacccatgga ttaaaatctt
   120001 ggactcaaaa gtttgcttta gggaatcctg ttgtgtagca aattgctgcg tatgcccatc
   120061 tcgcagaaaa tcggtaaaac tatttaacaa atcaatatat ttgaaacgtt tattataatt
   120121 gttaatccga tcctttagta agggattttt tgcgtagatg gaatagcttt gtgattcttc
   120181 ttcccctaag ggtttattct ttttatttag attatccgtt tcgttttttt tgaacgtatc
   120241 agaattacat aaattgagtt tccatttttg gggtactaca ctatcccaaa cttctagtgg
   120301 taaattatat ctgtaaaaag aatctatcca attattccaa ttatcggcat ccaaggcaga
   120361 tttttttttg gagaatcccc aaccctctac ggattctatt atgctttcgt tgataaaacc
   120421 tgatacgaaa tcttcatccg ctggggtgat atcaacaaat ttttcgtagt ccgaaccttc
   120481 aatagatgga taaaagaatt ctggattttg tttcgaatcc ctggtgcctt tctttttcgc
   120541 cgcggcacca caactccctg gactattact gaatagaaga ttcaaatatg aatttccatc
   120601 tatactcgtg ttccacaaac tatcataaat ataagcctga gatattgatt caaacttgtt
   120661 gagccgcgag aaaaaccctt tggtcctggg aacggatgat cctgaatgtt ctgcttccct
   120721 gtaatcctca atagtgttat ttttcgctct tactagctgc ctttgtaatg caacaagttc
   120781 attaagatag taaacaagag ttcgttcggt tactcgacag aatattgagg ctactccaaa
   120841 aaactgttca gttacttccg ctagcgacag gcgtaattgc agaccaattc ctctaaaact
   120901 ggcaatgtct tttcttggta ttcccgaagg aataacaaaa atattgtccc tgttcttggg
   120961 tttgtcacag attcgtgact cattaatatc gataactggt tgaattttat tgttggtgcg
   121021 aaaagatgtc ctatctgatt caccaatact ccatttgggt tctatcaatt tttgatgctc
   121081 aattgtaaac gtatctctat caatattttt ggttttttta taactagaac tagagttatt
   121141 tctgggaact actccagttt cacacactga gtcaacaaat tcactagatt ttggaataag
   121201 caaaagagaa agtttcgtat ataaactaaa aaactgccgg gttcgccgcg gaaaattatt
   121261 ccgccaaata cgagaaagtt ccttcctaat gggtttccag aaagaagatt gtttttttat
   121321 ttttccgaaa ggggcctcta cttggaatcc ccaagccgtt aaatagctaa accggggtct
   121381 tccttgcaaa aagtgatcaa cattctttga taatcgatct cggacgggtt tcaaactctt
   121441 ctcccttcca ataatcgatt gcttcttctt gttacaagta tgccaaggct tcagctcaaa
   121501 cggatataat atttttattt gcaatccctc tttcaaccaa cgaccgggaa acctaatttg
   121561 cgaatattct tcgccgtcgt aagtacaatt aatgtaagtc tctctattcc attccatcca
   121621 atctatatcc cattcggagt cttgacgtaa caaactacgt acaagattct tacagattat
   121681 agctaagggc attctaaagt attttcgaag aattgcctgg aagactagta acaaacccct
   121741 tccactgtga atagggccta tatccattct ggcagcaatc attgaacgag cattgttctc
   121801 ggattccatt aatgcttttg tatttgaaaa atttcttgat ttttgtttac tctcaagggc
   121861 ttttgttctc tccagatcga tgaaagcctc cccagaatct gaactaaaga aatttacccg
   121921 tgcaggtagc ttgggtaagt taggcacttc cataaatctt aagaaaaaag gtgagtgtac
   121981 tttatcctcg aaaaacctcc aaagcggtat cttacgcctt ttcgaccgca aggctccctt
   122041 tacaattcta cgacggaagt cgggtactct tgcaaatcgt ttcactatct ttgtcgtttt
   122101 gcgtttcgtc ttcccaacat taattcccag atttctcaat tttctataac gaacgtcact
   122161 ttccatcccg ggaaggtcat acttactttc gaatattgct ttagtataat gaagcaacac
   122221 tttttctaga tcctcgatct cgtggatgga accgacttcg tgtatcagat ctcgaaagtc
   122281 tccctctcca ttaactgaaa gaatatttga tagatttatt tgattaaagc tatgataatt
   122341 ttcgtggagg tatataaaaa agagggctcg ttccgcagga tctaaatcaa atatgtcttc
   122401 ccaaatgaca tcaattctgg gtgaagtttc tatttcgttg acgatctctg gtatattaga
   122461 ctgtgataaa aatcgtccat tggccatgaa atgaaacaaa cgctgagttc tttttggtag
   122521 ctcttcccac ggaagggcga ctttcttcct atatttcgat tgtgagtatt tgcccgagat
   122581 ccaatcctca aatcgctcgt ccgtatcgat attgctctct atagttacta tggaatctac
   122641 cccacctaat gattctgtct ttttctgggt cacgggattc aactcatcca cagcgataaa
   122701 agtctgtgga gttccgattc ttatacgaga gaacttagcc aggaaaggat cataaacgtt
   122761 gggtagtctc gtactactct ccgcaatagt caatctagcc tctttctcca ttgcattcca
   122821 aaaggtagac ccagcatcta acaaatcgat tcggtccttt aattctttat ctaaagactc
   122881 agctcttgct aactcctcca aaatccaatc ttggtgtgga gtagaaggag ataccgaaat
   122941 actgtagttt tcgttttcta aagaattttc catttctttt tcaagaattg acgaacctgg
   123001 caacgatgcg aagcataatc tctgctttcc atcagtcaaa caattaccaa aaaagtaatt
   123061 agatactttt gtcttgacaa gactactacc gttgactcta ctaatcctct tgaatcgtgt
   123121 aggctgattt gatctggagg gatcgaaaaa agaagcaggc catggcttga aaatccacca
   123181 gattatgtct gtagattcta atttctgaaa ttccaagtct ttatcaataa attcattttt
   123241 gtattttttt gtgcagaagg gtactggtgc tctacccaag taggatatta gctgaacggc
   123301 tgtaataata ctaaaagttg cttgcatagc gcgttttacc aatagataaa ccatcggcga
   123361 atctctctct atccgaacaa tgaatagtcg agataaggaa ctaaatatta tgtgacctaa
   123421 tagccaaccg atcaaactgc taattagaaa aataccgttg ttactccgac gaaacagaag
   123481 aagatgaatc agtctcgcta gtacagggct tggtaataaa gttggattta aaatctgaaa
   123541 aagaaagcta ttcagaaata tacgaaccat tcgtggatca cgcaatgtag tagcgggacg
   123601 taagtcctga gaattttgta agtcctttat ttgaaaccaa aataaaaaca tgtatggcac
   123661 tactacaata gtaagtaggt gtggtttcga gaataatata tataggggtg aacaatatat
   123721 cgatagaata attaatagct gtccgatcat tgatccactc aaggcgacaa taccgcaaag
   123781 attcccccca gtaaccaaag ctcttacaca tagaatttga gaaaatccaa caggtaatgt
   123841 tgttagtaaa ccataataga gaccgaataa tacgtaggca ctcgttgtgt tgatacaaag
   123901 cactgacaaa acttgaaata tatatataat cgttttagtt ttctttattt ttttttttct
   123961 actactccta ctctcgtttc tgtgacttct tctcaaacct cgttattttt tttttattgc
   124021 ccattttttt tttaagctcg aatcagtttt cttactatct acattataca cacaaacatt
   124081 caaaaattcc aactaatttt tttacattta cagacatata gcaattaatt cgataccaaa
   124141 tatctaatgt aaagtgtcta aaagacttat tcttaatcat aaataaagaa gatgaaatag
   124201 aagaatcaat catatgacta agaaacttta ctttatagtc tccacgaatc tctccataac
   124261 gattagtaaa aaaaaaaata gagttcgtct atcttgatat agaataaacc aaaagttcct
   124321 gactaaatct ccactatctg ccttgacaga tttttccaat ctaagagaga gtcgtcattg
   124381 cgtcgcaggg gacgagttac gagctcaaga acatctctgg cattggtaga tccatgaatt
   124441 tgagcgaatg tgaattcaac ggaccatttc gtatcgatac ccctcgcctc caaaggatta
   124501 gcatgggcca ttccggtgat cgctaggttg ggtcccagtt catgcatacg ctgtacctga
   124561 ctataattat ccggtttctc cacaattcgg ggcataggca ccttcatctt tttgcaagtg
   124621 ttttgcaaaa gtaacgactc agcagcttga tatcttttgt ccatataagg aatacctatt
   124681 tcgtaaacga tcattccaca tcgaattaga aaccttgcta tggatacttc taggagatta
   124741 tctcccatta aaaaaatgga tttccctgta actactccga tgtaatccct caagcttttc
   124801 caaatatcag tctctctctt ttccaaacct tgaggtttca catcaaaaac tgagcatatc
   124861 ttttcgatcc aggctcgcgt tccatcggga ccaattggga aaggtgcccc aatcaactga
   124921 catctccttc gacgcatcag tgttgttgct gtacggctca ggaaagggtt tacgccgcag
   124981 acacgaactc cctcacccaa agcaggaagt tcggcatacc tctgggatgg taaccagcct
   125041 gacacatgaa tggattgtcg tcttaattcc gagtttagtt gagaagctac gatcgaaggc
   125101 aaggatccga aaggtactga agcatgatta ttagacttgc tccttgtgca ggtagattcg
   125161 ttaattcctg cattttccgt ttttttttta gcgatgtcgg cagtgtagta atcatattcc
   125221 ggacaccggt gtatcatggc tgctaatacg gtatcttctc cctgagtaaa ggcgtaatct
   125281 gatccgttag ctcgtgctac tacgatgggt atctcgagtt gactttccag ttttggtgct
   125341 attccctcta aatccatctt gattatttct gtggtacatg tgccaatcca cacaataaca
   125401 ctagggtttc tatctctttt tatttgaaga cagagtcttt ctaattcttt ctgatcgttg
   125461 agttgagctg atatatctcc ctcttccaat tctgccattg cataacgagg ttccgcaagg
   125521 atcataactc caagagcatt ctgcaggaaa taaccacaag tcttcgtacc gataaccaaa
   125581 aagaaactat cttcgatctt ttgatgtaac caagctacac aactgatagg acaaaacgtg
   125641 tgatagttgc cagtttcaca ttcaaaagta gtagtttcgg aagttctcat gaaaaccttt
   125701 ccttaaaaaa aaaaaatata tatatatata tgcagagact ttaaattctc aattttaaat
   125761 taatgtaaaa tccaattgag tcttttgttg attatccgac gtatttactt ccttaccaga
   125821 attggggttc aaataaaagt cggagagtaa actaaatgat tctctatctg gaacttctct
   125881 tggcacaacc ccttccggtt gagataaaat ctgatctgct atgttcaaat aaaaattaca
   125941 aacataattc aggtccggtt gaaattcagc catttcaaac aaagtctttc cttttactcg
   126001 tgatacccga atgtcttcta ttagaggtag tacttctagt acgggcattg gacaagcctc
   126061 gacgtattta tcgataaggt ctctttgaga tgtacgattt cctactagac cagctaatcg
   126121 caacggatgg gtatgtgctt tttctctgac tgatgcagca atacggtttg ccgcaaaaag
   126181 agcatcaaac ccattatcag ttattgtaat gcaataatcc gcataattcg atggagctgc
   126241 gaagcctcca cagactacat cccccaagac gtcaaataat attatgtcat attcataaaa
   126301 agcatttaat tctttcaata gttttactgt ctctcccacc acgtatcctc cgcatccggc
   126361 cccggcgggg ggcccacccg cttcaacgca atctacccct ccgtaacctt tataaattac
   126421 atcctcgggc caaacatctt cataatgata atcttttgat tgtaaagtat ctataattgt
   126481 aggtattgaa aaacctgtga gtgtgaaagt actatcatgc tttggatcac atcctatctg
   126541 taatactcgt ctccctcgcc ttgctaaagc tatggatatg ttacagctgg tcgttgactt
   126601 tccgattcca cctttaccat aaacagctac tttcgtttca caaagctcca attcattttg
   126661 atacctcccg actactcctc atgctcccca ttcctaccct accacaatcc aaacatacac
   126721 ttctattaga ataatcccgt ggctattcta ctatgcttct cggagggtgg ggaatagaaa
   126781 ctcttgattg gtcattgatc cgtacgaatc atggggaggg ggacaaccaa ccacgatcgg
   126841 ccatggccgg agtcgatcgc gcgacgcgag cccccccacg attcgggagc tccatccact
   126901 atccaaatgg gattgctata gccgtcgctt cctcctataa taggagttgg ggtgtacgcg
   126961 aattccatag aaataaaaag ggtggttgtc tgtgaggcaa aaatccctac tttttcctcg
   127021 gtagctcagt ggtagagcgg tcggctgtta accgattggt cgtaggttcg agtcctatcc
   127081 ggggagattc atacctcttc ggtggaatga aagagtttca gacggtggag attttgacgt
   127141 cttctccggc aagagaactc gattcacgcg agaataaata agggggaggt acaccccata
   127201 atgttattaa atttgatcaa tatctacatc aagaattccc cgggtctgag caggataccc
   127261 aaaacttccc tgtgggatgg gtcgcttgcc acacccacta cagaacgaat aaattgacaa
   127321 ttttcttatt ctttctactc gttttgtata acggaaagac ttatataggg aatgatctaa
   127381 atttttcaat cattttatat cataatgttg ttctatcagt aaaaagaaga gatagatctt
   127441 cctcttactg attcgacctt tggatacccc tgcattgcta gagacctaga ctgaatgaag
   127501 agtatctaag gttttttata tgatattgga ctttcattaa aagattgttt cgttgttcta
   127561 tccaatgacg tctcacaaaa ttggaacgga tcgaatagat attgataagt ttcaagcaac
   127621 atattataga taaggaaatc cttgaatgga gagcggttcc gtttccatct acttctatga
   127681 accagaagcc tgaaacgagt gaatcgctcc tgcaagtctt ctattacaat gttttgatac
   127741 aagtgaatgg gaacaaatgt ctgtggatat tgcggatgta tatgcataaa ctaagtttct
   127801 ttgacgtatt cggaatgtcg ctcctcatcc ggagggaagt tattgcaccg cttgacagat
   127861 gattcagtca tcgatttcgg atcataccca cgatagataa aaaaattcag aatttttttg
   127921 tttgagagat gtttttcgcg ctcccttctc ataccgtaag tgacataaag cctacgcacc
   127981 aattcttgct tcgccaacaa acaacgatgt ggggaaggaa tattaggatc cggctggaac
   128041 agaagcgtgg gatcccagac aaagcgcccc cccaagaatc gagtcggttc atcggatcga
   128101 ttccattgtg tttcatattg attggacgag tcggagattc ccaattccaa aaattgctca
   128161 cgtaacgaga gattatccaa tcggtcttcc agttttttaa tatatctttg tctcaaccta
   128221 cctaaagctc tctcataacc gaaaagatat ccttttttat catacgatct attttcacta
   128281 tacttaatcc tattcaattc gaaatcccgt tggggtattt tattctgact ttggtaaagg
   128341 aggattatat tatacaaatt attgaattcg gataatactc ttatcgattc gtaagtacca
   128401 cttcgcatga aactgaggcg ccaagccttg ggggaccagg caatttcacg cgatacttcc
   128461 atcggaatcg agtcgatttc gagtgactgt ttcattcgga gggttaagct attaaacacc
   128521 cctattctcg tagatttgga ggaacaacct gcataggtta tatccgaaca gtaactgggt
   128581 tcagtagaaa aaggaaagga aagactttga ttggattgat ttctgcttct acagatttct
   128641 gaacatggga aatctttcga gaggttttct agaacgccac aagctaggtt aaaaccattc
   128701 tctacagctt tatcaagaat aatgcaattt tctttctttc ccatatccgt ttcgaacgaa
   128761 tcgcgggccg ctaatccagc tagtagccct gggatatgcg aaaacagagt gaattcctta
   128821 attgttgatt cggttattgg gggttccacg taccagttag acaaatagta aaatcgcctc
   128881 tttgatgcat tactaccact agatagaata tttgtgggat aagtatctat caaactattt
   128941 ttgagaatag tttctactat cctgtgagaa tgaatattat attcagaact agattctgtt
   129001 tcattgccta tacaagtaac aattgaatgt tgtctatgtg aagctaatcc aatgacatca
   129061 ctacataaaa ccttttttct tctcgaagta ccaattaata acgcttcatt agcagaaagg
   129121 aatgaatctc gtttgctata acccgtagtt ccagacccag taccttcaag aagaggcgaa
   129181 ttagcttcta tttcgaagcc tttgatacgt aggaggattg acaatccttt ctgacgttga
   129241 cacctgttgg accttcggaa atttattaat tggtttggcc ggttcggagc tatcggagct
   129301 ggatccaccc ttgctggtac atgagtcgaa gcaataagaa taatattctt acgaatgcga
   129361 gagttactgc gctcattacc aatattactc agtatcaggc aaagcaaaaa cctgggatta
   129421 gcttctagcc tgtgatacga acgatgaata ttcaattcat gaatatcttg aatccatatc
   129481 gtgcagggag acacctctct cgctattcca aaaacgagac ccaatcggcg tacgctctct
   129541 ctcgagatga aacttccatg tacatttctg agatatgatc gattgtatag caactttctt
   129601 attggtagcc tcaccaacgg aaagtaggaa ttggatgcta tatccctaat gacggaagat
   129661 cgtccagttt ctatgggtcc tactaacgga gttccctcag atggtaataa tcctgattgg
   129721 agtgagatag gtatgtcatg acatggcata cctagaacgc ctctccgtct cgtcgttgct
   129781 gaaaatagaa gatttctttc gagggcgaaa agagcccact tctccgcagg atctaaccta
   129841 cggatcttgt aactcaatag atcgttttga cagaattgag gtaggtatgc caaaacatca
   129901 gatctttctt gtggggaagg ttcataatcg atccgactac tcgagaaatt agaattggaa
   129961 ttcgatttcg actgatactt ggaaatagta ttattcgtta ctaaatagtg cgttaatagt
   130021 tctttcttac tattaaggat atcggagctt tccctacaaa gtatccacaa atctagttcg
   130081 tttttgacga aggagaaaaa gaatatatta tttatgtaat tcgagaatct cttcaaataa
   130141 tggattagta catctctcgt ttgcatttgc cttgttgaag gggaagaaaa tcccttctct
   130201 gaataggatc cacgcattgg gtctattaaa tatccaatag tattgaaacg tttccatgaa
   130261 tgaagggagt tagagcccga aacggcagat aaaagatact tggataatgc aagaacgtat
   130321 aatactgaaa gaacgaagta agataagata agcttattgg aaaattgaga aactaaccac
   130381 cttgaatgtg acatcttcgt ttcattagga aattccttga aaaggataag atctattttg
   130441 gataatcttt tattggtaga atcattcttg aatctcaatc ttaggctttg tgatgaataa
   130501 gttttggctc tatatacacc ctcagaaatt cttttataaa ttctaggtaa agggtaattc
   130561 gggtcatcac ttattttatg tactacttct ggatatgttt ctccaatcag atcgtagaaa
   130621 tatctccacc agttaggggt aaaaaaccaa ggtatatact ctctgaatag gctccatttt
   130681 tcaaagatat tgtctttcca aaagatcaaa gatatcttat attcgttcaa acctttcgag
   130741 aattcattga aattgataag atggaatggg cgtataggtt ctttccgaac atacggatct
   130801 acgattttcg tatcttcgtg cgaaaccttc ttcaatccta ttagagatct tgatgttaca
   130861 tcgttgcgta gtgagaatct tagcgaccag taaagcattt tcaattcttc tggttcccag
   130921 aaagacccaa tggatgaatc attttgatag aatcgattct gggttaaaaa attccccgag
   130981 tctgatccat cttcgatggg cttttctaaa tcgacttgat ccaatcccag actcttaggg
   131041 cgaggtcggg gtcgccgatc cgccgatgga ttatagtttc tcaacgtttt tcccaaacga
   131101 attccatcgc tactgcatga agatagaaac gaatctcttg tttcatgagg ggacgaactc
   131161 agccccgaca gtaatctctt cagatccaaa aaaggaaaaa ttctatctga acgagttgat
   131221 gatgatgtcg caggtttttg cggattagat ggaataagtt gaaccgttgt aggtacatga
   131281 ccaacagttt cctccccttc tgttcgtttc aatagactgg gtgataacga atttgacagt
   131341 tgggactgaa tagatgagat ggtattgtat gagacgactt cattattgga gtccacatac
   131401 ggattctcta agacgttggg atagctactg ctgcatctcc caataaagaa atcccttttg
   131461 attcttggaa tgaaattgct tctagcacag tcccatacag gtgagttaga gtgttctaga
   131521 agctttggtg tattcgcttc atcggagata tatctcgaaa tactttcatt aatgtctttg
   131581 tttgaacccc tcccacgact cgaactatct agaagcagat tccaaatctg cctacccgta
   131641 gtggaaagaa catcattcga gaatcttgtt cgggtagatt cgatgtgggg taacccaacg
   131701 agaggcggat tccctgcggg ttctaacgag attgacgagc ctatggattt tttatcaaca
   131761 atcaacgatc tagactcaac gattaaacca ttttttccct cgagaatcct tcttttgagg
   131821 aaggatatct gtgctgcctt agttttaata ccaagtaatt tcgataagcg attaagcttc
   131881 gaaagaccta taggattcaa cttctcggtg taataatcga tcgtatctat cacaaatttt
   131941 tggcgagtaa cttcggtaac aatcgttttg taaagaagta aaacattgag aaatcgatga
   132001 ggatacttct cgttattccg agtgatgttg ttgatactag taccaacact acctagtagt
   132061 tcgcttctcg tttttgatac accgcaaatc gatttatcta agtcatactt tagttttaaa
   132121 gatactctcc cgaaagagga gaaagacgaa tctccgattg tatcgagcca tccatgcgca
   132181 tttgactgga catccctata ctcatcgatt tgaaatgcaa aatatccacg ctctatgtta
   132241 tctttccatt ccaataatct ttcttcaatt gcaattcttg ttacaccagt ggattccccg
   132301 ctccccgccc agccacccaa ccgatatttc atccggaaga gatatttgct agctaatcca
   132361 cagaaatagt catataaaat aagtgtgtag ttctctctca ttttcaatgg aaatctttta
   132421 ccagatttct cgctattctt aataccaaga attcttgtcc caatagaaat cggattcgat
   132481 tcctcatcga tcaaaagaaa tcgattgagt cgatatatta aagcattcct catttgtgaa
   132541 taaatttgta ggatgggagg gtctcccccg cctccgtgac aatctaaccc ggatgtacca
   132601 taacgagacg gctttttatt tatacagaac gggaatgaag acaattcgta aaaggcttcc
   132661 cgctcgggat ggaacaccga cccacccccc tcggattcga ataagatctt atcgcaggag
   132721 tctgcgggga tttttaaatc gtttttcaat cctgttgttc gtagtcgatc cggatcttgc
   132781 ttgttagata ctttccagga aaatgatgaa tcagaaccat tcttgtaaaa gtcaattcta
   132841 tttttggtaa gtcccgcata tttatagaat ttgaaaaacc tattggaatc ttctagaaat
   132901 ctatcgatcc ataatggctg aatcctctca gtctcgtctc tggatatatc ttcgctaggg
   132961 agtgaatccc tcactaagca gaccctccat ctgcccgaaa ccagaggatg cctttgctcc
   133021 ctcgtcgaac ctgtggaagt atcttcgttc gaagctaaga aatagtaaga atcaggtgtt
   133081 cttcctttct catccctttc aacagataac gatcttttga attgagggac gcagtaaggg
   133141 aagtcactgg aattttccac ttgttctttt cttacttcga cactcctatt cattgttttt
   133201 gctaataccg aaccttctcc gatcgaactt cccttattca ggcaatgcat aaaaatcggc
   133261 attgctagta acactaggat ttccaggatg acggtactat ccctcctcac cgaacgacgc
   133321 ggattgcgta gagggagcag attcagaatt catgagtcaa atgatctgat aaaaggttca
   133381 tgactggaga gcggacccat cagaaatttc ttgagatgtt ggtccttcca taatctgaag
   133441 aagtagtcca atccaccgat ttctactaac ctcggaactt tggatggaga atatggactt
   133501 cctacctttt tttctctttt cattttattt ctatgcgata gagactatct atttatcaca
   133561 atgattatac agggaatcct taaaagttca agatgcaata gaataagtac ctcaagtaag
   133621 tagagtaatt tctatacaga tttttgtaga accggatcgg gaattccgaa tggttattac
   133681 attactgggg agacctgtgc gtaccccacc caccttttct cataactttt tatattccaa
   133741 gcgataagaa cgagttctct aactaattga atgggcgaac gacggggatt gaacccgcgc
   133801 atgatggatc cacaatccat tgccttgatc cacttggcta cgtccgcccc ctttgctact
   133861 cactcggccc tccgagcggg gaagggaaca ggatctaccc atcaagccat taatagctat
   133921 taaggtcctt cgattgatac acatacatat ttgttgtgta tataacgaga caatgggaaa
   133981 tccgtggaat gagggatata cccccaaccc aatctattca aacgattggt agattacaag
   134041 cattccgtga attttcataa tattttttaa tacctataca caggagtatt ctaaatattc
   134101 ttcagaatcc aagttgggag ccgacggttg taggatcatg acaaaccatt acctttcttc
   134161 ctgtttgttc catgggacga accttcgttg gacaccaaac cttccggaac ggaaaggttt
   134221 ggtatccagt tacactgcat agctaaacgg gtattatccg tttatagaag gagcttcaac
   134281 agaagctaag tctagaggga agttatgagc gttacgttca tgcataactt ccatacctag
   134341 gttagcacgg tttatgatat cagcccaggt gttaataaca cgaccttggc tgtcaaccac
   134401 agattggttg aagttaaaac cattcaagtt gaatgccatg gtgctgatac ccaaagcggt
   134461 gaaccagatg cctactacgg gccaagcagc taagaagaag tgtagagaac gagagttgtt
   134521 gaagctagcg tattggaaga tcaaacggcc gaaataaccg tgagcagcta cgatgttgta
   134581 ggtttcttcc tcttgaccga acttgtaacc tgcgttagca gactcattct cagtagtttc
   134641 tctgatcaaa ctagaagtta ccaaagaacc atgcatagca ctgaatagag agccgccgaa
   134701 tacgccagca acacccaaca tgtgaaaagg atgcataagg atgttgtgct cagcctggaa
   134761 aacgatcatg aagttgaaag taccagaaat gcctagaggc ataccgtcag agaaacttcc
   134821 ttgaccgatt gggtagatca agaaaacggc ggtagcagct gcgacgggag ctgagtatgc
   134881 aacagcaatc caaggacgca tacccaaacg gaagcttagt tcccactcac gacccatgta
   134941 gcaagctaca ccaagtagga agtgaagaac gatcagttcg tagggaccac cattgtatag
   135001 ccattcatca acagaagctg cttcccaaat tgggtagaag tgtaacccga tagctgcaga
   135061 agtaggaatg atagcaccag agatgatgtt gtttccgtat agcaaggaac cagagacggg
   135121 ttcgcgaata ccatcaatat ctacaggagg agctgcgacg aaagcaatga tgaatacaga
   135181 ggttgcggtt agtagggtag gaatcattaa gacaccgaac catccgatgt acagacggtt
   135241 ttcagtgcta gtgatccagt cgcagaagcg accccatagg cttgcgcttt cgcgtctttc
   135301 taaagttgcg gtcatgataa tctttggttt tcaaaaaaat tagtgattcc ccaggctagt
   135361 aagcttgttg attcgtagta tatcacgaaa acctatcggt gtcaactgag gtgggtaatg
   135421 caccaagggt ttgcatagga tgaactcctt ctaataagat aataagacta ttgcttctag
   135481 ggctatcgct taccgtagag cctttgcgta tagttttggg agcatcaggt gtgccgagtc
   135541 gggttggttt ttcactcgcg agtcgcgacg cgagtagtaa aaccgagccg agagtggctc
   135601 tatcttcctt tcaaaaagaa tttcaatacc aagaaaagac aaaattattg gctatgtaat
   135661 ctaagtaacc cgcctaagta aaggtcgctt ccctttaaga taagaggcgg cgggtaaaga
   135721 agagcaagcc atcgttttct aagctaagag gaatgatgcc tgaaagaggg ctgactcttg
   135781 cagaatagga tgtttgaggc gtttcatggg taggcttcac actcataatc agtcgagttt
   135841 ccgcttgctt ctttccttcc cccgacgaac ctttcaacct cacattagtc cgtccctttg
   135901 tgtaagctaa agaatctaag aatttctaat atgagggatg attatcaacc ctcgcttatg
   135961 gcttagattt ctcctactca tcgttcaaat cctaattatc catcgtttgt ttgtggcgca
   136021 ttccaattcc cgacaccccg cgccccggtt ccaatccaca atcttttgat tgtggattgg
   136081 agcaagcctg aaactaacgg aaatgggcaa aagctttgtt agcttccgcc attttgtgag
   136141 tctcctcctt cttccgtata gcattaccgg aatttctggc agcatccatc gattcgtcgc
   136201 tcaatcttaa agccatactt cgacccgaac gctttcggca cgcgatcgat gaccatcgga
   136261 tagccgaagc ttttccttct gcgggtacca cttcaacggg aactcggtag gtcgatccac
   136321 ctacacgctt ggatttcgtt actacatcgg gggttacacc acgcactgct tgtcgtagaa
   136381 cagacagtgg gttcctattc gtcttttatc taatccgctt catagcccga taaggaatct
   136441 gataagctaa tgatttttta ccatttttag ggacacgatc aaccagcatg cttactaatc
   136501 gattacgata tattggatcc gattctatat ttctatttct gttcgctaca ctgctccgat
   136561 gtaacatgag tttgcagata tgtcagattt cattcaattc ttttatccca atggtatctc
   136621 agaatattat tttggcttct tcactccata ttgtagggtg gatctgccgg ttagtcggag
   136681 acctccctcc gaactgcacg tacgactctc atcgaataca gctttccata tgattgaata
   136741 gaaactactg aagtgacttt ctttttcaat cacttcaacc ttagtgatca tatttactca
   136801 ttatgcattg agtatccgtt tcttcctcat cattctaaag ataatagaaa aaagcaaaaa
   136861 aagtttaggg atggaagaaa taaaatcttg catttcagtt atcttactca aaatgtccgt
   136921 gggtttattg atccaattac cgaacgttca caaaacaaaa attccaccga atctccgtaa
   136981 tcatagcctg aacccgttcc aagaggaaga gacattctaa gattttctgt tctgggtaag
   137041 agtccgggta aaactcaact tactgggatg taatacccta gacaccaagt tgtttcacgc
   137101 aaatagatgg ataattctca atcctccttg tattgtagta gcaggcttca gtcccctggc
   137161 aatgctgggt cagctacacg ttcgacatat cagaacaact gatacggaat cactgcgatg
   137221 atacaagttg cgacaatgct ctgcaacgca ctaggacgcc ctttcttacg atcctttacc
   137281 cccacagcat ctaatgttcc tctaacgatg tgatacctca caccgggtaa gtctttgacc
   137341 cttccgcctc tcacaaggac caccgaatgt tcctgcaaat tatggccaat acctggtata
   137401 tatgccgtta cctcgaactt ggaggttaat cgaactctgg cgactttacg tagggcagag
   137461 ttaggttttt ttggtgtagt tgtggaatag ttgacagatg agtcagtttc aatgtcacta
   137521 tacagaaccg tacgtgagat tcccacctcg tacggctcct cgtcattcaa ttactcttaa
   137581 gagaaagagt acaaaattac tttcagctgt tctcagctac gaaagaattt acaaaaaaat
   137641 tagaatgttt tcaactcatt tttcaatctt tctttatagc acggatagaa aaacgaaaaa
   137701 cctatcagat ttatggatag atttgctaat gagtttctcg ctttcgcgtg agtcacgaaa
   137761 cggatcggat agagaggaga ttgacgagtt ggtataggct tatccatatc attaaatacg
   137821 cttcgataag gaatctattt tttttttatg ttatggagac agcttcgata tctgactttc
   137881 gttctttctt tcgttccaac gaggctacct gagagggatt cggtaaccta gctacctaat
   137941 aagtaggtga gtaaagatac gtatctttat gggataggat ccgatgactg ctcgaggccc
   138001 gctagtagcg atgatgctga agcagcaatg agagaggaaa ccgggggtat gtacgaaaaa
   138061 gaagagaggt tattcgtctc ggtgattctg gcttagccag cttgttccgt gacgagccac
   138121 tgagtcgagg cctgcgtcct atttcccccc cccgtggacc ggatcagaaa tccaggttcc
   138181 gtgggaataa gattttacca cgggagcttg gggaggtcaa gttgttatta ctaccaacgg
   138241 gagttactca gtaagacgta tacgaatggt accaaacagt gtcgacaacg aatgtccact
   138301 ttttcgcttg taagtcggaa gatggagagt agttgttttc tctatctaaa aatatttcaa
   138361 tatcaaaaag ttattgatca cgcgatcgaa gggttctgtc tgaggaggag aaagcatctc
   138421 cccaggtaga ggcgcgggta gggacaggca aaccatcgct ttctaggctg agggaatacc
   138481 tgatccaccc aggaaaagct gatcaacgat gtacaataag agtaccgatt cgtgggaggc
   138541 taaggctgag cagccccccc gcgagaaagg ctttgggggt ggggtaggtc tctcgcctgg
   138601 ttttctgtaa cgaggttgcc tgctggaggg ccaagtcaaa aagtattatc tctccgtcct
   138661 atcctttccc gagaaagagc taattcttgc agaatagggt gcgtgcttga gaaccctcct
   138721 ctgtacgtac gcttctggat cgaatagagt cttcaagaat gtctccggag gagtagtaag
   138781 atacgggttc aaccgcgcgc ttgatcccac acattccgtg taaaactata taatgggccg
   138841 ggtaacgcaa caaaaagtat ttagctccta gaggccatta tccaggctac ggcccgccgc
   138901 cttcgccaac agccacgacc cctcaaggtc ttgaagaggc ttatgggatt gacacgaagt
   138961 agcgggagcg gatacactgt ggatgagctt gaggctggta cgagatagag aaacccgggc
   139021 tgtgcctgga gataggagac gattaccaat cagtttcatc tatggaaatt ccgaatcagc
   139081 ttcattcatg taggaagaag ctataagtga tgcaactacg aatctcatgg agagtttgat
   139141 cctggctcag gatgaacgct ggcggcatgc ctaacacatg caagtcggac gggaagcatc
   139201 ttcatggtgt ttccagtggc ggacgggtga gtaacgcgtg agaacctgcc ctcgggaggg
   139261 ggacaacagc tggaaacggt tgctaatacc ccataggctg aggagcaaaa gggagggatc
   139321 cgcccgagga ggggctcgcg tctgattagc tagttggtga ggtagcggct taccaaggcg
   139381 acgatcagta gctggtctga gaggatgatc agccacactg ggactgagac acggcccaga
   139441 ctcctacggg aggcagcagt ggggaatctt ccgcaatggg cgaaagcctg acggagcaat
   139501 gccgcgtgga ggtagaaggc ccacgggtcg taaactcctt ttctcagaga agaagcaatg
   139561 acggtatctg aggaataagc atcggctaac tctgtgccag cagccgcggt aagacagggg
   139621 atgcaagcgt tatccggaat gattgggcgt aaagcgtctg taggtggctc cttaagtccg
   139681 ctgtcaaatc ccggggctca accccggaca ggcggtggaa actactgggc tagagtacgg
   139741 taggggcaga gggaattttc ggtggagcgg tgaaatgcgt agagatcgga aagaacacca
   139801 aaggcgaagg cactctgctg ggccgacact gacactgaga gacgaaagct aggggagcga
   139861 atgggattag ataccccagt agtcctagcc gtaaacgatg gatactaagc gctgcgcgta
   139921 tcgacccgtg cagtgctgta gctaacgcgt taagtatccc gcctggggag tacgttcgca
   139981 agaatgaaac tcaaaggaat tgacgggggc ccgcacaagc ggtggagcat gtggtttaat
   140041 tcgatgcaac gcgaagaacc ttaccagggc ttgacatgcc gcgaatcctc tcgaaaggga
   140101 ggagtgcctt cgggaacgcg gacacaggtg gtgcatggct gtcgtcagct cgtgccgtaa
   140161 ggtgttgggt taagtcccgc aacgagcgca accctcgtgt ttagttgcca ctactaagtt
   140221 tggaacccta gacagactgc cggtgataag ccggaggaag gtggggatga cgtcaagtca
   140281 gcatgcccct tacgccctgg gcgacacacg tgctacaatg gccgggacaa agagctgcga
   140341 ccccgcgagg gcaagctaac ctcagaaact cggtctcagt tcggattgca ggctgcaact
   140401 cgcctgcatg aagccggaat cgctagtaat cgccggtcag ccacacggcg gtgaatccgt
   140461 tcccgggcct tgtacacacc gcccgtcaca ctatggaagc tggccatgcc cggagtcgtt
   140521 agctcaaccg caaggagagg gatgcctaag gcagggctag tgactggagt gaagtcgtaa
   140581 caaggtagcc gtaccggaag gtgcggctgg atcacctcct tttcagggag agttaatgct
   140641 ttttcggcac tgtggtctta tactcaccgt tccaagcctg gaaacgggaa aattcataat
   140701 ctaaccgatg ggattctatc ccggcggtga ggcaggaccc agcccatgag cttacttcct
   140761 caggtcggaa caggctgaga gtataattct atcccgaggg atgaatagtg gggtgggttc
   140821 ccctgctccc gttgttgcgg cctccccgat agggtcgggg aggcccgcat gacgggccat
   140881 tagctcagtt ggtagagcac gcccctgata attgcgccgt tgcgcctggg ctgtgaaggc
   140941 tttcatacac acgggtagtc tgatgtgccc atcggcgcct gacccgaaga tgcgtatcat
   141001 ccaaggaacg ttagcatggc gtactccttc cgttattgac tagatcgggt ctcaagaccg
   141061 aactactctt taggaggaga tagatgaggc gattcaggtg agatctactg gagattcaac
   141121 ctcccattca ctcgtgggat tcgggcaatc cggggaggac cgatcaccgc tgacggaccc
   141181 ccccctcggg aatctataca ttccttatca atgtgtggat ggctatctct cgagcacaag
   141241 ctgatgaatt tcgggccaga tgtgagagac ggagcacctg ataacgcata ttcacggacc
   141301 aggaactacg ggatcaccct catcatttga cgggtgacgg agggatcata ctacacgagc
   141361 cttttctgct tccctcgggg gtccatcgga gcagcaattg atgaaagtta tacaagtggg
   141421 gtccaagtcc tagaaagact cctcggagag gggaggatct cggacttaga cataggaata
   141481 acacccgacg ggaagaactc tccagtattc caccgaacct accgggtatt ccaaatagcc
   141541 tccgatttta tgtaacgaga ttctttgctc atctttcagc gatgggagga gcgggttcgg
   141601 agaaggatcc tagagtgtac ggaattgatc caggagggtt ggtccctcga caccactcct
   141661 cttccatcga gtatctctac ggatactcgc cgttagcgag agaggagggg gcgggggaac
   141721 aagcacactt ggagagcgca gtacgacaga tagttgtatg ctgcgttcgg gaaggatgag
   141781 tcgcttctaa gaaagaatct attaattctc gattctgatg agataacaat aacaatagtg
   141841 taggtgcgat tattcacttc acgggcgagg tctctggttc aagtccagga tggcccagct
   141901 gcgccaaggg gaatcgggag aagcatctga tcagttcacg catgcttcac ttggcccaag
   141961 cacaggggat atagctcagt tggtagagcg ccgcccttgc aagtgggtcg ttgcgcttac
   142021 gggctgggcg cctaaacgat taggcggtaa tgatagtatc tcccacctaa actggtggct
   142081 aactcttccc caggaatggg gggggaggac caaaacatgc cacttaggga ccctacttgg
   142141 acgaagacaa gctgtcgtgt agggcggggt agggtgggtt gctggttaga tccatcacgg
   142201 atcgtacatg gacaatagtt ggagtcggcg gctctcccgg ggctactcaa tccaatgcgt
   142261 atccccgggg aagagaatcg ggctggccct tgcgaacagc ctgatggact atctctcttc
   142321 aactccctag gcgcgatgca gcggatgaaa tcaagatcca tggaccggcc ccaccacccc
   142381 catcccgtag gaactacgag atcacctcag gggtgctgaa cgcatccggg ggtcacagac
   142441 cgaccgtaca accagatcca aagaatagtg gaagtggaat gagctgtctg cttctgctgg
   142501 tgggaagggt cggagaaggg caactactca gctttgagac tggaataggg tcgagcgaaa
   142561 ggggggaggg gcggtggtcc tttccggcgc agatcgggac tatccaaccg aaagaaccct
   142621 tgagacctct attcgacgcc tctaaattcc gaaatagttg ctccctcgga gagcgcggta
   142681 caatgaaagt tgtaggccgt gttcggaggg gagtcattgt ctatcgtcgg cctccgtggt
   142741 agaataattc gggtaggtct gagagacggt agcttaccct gtggcggatg ccagcggttc
   142801 gagtccgctt atctccagct tgtgatccga gtcagtggag tcgcacacac cagcatggaa
   142861 gaatcccgcc ggtgggcagg gcgcatccat gatttattcc ctacgaacgt tgataagatc
   142921 tccgtatcat gtagtggcac gttgaagtag cgcagtggca ttcaacgacg aggttcaaac
   142981 gagaaaaggc ttacggtgga tacctaggca ctcagagacg aggaagggcg tggtaaacga
   143041 cgaaatgctt cggggagctg aaaataggca tggatccgga gattcccgaa tgggttaacc
   143101 ttccgaactg cctgctgaat ccataggcag gcgagaggca acccggcgaa ttgaaacatc
   143161 ttagtagccg gaggaataaa aagcaaaagc gattccccta gtaacggcga gtgaaacggg
   143221 aatagcctaa accgtgaaag cggggttgtg ggagagcgat gagagctttg tcttgctagg
   143281 cgaagcagtt gagtgctgca ccccagatgg tgaaagtcca gtagccggaa gtacggctgg
   143341 ctcacgctcc aacccgagta gcatggggca cgcgaaatcc cgtgtgaatc agcaaggacc
   143401 accttgcaag gctaaatact cctgagtgac cgatagcgaa gcagtaccgt gagggaaagg
   143461 tgaaaagaac cccaatcggg gagtgaaaca gagcatgaaa ccgtgagctc ccaagcagtg
   143521 ggaggagaat cgaatctctg accgcgtgcc tgttgaagaa tgagccggcg acttgtaggc
   143581 agtggcccgg ttaagggggt acccccggag ccatagcgaa agcgagtctt actggggcgt
   143641 ttgtcactgc ttataaaccc gaacctgggt gatctatcca tgaccaggat gaagcttggg
   143701 tgaagctaag tggaggtccg aaccgactga tgttgaaaaa tcagcggatg agttgtggtt
   143761 aggggtgaaa tgccactcga acccagagct agctggttct ccccgaaatg cgttgaggcg
   143821 cagcagttga ctggaccatc taggggtaaa gcactgttcc ggtgcgggct gcgagagcgg
   143881 taccaaatcg aggcaaactc tgaatactag atgtgacccc gaaatggggg aaaagggtca
   143941 accagtgaga cggtgtggga taagcttcat cgtcgagagg ggaacagccc agatcaccag
   144001 ctaaggcccc taaatggccg ctcagtggta aaggaggtga gagtgcagag acagccagga
   144061 ggtttgccta gaagcagcca cccttgaaag agtgcgtaat agctcactga tcaagcgctc
   144121 ttgcgccgaa gatgaacggg actaagcggt ctgccgaagc tgtgggatgt cgaaatacat
   144181 cggtagggga gcgttccgta ctaggtaaaa gcaccagtgc aagcaggtgt ggacgaagcg
   144241 gaagtgagaa tgtcggcttg agtaacgcaa acattggtga gaatccaatg ccccgaaaac
   144301 ctaagggttc ctccgcaagg ttcgtccacg gagggtgagt cagggcctaa gatcaggccg
   144361 aaaggcgtag tcgatggaca acgggttaat attcctgtac tgccccttgt tggtcccgag
   144421 ggacggagga ggctaggtta gccgaaagat ggttatcggt ttaaggacgc aaagttaatg
   144481 gacccgtcaa gggtaatgag gggtagtgaa aatgccccga gccaacgtcc gagcactagg
   144541 cgctacggcg ccgaagtaac ccacgccaca ctcccaagaa aagctcgaac gacttttgac
   144601 aagtgggtac ctgtacccga aaccgacaca ggtgggtagg tagagaatac ctaggggcgc
   144661 gagacaactt tctctaagga actcggcaaa atggccccgt aacttcggga gaaggggtgc
   144721 cttctcacag aggaggtcgc agtgaccagg cccaggcgac tgtttaccaa aaacacaggt
   144781 ctccgcaaag tcgtaagacc atgtatgggg gctgacgcct gcccagtgcc ggaaggttaa
   144841 gggagtcggt gacctgatga cgggtgagcc ggcgaccgaa gccccggtga acggcggccg
   144901 taactataac ggtcctaagg tagcgaaatt ccttgtcggg taagttccga cccgcacgaa
   144961 aggcgtaacg atctgggcac tgtctcggag aaagactcgg tgaaatagac atgtctgtga
   145021 agatgcggac tacccgcacc tggacagaaa gaccctatga agcttcactg ttccctggga
   145081 ttggcttcga gctcttcttg cgcagcttag gtggaaggcg gagagggccc ctctccggag
   145141 gggcctgagc catcagtgag ataccactct ggaagggcta ggattctaac cttgcgtcga
   145201 tagttacggg ccaaggaaca gtcccaggta gacagtttct atggggcgta ggcctcctaa
   145261 agggtaacgg aggcgtgcaa aggtttcctc aggctggacg gaaatcagcc ttcgagtgca
   145321 aaggcagaag ggagcttgac tgcaagaccc accagtcgag cagggacgaa agtcggcctt
   145381 agtgatccga cggtgccgag tggaagggcc gtcgctcaac ggataaaagt tactctaggg
   145441 ataacaggct gatcttcccc aagagttcac atcgacggga aggtttggca cctcgatgtc
   145501 ggctcttcgc cacctggggc ggtagtacgt cccaagggtt gggctgttcg cccattaaag
   145561 cggtacgtga gctgggttca gaacgtcgtg agacagttcg gtccatatcc ggtgcgggcg
   145621 ttagagcatt gaggggacct ttccctagta cgagaggacc gggaaggacg cacctctggt
   145681 gtaccagtta tcgtgcccac ggtaaacgct gggtagccaa gtgcggagcg gataactgct
   145741 gaaagcatct aagtaggaag cccacctcag gatgagtgct ctcctactcg tacttaagaa
   145801 gtctctaatt tgagaacccg agataaggtc acggcaagac tagccgttta taaccacgat
   145861 aggtgccagg tggaggtaca gtaatgtatg cagctgaggc atcctaacag accgagaggt
   145921 ttgaactttg ttcctgcagg atgcagaacc tgatcggttt gatcaggcaa tgcaacctat
   145981 tgttcgattg tctgacagca tcagcctcaa aactgatcta gaaatctaag aaagagttcc
   146041 gtcctgcttc tctgtctgtc caagggatgg acggagaagc gagtcacggg attgtttctt
   146101 acctggaagg cgcgcccctt tggtgcgctt tccggaccgg ggtcgtagcc tcgtaacgta
   146161 agaaccaatc aattcttacc tgttccacgg tactcctcgt tcacaggttg atattctggt
   146221 gtctcaggcg tggaggaacc acaccgatcc atctcgaact tggtggtgaa actctaccgc
   146281 ggtaacgata ctgcaggggg ggctctgcgg aaaaatagct cgatgccagg atgaaagaaa
   146341 atagatgaaa caaaatactg aatgcccttc gttgttgtga tggtcggaga acctcatcta
   146401 gcatatcctt cctttactac tcacttagtg agataaaagt actctacttc cctccgaggg
   146461 ggaatcctag gcgcattccc accaacccag aatggatgga gagattaaaa gaaaaaaaag
   146521 aaaagaaaag gttggttcta ttccagtcta tttcagagaa gtggtccccg aaacggatcc
   146581 agtggaggcg gggcctgtag ctcaggggat tagagcacgt ggctacgaac cacggtgtcg
   146641 ggggttcgaa tccctcctcg cccacaagaa accaatcatc cccgaaatgt cccttatatc
   146701 ctgggtggga gtcgacgttt aattgattct cgggtgtgga ccaaaggaag aaagctgagc
   146761 agagcttgat ccccgattcg attcatcagt gattgaccac aatagaaaca agagataggg
   146821 gctttatatt catctatttt tagatgaaac tttaacactt attagaaaga ttgtaattaa
   146881 tgaggattgc aggtatctgg tggtttctca ccagacacca gagggaggtt gatgatattt
   146941 tcggtccttc acctgttcac gtcctcatgt ccaaaaagct ctaactacat agaatttgac
   147001 agtccatctt acgttcatat tttcttttct tgtagtacga atagttcatt caattctacg
   147061 gatacacata cgtgcctgtc aaacaaagcc gaaccgacac cgaaattcca ttttttcctt
   147121 cccaaatcga ctggaaggct ctcttcgggt ttggggaaag cccctggact ttctccatca
   147181 cccactcgtt gcctctccgc ggcaagacct tcatttatcc tgcccgaaaa gattctatgg
   147241 gatttgattc cctcctcgcc tacaatcaat cattcccaag ggggttatca atcaattatc
   147301 tctccttgca taggatctta tcacgatctg acaagcaagc ccacgcctct ctcgcgagta
   147361 aatcttttct tcggaatagt agtaccgatg aagaaaaagc cttttttccg cctagatact
   147421 taggatgtag cagcatgggc cccgatcgtg cctcgtgcgg agcggaaaag tacttatatc
   147481 tcctccggga tgggcgagtg atcgtcctcc cagcaagcga gcgattctgg gtgcgaagac
   147541 gcaaaaacga gccaatggga gaatatcagg atcgattccc gaagaagata taaaaggttt
   147601 cgtcgcgcag aagcagacta gttgggacga ttgcttttca tacaaacaaa tcttttttat
   147661 ttttt
//
