# Supplementary material for: High Conservation of Translation-Enabling RNA Editing Sites in Hyper-editing Ferns Implies They Are Not Selectively Neutral
Source: Mol Biol Evol. 2025 Sep 30;42(10):msaf241. doi: 10.1093/molbev/msaf241 (PMC12548569; doi:10.1093/molbev/msaf241)
Supplement: msaf241_Supplementary_Data [file msaf241_supplementary_data.zip › Table S1 Mitochondrial gene content.xlsx]

## Sheet: Sheet1
Gene	Psilotum nudum	Ophioglossum californicum	Haplopteris ensiformis	Azolla filiculoides	Azolla rubra	Azolla pinnata	Salvinia molesta	Marsilea mutica
atp1	+	+	+	+	+	+	+	+
atp4	+	+	+	+	+	+	+	+
atp6	+	+	+	+	+	+	+	+
atp8	+	+	+	+	+	+	+	+
atp9	+	+	+	+	+	+	+	+
ccmB	+	0	0	0	0	0	0	0
ccmC	+	0	0	0	0	0	0	0
ccmF	+	0	0	0	0	0	0	0
cob	+	+	+	+	+	+	+	+
cox1	+	+	+	+	+	+	+	+
cox2	+	+	+	+	+	+	+	+
cox3	+	+	+	+	+	+	+	+
matR	+	+	+	0	0	0	0	0
matLepto	0	0	+	+	+	+	+	+
mttB	+	+	0	+	+	+	+	+
nad1	+	+	+	+	+	+	+	+
nad2	+	+	+	+	+	+	+	+
nad3	+	+	+	+	+	+	+	+
nad4	+	+	+	+	+	+	+	+
nad4L	+	+	+	+	+	+	+	+
nad5	+	+	+	+	+	+	+	+
nad6	+	+	+	+	+	+	+	+
nad7	+	+	+	+	+	+	+	+
nad9	+	+	+	+	+	+	+	+
rpl2	+	+	+	+	+	+	+	+
rpl5	+	+	+	+	+	+	+	+
rpl6	+	+	+	+	+	+	+	+
rpl16	+	+	+	+	+	+	+	+
rps1	+	+	+	+	+	+	+	+
rps2	+	+	+	+	+	+	+	+
rps3	+	+	+	+	+	+	+	+
rps4	+	+	+	+	+	+	+	+
rps7	+	+	+	+	+	+	+	+
rps10	+	+	+	+	+	+	+	+
rps11	+	+	+	+	+	+	+	+
rps12	+	+	+	+	+	+	+	+
rps13	+	+	+	+	+	+	+	+
rps14	+	+	+	+	+	+	+	+
rps19	+	+	+	+	+	+	+	+
sdh3	+	+	+	+	+	+	+	+
sdh4	+	+	+	+	+	+	+	+
tatC	+	+	+	0	0	0	0	0
