# Supplementary material for: High Conservation of Translation-Enabling RNA Editing Sites in Hyper-editing Ferns Implies They Are Not Selectively Neutral
Source: Mol Biol Evol. 2025 Sep 30;42(10):msaf241. doi: 10.1093/molbev/msaf241 (PMC12548569; doi:10.1093/molbev/msaf241)
Supplement: msaf241_Supplementary_Data [file msaf241_supplementary_data.zip › Table S2 RNA editing summary.xlsx]

## Sheet: RNA Editing Summary
Chloroplast transcripts
			Azolla filiculoides	Azolla rubra	Azolla pinnata	Salvinia molesta	Marsilea mutica
Total sites edited			760	839	658	602	666
C-to-U		Total	532	516	353	370	312
Synonymous			49	38	22	27	49
Sense			483	478	331	343	265
Start codon creation			30	30	27	23	23
Stop codon creation			5	5	3	4	3
U-to-C		Total	44	43	39	47	33
Non-synonymous			44	43	39	40	31
Synonymous			0	0	0	7	2
Stop codon removal			32	33	32	33	29
Intronic or Intergenic			184	280	266	185	321
Mitochondrial transcripts
			Azolla filiculoides	Azolla rubra	Azolla pinnata	Salvinia molesta	Marsilea mutica
Total sites edited			2645	2149	2166	2156	1789
C-to-U		Total	1259	1213	1222	1235	1221
Synonymous			176	125	135	128	128
Sense			1083	1088	1087	1107	1093
Start codon creation			16	16	16	17	18
Stop codon creation			13	13	14	14	14
U-to-C		Total	881	887	889	873	500
Synonymous			25	7	11	11	3
Non-synonymous			856	880	878	862	497
Stop codon removal			369	370	370	362	267
Intronic or Intergenic			505	49	55	48	68

## Sheet: C-to-U vs U-toC
	Chloroplast		Mitochondria
	C-to-U	U-to-C	C-to-U	U-to-C
Azolla filiculoides	532	44	1259	881
Azolla rubra	516	43	1213	887
Azolla pinnata	353	39	1222	889
Salvinia molesta	370	47	1235	873
Marsilea mutica	312	33	1221	500

## Sheet: Chloroplast site class counts
Chloroplast site classes
	A. filiculoides	A. rubra	A. pinnata	S. molesta	M. mutica
Synonymous	49	38	22	34	49
Sense	465	458	311	327	244
Stop codon removal	32	33	32	33	29
Start codon creation	30	30	27	23	23
Total	576	559	392	417	345

## Sheet: Mitochondria site class counts
Mitochondria
	A. filiculoides	A. rubra	A. pinnata	S. molesta	M. mutica
Synonymous	201	132	146	139	131
Sense	1554	1582	1579	1590	1305
Stop codon removal	369	370	370	362	267
Start codon creation	16	16	16	17	18
Total	2140	2100	2111	2108	1721
