# Supplementary material for: High Conservation of Translation-Enabling RNA Editing Sites in Hyper-editing Ferns Implies They Are Not Selectively Neutral
Source: Mol Biol Evol. 2025 Sep 30;42(10):msaf241. doi: 10.1093/molbev/msaf241 (PMC12548569; doi:10.1093/molbev/msaf241)
Supplement: msaf241_Supplementary_Data [file msaf241_supplementary_data.zip › Table S3 Maximum parsimony estimates.xlsx]

## Sheet: Export Summary
	This document was exported from Numbers. Each table was converted to an Excel spreadsheet. All other objects on each Numbers sheet were placed on separate work sheets. Please be aware that formula calculations may differ in Excel.
	Numbers Sheet Name	Numbers Table Name	Excel Spreadsheet Name
	Sheet 1
		cp gains&losses	Sheet 1 - cp gains&losses
		mt gains&losses	Sheet 1 - mt gains&losses
		“All Drawings from the Sheet”	Sheet 1 - Drawings

## Sheet: Sheet 1 - cp gains&losses
cp gains&losses
partition	B1	B2	B3	B4	B5	B6	B7	B8	B9
all sites	(36, 4)	(14, 1)	(174, 30)	(62, 33)	(155, 0)	(140, 0)	(35, 81)	(146, 93)	(287, 676)
synonymous	(17, 0)	(7, 1)	(25, 3)	(15, 0)	(5, 0)	(31, 0)	(2, 19)	(27, 0)	(20, 127)
sense	(19, 3)	(7, 0)	(144, 25)	(42, 30)	(142, 0)	(103, 0)	(27, 58)	(107, 78)	(213, 518)
creates start	(0, 0)	(0, 0)	(3, 2)	(4, 3)	(4, 0)	(4, 0)	(3, 3)	(5, 8)	(25, 15)
removes stop	(0, 1)	(0, 0)	(2, 0)	(1, 0)	(4, 0)	(2, 0)	(3, 1)	(7, 7)	(29, 16)

## Sheet: Sheet 1 - mt gains&losses
mt gains&losses
partition	B1	B2	B3	B4	B5	B6	B7	B8	B9
all sites	(83, 13)	(30, 18)	(51, 8)	(86, 22)	(89, 0)	(156, 0)	(241, 125)	(317, 522)	(1926, 890)
synonymous	(48, 10)	(14, 12)	(31, 4)	(53, 6)	(27, 0)	(55, 0)	(12, 24)	(60, 39)	(110, 249)
sense	(34, 3)	(16, 6)	(20, 4)	(33, 16)	(57, 0)	(97, 0)	(191, 94)	(237, 396)	(1464, 579)
creates start	(0, 0)	(0, 0)	(0, 0)	(0, 0)	(1, 0)	(0, 0)	(0, 1)	(2, 2)	(18, 2)
removes stop	(1, 0)	(0, 0)	(0, 0)	(0, 0)	(4, 0)	(4, 0)	(38, 6)	(18, 85)	(334, 60)
