# Supplementary material for: High Conservation of Translation-Enabling RNA Editing Sites in Hyper-editing Ferns Implies They Are Not Selectively Neutral
Source: Mol Biol Evol. 2025 Sep 30;42(10):msaf241. doi: 10.1093/molbev/msaf241 (PMC12548569; doi:10.1093/molbev/msaf241)
Supplement: msaf241_Supplementary_Data [file msaf241_supplementary_data.zip › Table S4 NS ratios.xlsx]

## Sheet: edited_counts_cp
species	tedited_nonsynonymousCU	tedited_synonymousCU	tedited_NSratioCU	tedited_nonsynonymousUC	tedited_synonymousUC	tedited_NSratioUC
Af	t480	t49	t9.795918367346939	t44	t0	tInf
Ar	t475	t38	t12.5	t43	t0	tInf
Ap	t315	t21	t15.0	t39	t0	tInf
Sm	t241	t27	t8.925925925925926	t40	t7	t5.714285714285714
Mm	t261	t45	t5.8	t31	t2	t15.5

## Sheet: edited_counts_mt
species	tedited_nonsynonymousCU	tedited_synonymousCU	tedited_NSratioCU	tedited_nonsynonymousUC	tedited_synonymousUC	tedited_NSratioUC
Af	t1094	t165	t6.63030303030303	t870	t11	t79.0909090909091
Ar	t1088	t125	t8.704	t880	t7	t125.71428571428571
Ap	t1087	t135	t8.051851851851852	t878	t11	t79.81818181818181
Sm	t1107	t128	t8.6484375	t862	t11	t78.36363636363636
Mm	t1093	t128	t8.5390625	t497	t3	t165.66666666666666

## Sheet: neutral_counts_cp
species	tneutral_nonsynonymousCU	tneutral_synonymousCU	tneutral_NSratioCU	tneutral_nonsynonymousUC	tneutral_synonymousUC	tneutral_NSratioUC
Ap	t3068	t1505	t2.0385382059800663	t3988	t3348	t1.1911589008363201
Af	t3140	t1663	t1.8881539386650632	t3920	t3140	t1.2484076433121019
Ar	t3142	t1673	t1.8780633592349074	t3924	t3133	t1.2524736674114267
Mm	t3068	t1718	t1.7857974388824214	t3954	t3111	t1.2709739633558341
Sm	t3068	t1664	t1.84375	t3982	t3128	t1.2730179028132993

## Sheet: neutral_counts_mt
species	tneutral_nonsynonymousCU	tneutral_synonymousCU	tneutral_NSratioCU	tneutral_nonsynonymousUC	tneutral_synonymousUC	tneutral_NSratioUC
Ap	t3068	t1505	t2.0385382059800663	t3988	t3348	t1.1911589008363201
Af	t3140	t1663	t1.8881539386650632	t3920	t3140	t1.2484076433121019
Ar	t3142	t1673	t1.8780633592349074	t3924	t3133	t1.2524736674114267
Mm	t3068	t1718	t1.7857974388824214	t3954	t3111	t1.2709739633558341
Sm	t3068	t1664	t1.84375	t3982	t3128	t1.2730179028132993
