# Supplementary material for: High Conservation of Translation-Enabling RNA Editing Sites in Hyper-editing Ferns Implies They Are Not Selectively Neutral
Source: Mol Biol Evol. 2025 Sep 30;42(10):msaf241. doi: 10.1093/molbev/msaf241 (PMC12548569; doi:10.1093/molbev/msaf241)
Supplement: msaf241_Supplementary_Data [file msaf241_supplementary_data.zip › Table S5 All editing sites.xlsx]

## Sheet: All Mitochondria Sites
uid	synonymous	creates_start	creates_stop	removes_stop	af	ar	ap	sm	mm
nad1eU2	FALSE	TRUE	FALSE	FALSE	0.783477	0.789587	0.979823	0.707998	0.673296
nad1eU48	TRUE	FALSE	FALSE	FALSE	0.964773	0.947472	0.984967	0.918747	0.768791
nad1eC52	FALSE	FALSE	FALSE	FALSE	0.914793	0.981148	0.982638	0.949271	0.958699
nad1eU62	FALSE	FALSE	FALSE	FALSE	0.850588	0.900706	0.968411	0.912445	0.972368
nad1eU77	FALSE	FALSE	FALSE	FALSE	0.983301	0.987214	0.992654	0.974023	0.963365
nad1eU83	FALSE	FALSE	FALSE	FALSE	0.961727	0.983077	0.990226	0.96946	0.961838
nad1eU108	TRUE	FALSE	FALSE	FALSE	0.848101	0.952073	0.924956	0.154754	0.963846
nad1eC112	FALSE	FALSE	FALSE	TRUE	0.907484	0.955455	0.942531	0.935439	0.922621
nad1eC128	FALSE	FALSE	FALSE	FALSE	0.908873	0.954293	0.946806	0.871972	0.922306
nad1eU143	FALSE	FALSE	FALSE	FALSE	0.845098	0.942611	0.922639	0.851991	0.901762
nad1eU146	FALSE	FALSE	FALSE	FALSE	0.836852	0.967927	0.973431	0.943978	0.897545
nad1eC157	FALSE	FALSE	FALSE	TRUE	0.655311	0.880111	0.83829	0.771079	0.811094
nad1eU182	FALSE	FALSE	FALSE	FALSE	0.821727	0.962963	0.86985	0.911018	0.961833
nad1eU202	FALSE	FALSE	FALSE	FALSE	0.732203	0.947869	0.920539	0.859019	0.937983
nad1eU203	FALSE	FALSE	FALSE	FALSE	0.694915	0.937881	0.897282	0.851401	0.93156
nad1eU208	FALSE	FALSE	FALSE	FALSE	0.690476	0.951644	0.974368	0.934934	0.971719
nad1eU230	FALSE	FALSE	FALSE	FALSE	0.516667	0.934968	0.961431	0.877562	0.917271
nad1eC242	FALSE	FALSE	FALSE	FALSE	0.42	0.898703	0.916407	0.691016	0.861343
nad1eU257	FALSE	FALSE	FALSE	FALSE	0.728889	0.966495	0.978437	0.904332	0.940832
nad1eU274	FALSE	FALSE	FALSE	FALSE	0.21978	0.764606	0.813079	0.548235	0.591332
nad1eU284	FALSE	FALSE	FALSE	FALSE	0.179487	0.803296	0.847847	0.60143	0.652962
nad1eU290	FALSE	FALSE	FALSE	FALSE	0.5	0.949126	0.953191	0.675982	0.881725
nad1eU311	FALSE	FALSE	FALSE	FALSE	0.587629	0.969257	0.993576	0.899761	0.915294
nad1eU317	FALSE	FALSE	FALSE	FALSE	0.6	0.938158	0.965717	0.911279	0.92654
nad1eU329	FALSE	FALSE	FALSE	FALSE	0.52381	0.940062	0.931864	0.774132	0.947629
nad1eU356	FALSE	FALSE	FALSE	FALSE	0.645833	0.946358	0.974346	0.733083	0.901079
nad1eU413	FALSE	FALSE	FALSE	FALSE	0.65	0.978756	0.987868	0.918272	0.910175
nad1eU422	FALSE	FALSE	FALSE	FALSE	0.567568	0.975444	0.975868	0.9515	0.986259
nad1eC424	FALSE	FALSE	FALSE	TRUE	0.315789	0.875322	0.814277	0.478942	0.882875
nad1eC428	FALSE	FALSE	FALSE	FALSE	0.340909	0.912731	0.948939	0.821429	0.949528
nad1eC436	FALSE	FALSE	FALSE	TRUE	0.15	0.783166	0.740476	0.401796	0.821651
nad1eC446	FALSE	FALSE	FALSE	FALSE	0.404255	0.936825	0.893287	0.791636	0.954021
nad1eU467	FALSE	FALSE	FALSE	FALSE	0.76087	0.971322	0.969006	0.923475	0.983508
nad1eC529	FALSE	FALSE	FALSE	TRUE	0.708333	0.977585	0.971264	0.911117	0.942852
nad1eU547	FALSE	FALSE	FALSE	FALSE	0.767857	0.982154	0.974492	0.946818	0.973678
nad1eU581	FALSE	FALSE	FALSE	FALSE	0.827103	0.979975	0.990877	0.916343	0.973992
nad1eU593	FALSE	FALSE	FALSE	FALSE	0.874525	0.978585	0.971616	0.878226	0.956635
nad1eC596	FALSE	FALSE	FALSE	FALSE	0.857651	0.971753	0.990058	0.888577	0.932409
nad1eU617	FALSE	FALSE	FALSE	FALSE	0.876574	0.963023	0.983057	0.958317	0.971296
nad1eU644	FALSE	FALSE	FALSE	FALSE	0.894628	0.958882	0.980512	0.954953	0.967991
nad1eU662	FALSE	FALSE	FALSE	FALSE	0.900232	0.97676	0.981272	0.938608	0.987321
nad1eU670	FALSE	FALSE	FALSE	FALSE	0.903084	0.940014	0.977214	0.917757	0.990633
nad1eC671	FALSE	FALSE	FALSE	FALSE	0.878587	0.934661	0.972739	0.916539	0.969122
nad1eC674	FALSE	FALSE	FALSE	FALSE	0.869663	0.940202	0.952501	0.904465	0.969327
nad1eU689	FALSE	FALSE	FALSE	FALSE	0.864023	0.967794	0.959709	0.91391	0.931818
nad1eU694	FALSE	FALSE	FALSE	FALSE	0.933511	0.97891	0.988015	0.912714	0.97567
nad1eU698	FALSE	FALSE	FALSE	FALSE	0.870317	0.968174	0.977534	0.883618	0.970341
nad1eU743	FALSE	FALSE	FALSE	FALSE	0.640625	0.919602	0.88456	0.823035	0.955971
nad1eU746	FALSE	FALSE	FALSE	FALSE	0.732938	0.907733	0.890255	0.818948	0.953166
nad1eU751	FALSE	FALSE	FALSE	FALSE	0.854227	0.951994	0.968837	0.762532	0.391713
nad1eU764	FALSE	FALSE	FALSE	FALSE	0.856905	0.936681	0.899919	0.827492	0.951353
nad1eU839	FALSE	FALSE	FALSE	FALSE	0.912758	0.972882	0.972789	0.974007	0.972997
nad1eC872	FALSE	FALSE	FALSE	FALSE	0.893186	0.957692	0.988903	0.956347	0.985319
nad1eC874	FALSE	FALSE	FALSE	TRUE	0.887324	0.942355	0.985503	0.948608	0.977765
nad1eU877	FALSE	FALSE	FALSE	FALSE	0.894646	0.977493	0.992584	0.979179	0.990884
nad1eC880	FALSE	FALSE	FALSE	FALSE	0.910683	0.971385	0.984692	0.927682	0.979302
nad1eC889	FALSE	FALSE	FALSE	TRUE	0.856887	0.959695	0.984737	0.922397	0.982284
nad1eU893	FALSE	FALSE	FALSE	FALSE	0.812044	0.946139	0.968908	0.863176	0.962465
nad1eU907	FALSE	FALSE	FALSE	FALSE	0.892054	0.982713	0.980769	0.966219	0.976173
nad1eU920	FALSE	FALSE	FALSE	FALSE	0.887023	0.973243	0.977936	0.961535	0.978343
nad1eU937	FALSE	FALSE	FALSE	FALSE	0.936037	0.98086	0.990807	0.979388	0.988684
nad1eU947	FALSE	FALSE	FALSE	FALSE	0.951027	0.989691	0.986853	0.973751	0.979913
nad1eC953	FALSE	FALSE	FALSE	FALSE	0.875208	0.977989	0.992022	0.968587	0.990757
nad1eU962	FALSE	FALSE	FALSE	FALSE	0.919291	0.976938	0.974272	0.940067	0.978619
nad1eU985	FALSE	FALSE	TRUE	FALSE	0.91224	0.978672	0.983895	0.982517	0.980696
rps12eU2	FALSE	TRUE	FALSE	FALSE	0.753086	0.78564	0.946083	0.87384	0.960439
rps12eC64	FALSE	FALSE	FALSE	TRUE	0.865079	0.965613	0.894866	0.916318	0.991639
rps12eU71	FALSE	FALSE	FALSE	FALSE	0.979839	0.975952	0.987342	0.936611	0.985531
rps12eC76	FALSE	FALSE	FALSE	TRUE	0.869347	0.956778	0.935352	0.951383	0.985285
rps12eC83	FALSE	FALSE	FALSE	FALSE	0.824742	0.914337	0.952532	0.858661	0.96861
rps12eC85	FALSE	FALSE	FALSE	TRUE	0.793269	0.877402	0.952867	0.780757	0.956777
rps12eU104	FALSE	FALSE	FALSE	FALSE	0.927273	0.978742	0.960123	0.968544	0.991373
rps12eC125	FALSE	FALSE	FALSE	FALSE	0.782895	0.928638	0.937953	0.925107	0.977852
rps12eU139	FALSE	FALSE	FALSE	FALSE	0.935393	0.973783	0.97136	0.947819	0.985143
rps12eC140	FALSE	FALSE	FALSE	FALSE	0.940379	0.970163	0.957165	0.935533	0.985782
rps12eC148	FALSE	FALSE	FALSE	FALSE	0.917098	0.960993	0.928899	0.916636	0.980126
rps12eU164	FALSE	FALSE	FALSE	FALSE	0.777202	0.826383	0.887145	0.891681	0.964763
rps12eU170	FALSE	FALSE	FALSE	FALSE	0.939535	0.951014	0.968162	0.938137	0.980553
rps12eU196	FALSE	FALSE	FALSE	FALSE	0.908163	0.901478	0.915663	0.90048	0.991209
rps12eC203	FALSE	FALSE	FALSE	FALSE	0.816121	0.881676	0.914102	0.859058	0.980684
rps12eC214	FALSE	FALSE	FALSE	FALSE	0.781893	0.860404	0.930473	0.899643	0.923913
rps12eU221	FALSE	FALSE	FALSE	FALSE	0.927203	0.92798	0.964014	0.92271	0.985009
rps12eC223	FALSE	FALSE	FALSE	TRUE	0.727969	0.759608	0.831142	0.818522	0.923041
rps12eU242	FALSE	FALSE	FALSE	FALSE	0.938697	0.935572	0.952	0.922569	0.984383
rps12eU245	FALSE	FALSE	FALSE	FALSE	0.705674	0.941748	0.956825	0.95439	0.97129
rps12eC271	FALSE	FALSE	FALSE	FALSE	0.934473	0.955372	0.972584	0.956636	0.988943
rps12eC272	FALSE	FALSE	FALSE	FALSE	0.944598	0.964137	0.970169	0.969777	0.987795
rps12eU289	FALSE	FALSE	FALSE	FALSE	0.938338	0.940426	0.943662	0.904839	0.983328
rps12eC313	FALSE	FALSE	FALSE	TRUE	0.849246	0.95587	0.941017	0.96762	0.978006
rps12eC328	FALSE	FALSE	FALSE	TRUE	0.936795	0.966693	0.960887	0.953593	0.979795
rps12eC334	FALSE	FALSE	FALSE	TRUE	0.875817	0.923862	0.88401	0.951012	0.946631
rps12eU379	FALSE	FALSE	TRUE	FALSE	0.96861	0.972872	0.977869	0.952557	0.976922
rps7eC43	FALSE	FALSE	FALSE	TRUE	0.880899	0.899508	0.861346	0.871874	0.935279
rps7eU50	FALSE	FALSE	FALSE	FALSE	0.958057	0.9762	0.968541	0.969026	0.977453
rps7eU68	FALSE	FALSE	FALSE	FALSE	0.581741	0.568583	0.807164	0.805805	0.623199
rps7eU130	FALSE	FALSE	FALSE	FALSE	0.952484	0.988208	0.989647	0.975067	0.994286
rps7eC199	FALSE	FALSE	FALSE	TRUE	0.966797	0.974688	0.944852	0.955615	0.993888
rps7eC214	FALSE	FALSE	FALSE	FALSE	0.945783	0.966601	0.906519	0.955838	0.992358
rps7eU220	FALSE	FALSE	FALSE	FALSE	0.820463	0.957331	0.935386	0.952179	0.984888
rps7eC244	FALSE	FALSE	FALSE	TRUE	0.891635	0.937524	0.837905	0.906013	0.959196
rps7eC280	FALSE	FALSE	FALSE	TRUE	0.935673	0.981277	0.958317	0.94498	0.989627
rps7eU287	FALSE	FALSE	FALSE	FALSE	0.965217	0.986168	0.981378	0.961099	0.985968
rps7eU302	FALSE	FALSE	FALSE	FALSE	0.964371	0.984375	0.963119	0.953872	0.994075
rps7eU359	FALSE	FALSE	FALSE	FALSE	0.929825	0.984109	0.981236	0.947181	0.995819
rps7eU397	FALSE	FALSE	FALSE	FALSE	0.858333	0.979948	0.968217	0.962481	0.978266
nad3eU83	FALSE	FALSE	FALSE	FALSE	0.952809	0.986281	0.981395	0.95031	0.975679
nad3eU95	FALSE	FALSE	FALSE	FALSE	0.963283	0.962028	0.981753	0.948573	0.934237
nad3eU157	FALSE	FALSE	FALSE	FALSE	0.911315	0.962549	0.982555	0.928891	0.970151
nad3eU163	FALSE	FALSE	FALSE	FALSE	0.9375	0.960789	0.970321	0.930357	0.949683
nad3eU170	FALSE	FALSE	FALSE	FALSE	0.911504	0.936848	0.940379	0.854224	0.953034
nad3eC176	FALSE	FALSE	FALSE	FALSE	0.846914	0.818438	0.92475	0.854482	0.875282
nad3eU178	FALSE	FALSE	FALSE	FALSE	0.890698	0.929994	0.948971	0.849126	0.935051
nad3eC188	FALSE	FALSE	FALSE	FALSE	0.907583	0.951387	0.96237	0.904378	0.861495
nad3eU206	FALSE	FALSE	FALSE	FALSE	0.91314	0.949901	0.954281	0.890488	0.971572
nad3eC208	FALSE	FALSE	FALSE	TRUE	0.724638	0.809537	0.855658	0.828527	0.784493
nad3eU211	FALSE	FALSE	FALSE	FALSE	0.905697	0.927744	0.955606	0.871414	0.961827
nad3eU212	FALSE	FALSE	FALSE	FALSE	0.913462	0.936106	0.956084	0.881445	0.953151
nad3eU218	FALSE	FALSE	FALSE	FALSE	0.899225	0.942428	0.948474	0.858057	0.941365
nad3eU227	FALSE	FALSE	FALSE	FALSE	0.903226	0.891083	0.93962	0.845987	0.922496
nad3eU230	FALSE	FALSE	FALSE	FALSE	0.91242	0.92034	0.947766	0.85945	0.93214
nad3eU243	FALSE	FALSE	FALSE	FALSE	0.892958	0.883132	0.942025	0.827305	0.496581
nad3eU248	FALSE	FALSE	FALSE	FALSE	0.972299	0.978881	0.976224	0.935215	0.927789
nad3eU259	FALSE	FALSE	FALSE	FALSE	0.952088	0.980064	0.951187	0.94687	0.924779
nad3eU263	FALSE	FALSE	FALSE	FALSE	0.944965	0.961062	0.951887	0.930652	0.88791
nad3eU284	FALSE	FALSE	FALSE	FALSE	0.919565	0.867655	0.94296	0.786556	0.882932
nad3eU310	FALSE	FALSE	FALSE	FALSE	0.980488	0.98124	0.951952	0.932294	0.964841
nad3eU331	FALSE	FALSE	FALSE	FALSE	0.838178	0.853247	0.959448	0.889827	0.881046
nad3eU337	FALSE	FALSE	FALSE	FALSE	0.805581	0.767677	0.948588	0.881461	0.939869
nad3eU338	FALSE	FALSE	FALSE	FALSE	0.816102	0.779415	0.970145	0.940812	0.927737
nad3eU342	TRUE	FALSE	FALSE	FALSE	0.269455	0.118443	0.612745	0.234068	0.0952889
nad3eU350	FALSE	FALSE	FALSE	FALSE	0.751381	0.698427	0.965854	0.932495	0.972556
nad3eU355	FALSE	FALSE	FALSE	FALSE	0.730187	0.668638	0.953682	0.845605	0.934355
cobeU6	TRUE	FALSE	FALSE	FALSE	0.18323	0.168005	0.158346	0.818121	0.876645
cobeC10	FALSE	FALSE	FALSE	TRUE	0.939803	0.969649	0.9772	0.900722	0.892671
cobeC52	FALSE	FALSE	FALSE	TRUE	0.906287	0.898505	0.863049	0.78764	0.935291
cobeU59	FALSE	FALSE	FALSE	FALSE	0.98105	0.989408	0.982993	0.971592	0.987121
cobeU67	FALSE	FALSE	FALSE	FALSE	0.884401	0.9776	0.975793	0.971021	0.987049
cobeC71	FALSE	FALSE	FALSE	FALSE	0.978233	0.988428	0.983336	0.960113	0.975375
cobeC74	FALSE	FALSE	FALSE	FALSE	0.874118	0.95817	0.972813	0.950077	0.972672
cobeC77	FALSE	FALSE	FALSE	FALSE	0.964169	0.968352	0.948265	0.958856	0.979696
cobeU91	FALSE	FALSE	FALSE	FALSE	0.976331	0.958952	0.970262	0.947178	0.984071
cobeU94	FALSE	FALSE	FALSE	FALSE	0.989559	0.969369	0.97471	0.961165	0.981894
cobeC110	FALSE	FALSE	FALSE	FALSE	0.945107	0.965495	0.962332	0.936957	0.946405
cobeU124	FALSE	FALSE	FALSE	FALSE	0.962594	0.971361	0.966743	0.93695	0.976271
cobeU128	FALSE	FALSE	FALSE	FALSE	0.985056	0.962434	0.971544	0.96641	0.974513
cobeC136	FALSE	FALSE	FALSE	TRUE	0.933252	0.905045	0.921381	0.861533	0.892851
cobeU147	FALSE	FALSE	FALSE	FALSE	0.961588	0.971907	0.978304	0.894677	0.985685
cobeU158	FALSE	FALSE	FALSE	FALSE	0.965116	0.963939	0.976391	0.96789	0.989011
cobeC244	FALSE	FALSE	FALSE	FALSE	0.956265	0.981698	0.978304	0.962277	0.983124
cobeC253	FALSE	FALSE	FALSE	FALSE	0.963942	0.982401	0.979167	0.933854	0.972841
cobeU284	FALSE	FALSE	FALSE	FALSE	0.37633	0.797077	0.969627	0.922831	0.970861
cobeU289	FALSE	FALSE	FALSE	FALSE	0.942857	0.955327	0.974677	0.957551	0.986532
cobeC295	FALSE	FALSE	FALSE	FALSE	0.949296	0.970151	0.97644	0.945731	0.967198
cobeU311	FALSE	FALSE	FALSE	FALSE	0.916928	0.954737	0.968463	0.90596	0.966526
cobeU316	FALSE	FALSE	FALSE	FALSE	0.939344	0.974009	0.970739	0.934024	0.975591
cobeU349	FALSE	FALSE	FALSE	FALSE	0.904236	0.948779	0.964181	0.944827	0.985839
cobeU499	FALSE	FALSE	FALSE	FALSE	0.867502	0.979458	0.96571	0.969431	0.990832
cobeU593	FALSE	FALSE	FALSE	FALSE	0.974644	0.97872	0.97819	0.97539	0.989178
cobeC598	FALSE	FALSE	FALSE	FALSE	0.966463	0.985935	0.965888	0.969186	0.98381
cobeU1097	FALSE	FALSE	FALSE	FALSE	0.981467	0.956861	0.961575	0.97254	0.983796
rpl5eU2	FALSE	TRUE	FALSE	FALSE	0.926087	0.923664	0.869955	0.898871	0.953527
rpl5eU62	FALSE	FALSE	FALSE	FALSE	0.924771	0.917209	0.848049	0.890673	0.917508
rpl5eU68	FALSE	FALSE	FALSE	FALSE	0.900181	0.913919	0.894164	0.93179	0.950569
rpl5eC95	FALSE	FALSE	FALSE	FALSE	0.856164	0.870497	0.836985	0.923385	0.951133
rpl5eU164	FALSE	FALSE	FALSE	FALSE	0.894231	0.919737	0.921103	0.852803	0.932759
rpl5eU173	FALSE	FALSE	FALSE	FALSE	0.910931	0.944301	0.922854	0.923659	0.968385
rpl5eU175	FALSE	FALSE	FALSE	FALSE	0.900398	0.942234	0.909524	0.914079	0.961008
rpl5eC181	FALSE	FALSE	FALSE	TRUE	0.884758	0.88814	0.90275	0.900409	0.945697
rpl5eU187	FALSE	FALSE	FALSE	FALSE	0.885246	0.940789	0.913043	0.893672	0.93445
rpl5eC199	FALSE	FALSE	FALSE	TRUE	0.845588	0.85733	0.87206	0.768382	0.917426
rpl5eC229	FALSE	FALSE	FALSE	TRUE	0.849275	0.861671	0.84662	0.858896	0.874205
rpl5eC253	FALSE	FALSE	FALSE	TRUE	0.670695	0.776786	0.841785	0.805568	0.94369
rpl5eC274	FALSE	FALSE	FALSE	FALSE	0.888889	0.903646	0.813146	0.83301	0.935151
rpl5eC292	FALSE	FALSE	FALSE	TRUE	0.862069	0.780619	0.773157	0.819992	0.820045
rpl5eC304	FALSE	FALSE	FALSE	TRUE	0.845588	0.853786	0.851084	0.887058	0.879033
rpl5eU325	FALSE	FALSE	FALSE	FALSE	0.791809	0.78903	0.81761	0.876145	0.96473
rpl5eC358	FALSE	FALSE	FALSE	FALSE	0.731629	0.895758	0.802228	0.88058	0.952557
rpl5eC376	FALSE	FALSE	FALSE	TRUE	0.708791	0.712952	0.722125	0.736456	0.936113
rpl5eU425	FALSE	FALSE	FALSE	FALSE	0.960843	0.953682	0.928319	0.928107	0.972856
rpl5eU433	FALSE	FALSE	FALSE	FALSE	0.963526	0.923777	0.916594	0.890098	0.95628
rpl5eC439	FALSE	FALSE	FALSE	TRUE	0.848024	0.911406	0.821398	0.869595	0.877771
rpl5eU461	FALSE	FALSE	FALSE	FALSE	0.945714	0.963636	0.920464	0.918432	0.986244
rpl5eU463	FALSE	FALSE	FALSE	FALSE	0.940341	0.957247	0.908272	0.91007	0.985072
rpl5eC475	FALSE	FALSE	FALSE	TRUE	0.849003	0.89468	0.81314	0.871595	0.940001
rpl5eU533	FALSE	FALSE	FALSE	FALSE	0.91258	0.938398	0.893276	0.93302	0.950307
atp4eU562	FALSE	FALSE	TRUE	FALSE	0.955451	0.952819	0.964233	0.817653	0.961787
atp4eU115	FALSE	FALSE	FALSE	FALSE	0.898367	0.918843	0.927955	0.823323	0.867543
atp4eU114	FALSE	FALSE	FALSE	FALSE	0.896458	0.93197	0.938675	0.888802	0.907184
atp4eU113	FALSE	FALSE	FALSE	FALSE	0.904022	0.948006	0.948261	0.908296	0.913704
atp4eU94	FALSE	FALSE	FALSE	FALSE	0.946447	0.954512	0.971316	0.922805	0.936915
atp4eC55	FALSE	FALSE	FALSE	TRUE	0.924714	0.891391	0.886135	0.784925	0.849099
atp4eU35	FALSE	FALSE	FALSE	FALSE	0.967105	0.953838	0.968687	0.917443	0.929285
atp4eU29	FALSE	FALSE	FALSE	FALSE	0.919158	0.945809	0.935063	0.852607	0.899128
atp4eU2	FALSE	TRUE	FALSE	FALSE	0.860731	0.822172	0.916961	0.877903	0.87772
atp6eU724	FALSE	FALSE	FALSE	FALSE	0.974359	0.968249	0.966879	0.954286	0.975894
atp6eU718	FALSE	FALSE	FALSE	FALSE	0.933962	0.958433	0.974131	0.954318	0.966684
atp6eU713	FALSE	FALSE	FALSE	FALSE	0.951613	0.959926	0.926838	0.958554	0.950623
atp6eC707	FALSE	FALSE	FALSE	FALSE	0.916471	0.913132	0.878407	0.904784	0.967445
atp6eU704	FALSE	FALSE	FALSE	FALSE	0.948335	0.937824	0.938302	0.928083	0.963154
atp6eU703	FALSE	FALSE	FALSE	FALSE	0.901048	0.922436	0.88816	0.898983	0.973252
atp6eC691	FALSE	FALSE	FALSE	TRUE	0.921986	0.91536	0.823567	0.903373	0.943917
atp6eU674	FALSE	FALSE	FALSE	FALSE	0.963536	0.979323	0.974632	0.964827	0.986733
atp6eU659	FALSE	FALSE	FALSE	FALSE	0.946019	0.986446	0.972522	0.973072	0.986526
atp6eU589	FALSE	FALSE	FALSE	FALSE	0.981164	0.978146	0.960357	0.951937	0.982208
atp6eU575	FALSE	FALSE	FALSE	FALSE	0.977286	0.974704	0.979278	0.951741	0.980784
atp6eU563	FALSE	FALSE	FALSE	FALSE	0.979429	0.983673	0.982579	0.967057	0.991175
atp6eC556	FALSE	FALSE	FALSE	FALSE	0.978788	0.948302	0.984863	0.965737	0.992229
atp6eU502	FALSE	FALSE	FALSE	FALSE	0.969853	0.935309	0.982325	0.955875	0.98774
atp6eC497	FALSE	FALSE	FALSE	FALSE	0.966644	0.967876	0.982586	0.937199	0.98678
atp6eU496	FALSE	FALSE	FALSE	FALSE	0.964384	0.975438	0.964155	0.926102	0.99462
atp6eU485	FALSE	FALSE	FALSE	FALSE	0.98808	0.989978	0.985449	0.966017	0.992387
atp6eU476	FALSE	FALSE	FALSE	FALSE	0.96478	0.974605	0.96709	0.965061	0.984311
atp6eU458	FALSE	FALSE	FALSE	FALSE	0.976253	0.963944	0.970334	0.958176	0.99243
atp6eU433	FALSE	FALSE	FALSE	FALSE	0.849604	0.859892	0.803495	0.837727	0.513883
atp6eU424	FALSE	FALSE	FALSE	FALSE	0.828191	0.863061	0.814768	0.811844	0.953739
atp6eC406	FALSE	FALSE	FALSE	TRUE	0.700265	0.803457	0.712618	0.669386	0.924077
atp6eU404	FALSE	FALSE	FALSE	FALSE	0.749071	0.834821	0.834482	0.822319	0.955972
atp6eU389	FALSE	FALSE	FALSE	FALSE	0.960731	0.882767	0.922305	0.873354	0.960018
atp6eU382	FALSE	FALSE	FALSE	FALSE	0.882742	0.843964	0.898838	0.871663	0.978045
atp6eU380	FALSE	FALSE	FALSE	FALSE	0.927869	0.902806	0.928106	0.900145	0.983358
atp6eC368	FALSE	FALSE	FALSE	FALSE	0.830797	0.886143	0.942176	0.868505	0.969575
atp6eU367	FALSE	FALSE	FALSE	FALSE	0.872207	0.916972	0.962171	0.872784	0.976616
atp6eU365	FALSE	FALSE	FALSE	FALSE	0.970974	0.851899	0.90211	0.849526	0.975487
atp6eC364	FALSE	FALSE	FALSE	FALSE	0.870781	0.910377	0.812772	0.878314	0.974925
atp6eC356	FALSE	FALSE	FALSE	FALSE	0.895948	0.924064	0.972398	0.925571	0.991141
atp6eU347	FALSE	FALSE	FALSE	FALSE	0.988832	0.920611	0.911345	0.931281	0.987382
atp6eC307	FALSE	FALSE	FALSE	TRUE	0.910728	0.907709	0.911781	0.842628	0.958089
atp6eU298	FALSE	FALSE	FALSE	FALSE	0.9839	0.978214	0.962995	0.962555	0.982959
atp6eU271	FALSE	FALSE	FALSE	FALSE	0.883508	0.867986	0.935049	0.854016	0.693749
atp6eU266	FALSE	FALSE	FALSE	FALSE	0.858625	0.95771	0.955322	0.965622	0.955506
atp6eC263	FALSE	FALSE	FALSE	FALSE	0.890137	0.892067	0.977916	0.944284	0.987182
atp6eU257	FALSE	FALSE	FALSE	FALSE	0.970167	0.969028	0.972054	0.952263	0.99125
atp6eC253	FALSE	FALSE	FALSE	TRUE	0.83377	0.880482	0.864882	0.798218	0.874368
atp6eC250	FALSE	FALSE	FALSE	TRUE	0.869048	0.880235	0.917677	0.932261	0.946259
atp6eC229	FALSE	FALSE	FALSE	TRUE	0.905983	0.87194	0.918591	0.815566	0.978214
atp6eU212	FALSE	FALSE	FALSE	FALSE	0.954502	0.954825	0.966788	0.946849	0.99017
atp6eC178	FALSE	FALSE	FALSE	TRUE	0.804813	0.929238	0.823662	0.859338	0.97949
atp6eU122	FALSE	FALSE	FALSE	FALSE	0.948914	0.990288	0.987919	0.965748	0.979723
atp6eU105	FALSE	FALSE	FALSE	FALSE	0.503356	0.1866	0.105348	0.106389	0.859015
atp6eU104	FALSE	FALSE	FALSE	FALSE	0.939891	0.913719	0.919211	0.933805	0.98725
atp6eU101	FALSE	FALSE	FALSE	FALSE	0.877339	0.919649	0.944402	0.914458	0.97988
atp6eU95	FALSE	FALSE	FALSE	FALSE	0.886965	0.918747	0.937343	0.85287	0.975248
atp6eC80	FALSE	FALSE	FALSE	FALSE	0.68719	0.889768	0.935589	0.824571	0.968382
atp6eC74	FALSE	FALSE	FALSE	FALSE	0.915675	0.960223	0.980076	0.91311	0.985399
atp6eU65	FALSE	FALSE	FALSE	FALSE	0.910463	0.975579	0.952038	0.901501	0.996802
atp6eU41	FALSE	FALSE	FALSE	FALSE	0.958704	0.975274	0.979888	0.916297	0.989569
atp6eU25	FALSE	FALSE	FALSE	FALSE	0.952711	0.942364	0.977707	0.882017	0.99273
atp6eU2	FALSE	TRUE	FALSE	FALSE	0.838816	0.889208	0.832049	0.681706	0.743956
atp9eU223	FALSE	FALSE	TRUE	FALSE	0.969406	0.923896	0.972768	0.913689	0.942996
atp9eU221	FALSE	FALSE	FALSE	FALSE	0.990054	0.961282	0.988081	0.937172	0.950342
atp9eU212	FALSE	FALSE	FALSE	FALSE	0.97374	0.94624	0.973108	0.911544	0.932192
atp9eU209	FALSE	FALSE	FALSE	FALSE	0.978385	0.947112	0.973075	0.918821	0.944122
atp9eU206	FALSE	FALSE	FALSE	FALSE	0.980757	0.944859	0.978717	0.937212	0.966899
atp9eU185	FALSE	FALSE	FALSE	FALSE	0.984444	0.966653	0.98531	0.947001	0.969601
atp9eU182	FALSE	FALSE	FALSE	FALSE	0.98971	0.960256	0.985821	0.906326	0.963203
atp9eU152	FALSE	FALSE	FALSE	FALSE	0.992824	0.976272	0.972896	0.921621	0.953087
atp9eC146	FALSE	FALSE	FALSE	FALSE	0.996146	0.986221	0.993389	0.964302	0.966875
atp9eU134	FALSE	FALSE	FALSE	FALSE	0.970963	0.920488	0.965435	0.92632	0.974811
atp9eC130	FALSE	FALSE	FALSE	TRUE	0.94618	0.80693	0.934872	0.79607	0.860432
atp9eC116	FALSE	FALSE	FALSE	FALSE	0.983632	0.924695	0.971284	0.898853	0.917023
atp9eC109	FALSE	FALSE	FALSE	TRUE	0.747064	0.820788	0.919185	0.807923	0.879855
atp9eC101	FALSE	FALSE	FALSE	FALSE	0.971963	0.912873	0.956108	0.86237	0.920708
atp9eU95	FALSE	FALSE	FALSE	FALSE	0.9834	0.946768	0.961752	0.887785	0.941702
atp9eU92	FALSE	FALSE	FALSE	FALSE	0.984628	0.960612	0.983397	0.915114	0.966797
atp9eU88	FALSE	FALSE	FALSE	FALSE	0.675127	0.936219	0.939655	0.869887	0.913244
atp9eU83	FALSE	FALSE	FALSE	FALSE	0.992291	0.974812	0.992961	0.957245	0.978972
atp9eU71	FALSE	FALSE	FALSE	FALSE	0.969344	0.944211	0.969303	0.893251	0.932498
atp9eU65	FALSE	FALSE	FALSE	FALSE	0.953747	0.932796	0.972657	0.919519	0.952636
atp9eC62	FALSE	FALSE	FALSE	FALSE	0.963939	0.948871	0.978534	0.919846	0.951544
atp9eU50	FALSE	FALSE	FALSE	FALSE	0.986198	0.961285	0.982238	0.959551	0.956733
atp9eU4	TRUE	FALSE	FALSE	FALSE	0.924777	0.892571	0.836615	0.927546	0.82539
atp9eU2	FALSE	TRUE	FALSE	FALSE	0.935177	0.888367	0.890414	0.872315	0.84922
atp1eC1510	FALSE	FALSE	FALSE	TRUE	0.892761	0.97418	0.981783	0.979178	0.978258
atp1eU1507	FALSE	FALSE	FALSE	FALSE	0.93299	0.987885	0.989525	0.98913	0.992717
atp1eU1496	FALSE	FALSE	FALSE	FALSE	0.877698	0.978774	0.983173	0.982066	0.980261
atp1eC1486	FALSE	FALSE	FALSE	TRUE	0.895981	0.975172	0.988683	0.981805	0.988748
atp1eC1462	FALSE	FALSE	FALSE	TRUE	0.932551	0.982602	0.987747	0.97747	0.990382
atp1eU1421	FALSE	FALSE	FALSE	FALSE	0.94819	0.98678	0.988626	0.989413	0.992567
atp1eC1402	FALSE	FALSE	FALSE	TRUE	0.945309	0.97811	0.98788	0.990599	0.978924
atp1eU1373	FALSE	FALSE	FALSE	FALSE	0.961486	0.989009	0.988497	0.990589	0.994344
atp1eU1351	FALSE	FALSE	FALSE	FALSE	0.942243	0.986934	0.991213	0.991986	0.994827
atp1eC1333	FALSE	FALSE	FALSE	TRUE	0.939726	0.985747	0.986497	0.98668	0.989531
atp1eC1309	FALSE	FALSE	FALSE	TRUE	0.953263	0.985759	0.990935	0.989751	0.990807
atp1eC1303	FALSE	FALSE	FALSE	TRUE	0.954974	0.983162	0.988845	0.987278	0.993371
atp1eU1268	FALSE	FALSE	FALSE	FALSE	0.964205	0.983426	0.988636	0.988164	0.990872
atp1eC1258	FALSE	FALSE	FALSE	TRUE	0.95826	0.985957	0.991549	0.987455	0.992956
atp1eC1228	FALSE	FALSE	FALSE	TRUE	0.944574	0.986923	0.982844	0.987384	0.994552
atp1eU1204	FALSE	FALSE	FALSE	FALSE	0.958749	0.984524	0.989912	0.989351	0.994049
atp1eC1201	FALSE	FALSE	FALSE	TRUE	0.954188	0.986372	0.989665	0.97859	0.99275
atp1eU1196	FALSE	FALSE	FALSE	FALSE	0.952203	0.982018	0.984588	0.977182	0.990343
atp1eU1174	FALSE	FALSE	FALSE	FALSE	0.964301	0.988434	0.988359	0.987124	0.992656
atp1eC1150	FALSE	FALSE	FALSE	TRUE	0.864575	0.958121	0.940471	0.950311	0.967322
atp1eC1132	FALSE	FALSE	FALSE	FALSE	0.886945	0.966541	0.973584	0.958672	0.977629
atp1eC1124	FALSE	FALSE	FALSE	FALSE	0.906784	0.971431	0.979128	0.962772	0.984622
atp1eU1123	FALSE	FALSE	FALSE	FALSE	0.957136	0.979184	0.986024	0.982104	0.987965
atp1eC1106	FALSE	FALSE	FALSE	FALSE	0.956067	0.978069	0.986884	0.973292	0.989811
atp1eC1103	FALSE	FALSE	FALSE	FALSE	0.951681	0.980558	0.988467	0.981884	0.993755
atp1eC1099	FALSE	FALSE	FALSE	FALSE	0.95826	0.978765	0.986479	0.978229	0.991976
atp1eU1082	FALSE	FALSE	FALSE	FALSE	0.935811	0.980975	0.985484	0.978144	0.993007
atp1eU1070	FALSE	FALSE	FALSE	FALSE	0.964087	0.978035	0.986014	0.982503	0.982517
atp1eU1066	FALSE	FALSE	FALSE	FALSE	0.956688	0.970669	0.980466	0.967441	0.990476
atp1eC1060	FALSE	FALSE	FALSE	TRUE	0.926398	0.940483	0.9616	0.952368	0.953997
atp1eC1046	FALSE	FALSE	FALSE	FALSE	0.928999	0.950849	0.972873	0.962769	0.963945
atp1eU1045	FALSE	FALSE	FALSE	FALSE	0.952976	0.9673	0.977904	0.968919	0.978875
atp1eC1034	FALSE	FALSE	FALSE	FALSE	0.956927	0.973271	0.981017	0.967777	0.982171
atp1eC1031	FALSE	FALSE	FALSE	FALSE	0.954975	0.970257	0.980373	0.97125	0.977971
atp1eU1028	FALSE	FALSE	FALSE	FALSE	0.94552	0.970314	0.980153	0.967193	0.985971
atp1eC1022	FALSE	FALSE	FALSE	FALSE	0.957173	0.974084	0.979878	0.973679	0.983949
atp1eC1003	FALSE	FALSE	FALSE	TRUE	0.946586	0.951442	0.976104	0.890598	0.979344
atp1eC989	FALSE	FALSE	FALSE	FALSE	0.952263	0.964756	0.97892	0.944385	0.98724
atp1eU986	FALSE	FALSE	FALSE	FALSE	0.955479	0.976385	0.987205	0.971233	0.989395
atp1eC980	FALSE	FALSE	FALSE	FALSE	0.948911	0.963034	0.96414	0.948051	0.985701
atp1eU977	FALSE	FALSE	FALSE	FALSE	0.957465	0.979993	0.985809	0.983538	0.989736
atp1eC958	FALSE	FALSE	FALSE	TRUE	0.903805	0.907024	0.93331	0.91467	0.959909
atp1eC953	FALSE	FALSE	FALSE	FALSE	0.952438	0.968212	0.978909	0.958721	0.98711
atp1eU945	TRUE	FALSE	FALSE	FALSE	0.933333	0.908035	0.930569	0.962496	0.950904
atp1eU932	FALSE	FALSE	FALSE	FALSE	0.9273	0.950759	0.956144	0.948795	0.970349
atp1eU929	FALSE	FALSE	FALSE	FALSE	0.958426	0.976437	0.986369	0.968157	0.979297
atp1eC925	FALSE	FALSE	FALSE	FALSE	0.939911	0.962223	0.970158	0.961591	0.977673
atp1eC923	FALSE	FALSE	FALSE	FALSE	0.94494	0.975402	0.982112	0.969271	0.987337
atp1eU922	FALSE	FALSE	FALSE	FALSE	0.932965	0.958797	0.964815	0.947556	0.97385
atp1eC919	FALSE	FALSE	FALSE	FALSE	0.941395	0.962549	0.971726	0.953069	0.979989
atp1eU917	FALSE	FALSE	FALSE	FALSE	0.953744	0.974754	0.985141	0.971605	0.981685
atp1eC899	FALSE	FALSE	FALSE	FALSE	0.945407	0.969677	0.984874	0.970311	0.98364
atp1eC893	FALSE	FALSE	FALSE	FALSE	0.9482	0.970569	0.980538	0.963733	0.988602
atp1eC881	FALSE	FALSE	FALSE	FALSE	0.95042	0.977377	0.982083	0.979681	0.9919
atp1eC878	FALSE	FALSE	FALSE	FALSE	0.945217	0.97388	0.980126	0.978608	0.992335
atp1eC874	FALSE	FALSE	FALSE	TRUE	0.900673	0.925115	0.903901	0.933156	0.984872
atp1eU869	FALSE	FALSE	FALSE	FALSE	0.952212	0.981174	0.984751	0.980541	0.991722
atp1eU866	FALSE	FALSE	FALSE	FALSE	0.944115	0.957942	0.972239	0.9626	0.988916
atp1eC853	FALSE	FALSE	FALSE	TRUE	0.922948	0.945414	0.969744	0.963145	0.97495
atp1eC850	FALSE	FALSE	FALSE	TRUE	0.929445	0.958454	0.980941	0.971162	0.990713
atp1eC835	FALSE	FALSE	FALSE	TRUE	0.966396	0.974658	0.982664	0.97997	0.988986
atp1eU827	FALSE	FALSE	FALSE	FALSE	0.950045	0.972457	0.980985	0.976537	0.986474
atp1eU785	FALSE	FALSE	FALSE	FALSE	0.925494	0.964479	0.979629	0.965472	0.991042
atp1eU782	FALSE	FALSE	FALSE	FALSE	0.900244	0.969087	0.980759	0.967481	0.987872
atp1eU760	FALSE	FALSE	FALSE	FALSE	0.92925	0.97009	0.976569	0.966931	0.990379
atp1eC755	FALSE	FALSE	FALSE	FALSE	0.924242	0.959803	0.974148	0.969885	0.991821
atp1eC742	FALSE	FALSE	FALSE	TRUE	0.886206	0.960854	0.964716	0.961984	0.985062
atp1eC730	FALSE	FALSE	FALSE	FALSE	0.948792	0.972567	0.984222	0.976108	0.993085
atp1eC701	FALSE	FALSE	FALSE	FALSE	0.964286	0.977364	0.982752	0.973275	0.988175
atp1eU700	FALSE	FALSE	FALSE	FALSE	0.964363	0.974456	0.987326	0.97881	0.992041
atp1eU674	FALSE	FALSE	FALSE	FALSE	0.926441	0.97566	0.979571	0.972138	0.990311
atp1eC658	FALSE	FALSE	FALSE	TRUE	0.904855	0.972191	0.972479	0.961194	0.982983
atp1eC637	FALSE	FALSE	FALSE	TRUE	0.896951	0.963222	0.973752	0.966465	0.993846
atp1eU616	FALSE	FALSE	FALSE	FALSE	0.939335	0.985012	0.989202	0.980936	0.993351
atp1eC596	FALSE	FALSE	FALSE	FALSE	0.943229	0.953642	0.975364	0.977843	0.993003
atp1eC586	FALSE	FALSE	FALSE	TRUE	0.826681	0.965945	0.966009	0.972116	0.979908
atp1eU575	FALSE	FALSE	FALSE	FALSE	0.885764	0.827245	0.947163	0.970325	0.991996
atp1eC568	FALSE	FALSE	FALSE	TRUE	0.81334	0.969581	0.987016	0.981717	0.975938
atp1eC451	FALSE	FALSE	FALSE	TRUE	0.95752	0.973945	0.987995	0.973296	0.992923
atp1eU411	FALSE	FALSE	FALSE	FALSE	0.977387	0.966239	0.952398	0.967484	0.929175
atp1eC410	FALSE	FALSE	FALSE	FALSE	0.979494	0.979599	0.987208	0.975574	0.993983
atp1eC388	FALSE	FALSE	FALSE	TRUE	0.956487	0.931769	0.94181	0.931987	0.95339
atp1eC328	FALSE	FALSE	FALSE	FALSE	0.883745	0.975398	0.975739	0.953061	0.984381
atp1eU323	FALSE	FALSE	FALSE	FALSE	0.882272	0.978232	0.978288	0.958192	0.987906
atp1eU239	FALSE	FALSE	FALSE	FALSE	0.94658	0.981366	0.985233	0.963174	0.986606
atp1eU209	FALSE	FALSE	FALSE	FALSE	0.942661	0.966894	0.977896	0.949014	0.989175
atp1eC208	FALSE	FALSE	FALSE	FALSE	0.943249	0.983712	0.979103	0.955667	0.983838
atp1eU203	FALSE	FALSE	FALSE	FALSE	0.948201	0.981397	0.98195	0.958465	0.988698
atp1eU143	FALSE	FALSE	FALSE	FALSE	0.962908	0.981628	0.983561	0.963038	0.988107
atp1eC100	FALSE	FALSE	FALSE	TRUE	0.929862	0.966398	0.945402	0.936943	0.983717
atp1eU47	FALSE	FALSE	FALSE	FALSE	0.900862	0.972499	0.973083	0.947561	0.983003
atp1eU35	FALSE	FALSE	FALSE	FALSE	0.921151	0.970954	0.975029	0.942175	0.984352
atp1eC31	FALSE	FALSE	FALSE	TRUE	0.917006	0.96839	0.964803	0.927	0.95345
atp1eU2	FALSE	TRUE	FALSE	FALSE	0.862762	0.96043	0.975454	0.948959	0.981108
rps11eC406	FALSE	FALSE	FALSE	TRUE	0.935499	0.854756	0.930481	0.872849	0.95496
rps11eC365	FALSE	FALSE	FALSE	FALSE	0.969361	0.93514	0.960968	0.933373	0.969746
rps11eU362	FALSE	FALSE	FALSE	FALSE	0.941018	0.935984	0.963538	0.841161	0.97251
rps11eU341	FALSE	FALSE	FALSE	FALSE	0.936741	0.931933	0.936759	0.904259	0.952045
rps11eU332	FALSE	FALSE	FALSE	FALSE	0.954383	0.948097	0.954852	0.916193	0.983656
rps11eU329	FALSE	FALSE	FALSE	FALSE	0.934641	0.954231	0.96159	0.935028	0.968692
rps11eC314	FALSE	FALSE	FALSE	FALSE	0.900281	0.943191	0.979179	0.932995	0.979032
rps11eU270	FALSE	FALSE	FALSE	FALSE	0.753569	0.892131	0.122474	0.825677	0.893907
rps11eU269	FALSE	FALSE	FALSE	FALSE	0.90553	0.945278	0.947631	0.900695	0.963533
rps11eC265	FALSE	FALSE	FALSE	TRUE	0.876281	0.907859	0.93125	0.869656	0.957214
rps11eC253	FALSE	FALSE	FALSE	TRUE	0.925701	0.946678	0.951251	0.904542	0.975237
rps11eC229	FALSE	FALSE	FALSE	TRUE	0.861755	0.934641	0.948447	0.88733	0.977765
rps11eC106	FALSE	FALSE	FALSE	TRUE	0.921466	0.90604	0.944519	0.909732	0.983718
rps11eU104	FALSE	FALSE	FALSE	FALSE	0.956879	0.944383	0.956873	0.897267	0.986875
rps11eU77	FALSE	FALSE	FALSE	FALSE	0.926895	0.884211	0.871429	0.825415	0.976209
rps11eC70	FALSE	FALSE	FALSE	TRUE	0.83213	0.932331	0.9438	0.9145	0.966316
rps11eC34	FALSE	FALSE	FALSE	TRUE	0.951499	0.931937	0.948016	0.902413	0.975063
rps11eC31	FALSE	FALSE	FALSE	TRUE	0.966032	0.957672	0.964186	0.921316	0.981358
rps11eC28	FALSE	FALSE	FALSE	TRUE	0.968717	0.965007	0.968049	0.931884	0.98324
rps11eC25	FALSE	FALSE	FALSE	TRUE	0.972021	0.965753	0.972774	0.941966	0.98606
rps13eC356	FALSE	FALSE	FALSE	FALSE	0.944209	0.951515	0.768461	0.744526	0.863246
rps13eC313	FALSE	FALSE	FALSE	FALSE	0.950721	0.940685	0.988182	0.918878	0.909418
rps13eC307	FALSE	FALSE	FALSE	TRUE	0.937839	0.942997	0.933746	0.94907	0.897852
rps13eC304	FALSE	FALSE	FALSE	TRUE	0.9461	0.97	0.958036	0.965398	0.942312
rps13eU259	FALSE	FALSE	FALSE	FALSE	0.946276	0.934694	0.961538	0.885144	0.968149
rps13eU255	TRUE	FALSE	FALSE	FALSE	0.967901	0.960912	0.978014	0.982723	0.980016
rps13eC241	FALSE	FALSE	FALSE	TRUE	0.943396	0.938514	0.973381	0.91499	0.946819
rps13eC226	FALSE	FALSE	FALSE	TRUE	0.969841	0.968858	0.984827	0.935642	0.985111
rps13eC154	FALSE	FALSE	FALSE	TRUE	0.957973	0.962814	0.970091	0.952511	0.974287
rps13eC106	FALSE	FALSE	FALSE	TRUE	0.939212	0.925708	0.907331	0.88059	0.958479
rps13eC61	FALSE	FALSE	FALSE	TRUE	0.932945	0.907431	0.90736	0.874808	0.95029
rps13eU60	TRUE	FALSE	FALSE	FALSE	0.235294	0.654626	0.834465	0.920945	0.857675
rps13eU56	FALSE	FALSE	FALSE	FALSE	0.926195	0.938492	0.935185	0.937714	0.981654
rps13eC40	FALSE	FALSE	FALSE	TRUE	0.953349	0.959737	0.97848	0.968886	0.991903
rps13eU26	FALSE	FALSE	FALSE	FALSE	0.878072	0.93857	0.894737	0.941935	0.990128
rps13eU14	FALSE	FALSE	FALSE	FALSE	0.950617	0.956783	0.984772	0.969567	0.993702
rps13eU2	FALSE	TRUE	FALSE	FALSE	0.972246	0.949695	0.991018	0.953374	0.9875
rpl6eU298	FALSE	FALSE	TRUE	FALSE	0.956628	0.895722	0.971449	0.952688	0.986037
rpl6eC259	FALSE	FALSE	FALSE	TRUE	0.969395	0.798658	0.944198	0.853874	0.950976
rpl6eC203	FALSE	FALSE	FALSE	FALSE	0.828942	0.909733	0.876522	0.881523	0.890144
rpl6eU198	FALSE	FALSE	FALSE	FALSE	0.960367	0.911585	0.97272	0.647825	0.897169
rpl6eU197	FALSE	FALSE	FALSE	FALSE	0.951201	0.913571	0.96722	0.888155	0.933024
rpl6eC193	FALSE	FALSE	FALSE	TRUE	0.947983	0.922546	0.876812	0.932183	0.968226
rpl6eC181	FALSE	FALSE	FALSE	TRUE	0.929767	0.923851	0.96546	0.922253	0.957609
rpl6eU160	FALSE	FALSE	FALSE	FALSE	0.921389	0.935963	0.955631	0.887474	0.980272
rpl6eU158	FALSE	FALSE	FALSE	FALSE	0.928832	0.922636	0.902186	0.88951	0.968867
rpl6eU139	FALSE	FALSE	FALSE	FALSE	0.956575	0.902385	0.977577	0.93858	0.939005
rpl6eC106	FALSE	FALSE	FALSE	TRUE	0.913462	0.943905	0.93258	0.824261	0.948119
rpl6eU80	FALSE	FALSE	FALSE	FALSE	0.874907	0.855257	0.917506	0.803108	0.91031
rpl6eU74	FALSE	FALSE	FALSE	FALSE	0.964869	0.939351	0.927971	0.918099	0.924075
rpl6eC61	FALSE	FALSE	FALSE	TRUE	0.853586	0.908193	0.966723	0.805673	0.940191
rpl6eC47	FALSE	FALSE	FALSE	FALSE	0.88993	0.775916	0.898161	0.772771	0.902273
rpl6eU32	FALSE	FALSE	FALSE	FALSE	0.923594	0.914072	0.936326	0.850315	0.919336
rpl6eC28	FALSE	FALSE	FALSE	TRUE	0.85163	0.775939	0.94661	0.78972	0.91059
rpl6eU26	FALSE	FALSE	FALSE	FALSE	0.919828	0.889673	0.851672	0.807692	0.917296
rpl6eU23	FALSE	FALSE	FALSE	FALSE	0.714536	0.628313	0.853377	0.545048	0.863534
rpl6eC10	FALSE	FALSE	FALSE	TRUE	0.798925	0.752089	0.893471	0.824427	0.817441
cox1eU10	FALSE	FALSE	FALSE	FALSE	0.956843	0.965007	0.964711	0.964073	0.988547
cox1eC17	FALSE	FALSE	FALSE	FALSE	0.91123	0.940963	0.965629	0.920632	0.976688
cox1eC28	FALSE	FALSE	FALSE	FALSE	0.878418	0.900466	0.934681	0.848861	0.954834
cox1eU38	FALSE	FALSE	FALSE	FALSE	0.66309	0.97069	0.969118	0.926545	0.991271
cox1eC43	FALSE	FALSE	FALSE	TRUE	0.851251	0.886397	0.881534	0.826411	0.936617
cox1eC55	FALSE	FALSE	FALSE	TRUE	0.780669	0.839283	0.816859	0.778371	0.921862
cox1eU62	FALSE	FALSE	FALSE	FALSE	0.955373	0.983982	0.98673	0.972311	0.994503
cox1eC76	FALSE	FALSE	FALSE	TRUE	0.717026	0.785722	0.911958	0.623352	0.90389
cox1eU80	FALSE	FALSE	FALSE	FALSE	0.953312	0.983818	0.97242	0.950914	0.984835
cox1eC98	FALSE	FALSE	FALSE	FALSE	0.955882	0.976047	0.98198	0.950483	0.989264
cox1eC103	FALSE	FALSE	FALSE	FALSE	0.933801	0.969459	0.971404	0.93661	0.973346
cox1eU110	FALSE	FALSE	FALSE	FALSE	0.943042	0.975559	0.974602	0.93877	0.981146
cox1eU116	FALSE	FALSE	FALSE	FALSE	0.936226	0.96409	0.969143	0.939814	0.978523
cox1eU119	FALSE	FALSE	FALSE	FALSE	0.930278	0.950414	0.96341	0.935944	0.979309
cox1eU122	FALSE	FALSE	FALSE	FALSE	0.936873	0.961794	0.970709	0.93916	0.97924
cox1eU124	FALSE	FALSE	FALSE	FALSE	0.954715	0.968896	0.965065	0.928825	0.974179
cox1eU127	FALSE	FALSE	FALSE	FALSE	0.126642	0.0571952	0.232959	0.473785	0.098502
cox1eU128	FALSE	FALSE	FALSE	FALSE	0.95122	0.962417	0.965235	0.925842	0.977645
cox1eU134	FALSE	FALSE	FALSE	FALSE	0.948168	0.958393	0.948347	0.927922	0.97545
cox1eC137	FALSE	FALSE	FALSE	FALSE	0.931084	0.938276	0.95341	0.912858	0.969542
cox1eU156	TRUE	FALSE	FALSE	FALSE	0.130005	0.0822628	0.0694755	0.108635	0.0711799
cox1eC173	FALSE	FALSE	FALSE	FALSE	0.945823	0.967396	0.962577	0.937077	0.978088
cox1eU182	FALSE	FALSE	FALSE	FALSE	0.922535	0.969064	0.966114	0.954943	0.986047
cox1eU197	FALSE	FALSE	FALSE	FALSE	0.93917	0.965955	0.980949	0.94855	0.982872
cox1eC208	FALSE	FALSE	FALSE	TRUE	0.947843	0.952109	0.973753	0.926007	0.971774
cox1eC224	FALSE	FALSE	FALSE	FALSE	0.954475	0.976784	0.955202	0.939282	0.982943
cox1eU229	FALSE	FALSE	FALSE	FALSE	0.956829	0.985643	0.977696	0.96273	0.991125
cox1eU236	FALSE	FALSE	FALSE	FALSE	0.952328	0.975854	0.970934	0.938595	0.986084
cox1eC245	FALSE	FALSE	FALSE	FALSE	0.946129	0.973142	0.963612	0.927908	0.982536
cox1eU257	FALSE	FALSE	FALSE	FALSE	0.970492	0.958053	0.971792	0.948382	0.988525
cox1eU260	FALSE	FALSE	FALSE	FALSE	0.97153	0.955623	0.951187	0.942312	0.985913
cox1eU272	FALSE	FALSE	FALSE	FALSE	0.933752	0.927893	0.961186	0.910707	0.953126
cox1eU362	FALSE	FALSE	FALSE	FALSE	0.96169	0.993077	0.981443	0.961503	0.994596
cox1eU365	FALSE	FALSE	FALSE	FALSE	0.977191	0.994129	0.986398	0.963845	0.994404
cox1eC389	FALSE	FALSE	FALSE	FALSE	0.951807	0.98978	0.97342	0.967051	0.983736
cox1eU434	FALSE	FALSE	FALSE	FALSE	0.774095	0.983432	0.985252	0.97221	0.995888
cox1eU527	FALSE	FALSE	FALSE	FALSE	0.932203	0.965896	0.96976	0.961142	0.991356
cox1eU548	FALSE	FALSE	FALSE	FALSE	0.926247	0.957343	0.965145	0.853351	0.994191
cox1eU781	FALSE	FALSE	FALSE	FALSE	0.982477	0.973983	0.976877	0.956798	0.992711
cox1eU794	FALSE	FALSE	FALSE	FALSE	0.984763	0.978246	0.984869	0.967411	0.9909
cox1eC1001	FALSE	FALSE	FALSE	FALSE	0.972203	0.984378	0.986983	0.974456	0.994513
cox1eC1021	FALSE	FALSE	FALSE	FALSE	0.948276	0.977145	0.982207	0.979916	0.992577
cox1eC1045	FALSE	FALSE	FALSE	FALSE	0.931751	0.970018	0.9817	0.95104	0.996414
cox1eU1105	FALSE	FALSE	FALSE	FALSE	0.973354	0.97317	0.983059	0.928735	0.99572
cox1eC1156	FALSE	FALSE	FALSE	FALSE	0.960956	0.9582	0.968385	0.963816	0.995433
cox1eU1267	FALSE	FALSE	FALSE	FALSE	0.986801	0.982274	0.986936	0.960279	0.995173
cox1eU1277	FALSE	FALSE	FALSE	FALSE	0.965474	0.965875	0.971795	0.943441	0.993461
cox1eU1291	FALSE	FALSE	FALSE	FALSE	0.976533	0.983431	0.969406	0.937217	0.992158
cox1eU1300	FALSE	FALSE	FALSE	FALSE	0.95693	0.984433	0.98026	0.953108	0.991178
cox1eC1301	FALSE	FALSE	FALSE	FALSE	0.961937	0.976341	0.97225	0.923651	0.989199
cox1eU1307	FALSE	FALSE	FALSE	FALSE	0.961903	0.963844	0.965333	0.904144	0.975181
cox1eU1316	FALSE	FALSE	FALSE	FALSE	0.963493	0.967582	0.966058	0.880876	0.984388
cox1eU1318	FALSE	FALSE	FALSE	FALSE	0.967952	0.974947	0.972083	0.925828	0.982274
cox1eU1322	FALSE	FALSE	FALSE	FALSE	0.948963	0.974533	0.978118	0.93894	0.980627
cox1eU1346	FALSE	FALSE	FALSE	FALSE	0.981815	0.95572	0.984267	0.977557	0.989984
cox1eU1378	FALSE	FALSE	FALSE	FALSE	0.9722	0.981003	0.98931	0.965763	0.985698
cox1eC1390	FALSE	FALSE	FALSE	TRUE	0.987488	0.988238	0.979164	0.978636	0.995197
cox1eC1405	FALSE	FALSE	FALSE	FALSE	0.975627	0.981457	0.972892	0.956037	0.989939
cox1eC1420	FALSE	FALSE	FALSE	TRUE	0.965056	0.980642	0.968555	0.928463	0.972413
cox1eU1483	FALSE	FALSE	TRUE	FALSE	0.985249	0.991315	0.987356	0.980123	0.995481
nad4LeU301	FALSE	FALSE	TRUE	FALSE	0.936255	0.860848	0.873741	0.885628	0.930769
nad4LeU289	FALSE	FALSE	FALSE	FALSE	0.949818	0.883247	0.908393	0.911207	0.942114
nad4LeU284	FALSE	FALSE	FALSE	FALSE	0.943688	0.888003	0.907702	0.909091	0.953985
nad4LeU239	FALSE	FALSE	FALSE	FALSE	0.807135	0.888549	0.880542	0.895718	0.939103
nad4LeC209	FALSE	FALSE	FALSE	FALSE	0.951613	0.930818	0.953038	0.934301	0.962859
nad4LeU181	FALSE	FALSE	FALSE	FALSE	0.942387	0.935323	0.972898	0.962444	0.9438
nad4LeU179	FALSE	FALSE	FALSE	FALSE	0.935345	0.921831	0.909803	0.922859	0.951027
nad4LeC175	FALSE	FALSE	FALSE	TRUE	0.893519	0.892009	0.892713	0.878324	0.914315
nad4LeU158	FALSE	FALSE	FALSE	FALSE	0.89759	0.909285	0.921776	0.879414	0.925502
nad4LeC101	FALSE	FALSE	FALSE	FALSE	0.921053	0.819353	0.870708	0.891668	0.928409
nad4LeU100	FALSE	FALSE	FALSE	FALSE	0.934211	0.887664	0.921281	0.854781	0.962162
nad4LeU98	FALSE	FALSE	FALSE	FALSE	0.946309	0.932369	0.973169	0.914653	0.971631
nad4LeU95	FALSE	FALSE	FALSE	FALSE	0.939189	0.922824	0.957217	0.867738	0.987851
nad4LeU86	FALSE	FALSE	FALSE	FALSE	0.948529	0.913179	0.949946	0.932043	0.975123
nad4LeU68	FALSE	FALSE	FALSE	FALSE	0.944882	0.901853	0.958654	0.903857	0.94838
nad4LeU41	FALSE	FALSE	FALSE	FALSE	0.80597	0.834723	0.965083	0.803215	0.992057
nad4LeU30	TRUE	FALSE	FALSE	FALSE	0.92	0.860082	0.938368	0.751716	0.798871
nad4LeU2	FALSE	TRUE	FALSE	FALSE	0.625	0.76755	0.782797	0.798928	0.902699
atp8eU6	TRUE	FALSE	FALSE	FALSE	0.951955	0.91927	0.914877	0.774853	0.942999
atp8eC7	FALSE	FALSE	FALSE	TRUE	0.894795	0.888661	0.885764	0.72744	0.8426
atp8eU11	FALSE	FALSE	FALSE	FALSE	0.965875	0.931265	0.950084	0.822118	0.927301
atp8eC16	FALSE	FALSE	FALSE	TRUE	0.829178	0.789524	0.895028	0.732107	0.865991
atp8eC23	FALSE	FALSE	FALSE	FALSE	0.9452	0.889389	0.955047	0.790899	0.937131
atp8eC34	FALSE	FALSE	FALSE	TRUE	0.917308	0.812002	0.834382	0.666259	0.878108
atp8eU39	TRUE	FALSE	FALSE	FALSE	0.541093	0.258954	0.193846	0.0871498	0.697577
atp8eU43	FALSE	FALSE	FALSE	FALSE	0.950572	0.905321	0.937956	0.777956	0.910583
atp8eU49	FALSE	FALSE	FALSE	FALSE	0.966327	0.938467	0.959669	0.82851	0.94741
atp8eU58	FALSE	FALSE	FALSE	FALSE	0.971928	0.933396	0.941097	0.774222	0.944726
atp8eU70	FALSE	FALSE	FALSE	FALSE	0.953632	0.933616	0.954977	0.801614	0.935373
atp8eU80	FALSE	FALSE	FALSE	FALSE	0.904152	0.916717	0.927538	0.805673	0.912159
atp8eU82	FALSE	FALSE	FALSE	FALSE	0.896899	0.916816	0.920769	0.791057	0.910861
atp8eC109	FALSE	FALSE	FALSE	TRUE	0.927029	0.930644	0.93254	0.784211	0.963445
atp8eU116	FALSE	FALSE	FALSE	FALSE	0.975269	0.952762	0.949072	0.857898	0.969393
atp8eU122	FALSE	FALSE	FALSE	FALSE	0.9254	0.926673	0.945114	0.791855	0.958717
atp8eC124	FALSE	FALSE	FALSE	TRUE	0.915654	0.89618	0.911643	0.749614	0.899541
atp8eC172	FALSE	FALSE	FALSE	TRUE	0.830166	0.883305	0.951359	0.819307	0.934846
atp8eU194	FALSE	FALSE	FALSE	FALSE	0.943144	0.940959	0.94822	0.838407	0.942266
atp8eC253	FALSE	FALSE	FALSE	TRUE	0.912454	0.928445	0.956679	0.813547	0.952894
atp8eU316	FALSE	FALSE	FALSE	FALSE	0.944276	0.939462	0.950079	0.85022	0.926842
atp8eU343	FALSE	FALSE	FALSE	FALSE	0.952266	0.908391	0.933237	0.855674	0.960035
atp8eU356	FALSE	FALSE	FALSE	FALSE	0.94213	0.935119	0.932898	0.841121	0.934522
atp8eC364	FALSE	FALSE	FALSE	TRUE	0.9384	0.874282	0.913197	0.784032	0.934116
nad9eU52	FALSE	FALSE	FALSE	FALSE	0.818991	0.96187	0.95708	0.892164	0.945924
nad9eU134	FALSE	FALSE	FALSE	FALSE	0.834369	0.953995	0.941304	0.922883	0.957214
nad9eU157	FALSE	FALSE	FALSE	FALSE	0.695035	0.92118	0.645868	0.901561	0.890121
nad9eU166	FALSE	FALSE	FALSE	FALSE	0.885827	0.932234	0.935257	0.184781	0.242647
nad9eU167	FALSE	FALSE	FALSE	FALSE	0.900131	0.94052	0.954967	0.91467	0.967387
nad9eU178	FALSE	FALSE	FALSE	FALSE	0.907323	0.965157	0.968224	0.973004	0.968075
nad9eU230	FALSE	FALSE	FALSE	FALSE	0.926263	0.961532	0.963032	0.918759	0.963767
nad9eU233	FALSE	FALSE	FALSE	FALSE	0.916392	0.959136	0.926614	0.920188	0.960396
nad9eC289	FALSE	FALSE	FALSE	FALSE	0.857353	0.955864	0.889569	0.928592	0.973866
nad9eU293	FALSE	FALSE	FALSE	FALSE	0.934272	0.954075	0.94431	0.871256	0.930367
nad9eU314	FALSE	FALSE	FALSE	FALSE	0.818758	0.940867	0.912467	0.90495	0.95392
nad9eU328	FALSE	FALSE	FALSE	FALSE	0.953608	0.974026	0.975645	0.982631	0.962185
nad9eU353	FALSE	FALSE	FALSE	FALSE	0.947928	0.935097	0.927344	0.920647	0.936532
nad9eU364	FALSE	FALSE	FALSE	FALSE	0.92033	0.957977	0.970833	0.925193	0.978357
nad9eU368	FALSE	FALSE	FALSE	FALSE	0.962219	0.966407	0.978687	0.936854	0.975562
nad9eC376	FALSE	FALSE	FALSE	FALSE	0.887267	0.894799	0.94264	0.898181	0.929006
nad9eU395	FALSE	FALSE	FALSE	FALSE	0.976536	0.938638	0.978891	0.907434	0.969302
nad9eC424	FALSE	FALSE	FALSE	FALSE	0.966297	0.967961	0.969438	0.849279	0.965366
nad9eU469	FALSE	FALSE	FALSE	FALSE	0.972134	0.967025	0.979825	0.961469	0.988794
nad9eU533	FALSE	FALSE	FALSE	FALSE	0.962846	0.940566	0.957433	0.879138	0.975795
mttBeU659	FALSE	FALSE	FALSE	FALSE	0.730769	0.758487	0.92862	0.588118	0.66804
mttBeU652	FALSE	FALSE	FALSE	FALSE	0.741379	0.671167	0.642227	0.606809	0.693989
mttBeC640	FALSE	FALSE	FALSE	TRUE	0.728571	0.745212	0.73031	0.692133	0.746296
mttBeC622	FALSE	FALSE	FALSE	FALSE	0.659794	0.784912	0.913629	0.797228	0.975216
mttBeU603	FALSE	FALSE	FALSE	FALSE	0.508929	0.478632	0.0996061	0.61643	0.0661445
mttBeU602	FALSE	FALSE	FALSE	FALSE	0.675439	0.769231	0.706682	0.667247	0.896994
mttBeU592	FALSE	FALSE	FALSE	FALSE	0.745283	0.869076	0.935006	0.76688	0.977771
mttBeU539	FALSE	FALSE	FALSE	FALSE	0.621622	0.925835	0.802484	0.41016	0.973635
mttBeU533	FALSE	FALSE	FALSE	FALSE	0.539683	0.937028	0.857229	0.55516	0.981528
mttBeU499	FALSE	FALSE	FALSE	FALSE	0.191489	0.756846	0.92912	0.812648	0.909891
mttBeU497	FALSE	FALSE	FALSE	FALSE	0.163265	0.682164	0.561414	0.620539	0.90285
mttBeU467	FALSE	FALSE	FALSE	FALSE	0.509434	0.920673	0.933258	0.801696	0.966949
mttBeU449	FALSE	FALSE	FALSE	FALSE	0.489362	0.838462	0.771909	0.777907	0.917407
mttBeC442	FALSE	FALSE	FALSE	FALSE	0.465116	0.909716	0.809721	0.68203	0.838156
mttBeU437	FALSE	FALSE	FALSE	FALSE	0.642857	0.919313	0.948399	0.892013	0.969551
mttBeU432	FALSE	FALSE	FALSE	FALSE	0.652174	0.899123	0.935736	0.908	0.424463
mttBeU425	FALSE	FALSE	FALSE	FALSE	0.509804	0.915541	0.93662	0.875727	0.92391
mttBeU400	FALSE	FALSE	FALSE	FALSE	0.333333	0.777038	0.822885	0.618798	0.988575
mttBeU394	FALSE	FALSE	FALSE	FALSE	0.534884	0.806106	0.841757	0.554098	0.638724
mttBeU388	FALSE	FALSE	FALSE	FALSE	0.297872	0.906119	0.852761	0.272114	0.819448
mttBeU382	FALSE	FALSE	FALSE	FALSE	0.645833	0.952185	0.912621	0.745693	0.864407
mttBeU320	FALSE	FALSE	FALSE	FALSE	0.297297	0.841404	0.854377	0.647528	0.941929
mttBeC289	FALSE	FALSE	FALSE	TRUE	0.428571	0.81106	0.927858	0.42517	0.481811
mttBeC272	FALSE	FALSE	FALSE	FALSE	0.285714	0.770833	0.570637	0.558178	0.860165
mttBeU256	FALSE	FALSE	FALSE	FALSE	0.606061	0.884876	0.915452	0.855617	0.90541
mttBeU247	FALSE	FALSE	FALSE	FALSE	0.236842	0.79	0.611285	0.308506	0.823949
mttBeU221	FALSE	FALSE	FALSE	FALSE	0.216216	0.757979	0.693913	0.507545	0.730898
mttBeU158	FALSE	FALSE	FALSE	FALSE	0.565217	0.775424	0.907615	0.781483	0.872757
mttBeU157	FALSE	FALSE	FALSE	FALSE	0.695652	0.89172	0.930693	0.76489	0.876735
mttBeU140	FALSE	FALSE	FALSE	FALSE	0.32	0.681159	0.759407	0.4379	0.853455
mttBeU122	FALSE	FALSE	FALSE	FALSE	0.282051	0.736577	0.770833	0.400191	0.872939
mttBeU119	FALSE	FALSE	FALSE	FALSE	0.263158	0.605042	0.753544	0.455527	0.862871
mttBeU118	FALSE	FALSE	FALSE	FALSE	0.189189	0.677258	0.665577	0.236178	0.800479
mttBeU113	FALSE	FALSE	FALSE	FALSE	0.157895	0.591362	0.815252	0.784112	0.831032
mttBeU98	FALSE	FALSE	FALSE	FALSE	0.358974	0.84488	0.932238	0.810081	0.929441
mttBeU91	FALSE	FALSE	FALSE	FALSE	0.325581	0.775573	0.792531	0.576877	0.887409
mttBeU82	FALSE	FALSE	FALSE	FALSE	0.819672	0.868914	0.833174	0.851117	0.885738
mttBeC80	FALSE	FALSE	FALSE	FALSE	0.557692	0.858881	0.839201	0.777913	0.899495
mttBeU67	FALSE	FALSE	FALSE	FALSE	0.811321	0.937055	0.934678	0.835081	0.928665
mttBeC46	FALSE	FALSE	FALSE	FALSE	0.491228	0.816766	0.75	0.722043	0.862454
mttBeU38	FALSE	FALSE	FALSE	FALSE	0.804348	0.942356	0.935829	0.737545	0.94283
sdh3eC4	FALSE	FALSE	FALSE	TRUE	0.972136	0.935258	0.954151	0.938861	0.957541
sdh3eU22	FALSE	FALSE	FALSE	FALSE	0.959502	0.975884	0.969733	0.922503	0.967049
sdh3eC26	FALSE	FALSE	FALSE	FALSE	0.872024	0.925599	0.917579	0.80488	0.946013
sdh3eC49	FALSE	FALSE	FALSE	TRUE	0.855422	0.878582	0.829772	0.633579	0.882361
sdh3eU85	FALSE	FALSE	FALSE	FALSE	0.777143	0.976223	0.966119	0.895451	0.981397
sdh3eU166	FALSE	FALSE	FALSE	FALSE	0.95338	0.950754	0.941296	0.910214	0.979265
sdh3eC172	FALSE	FALSE	FALSE	TRUE	0.911111	0.945003	0.909821	0.939067	0.946347
sdh3eC253	FALSE	FALSE	FALSE	FALSE	0.933333	0.946166	0.981609	0.961325	0.968776
sdh3eC271	FALSE	FALSE	FALSE	FALSE	0.836283	0.921276	0.953224	0.896014	0.945592
sdh3eU290	FALSE	FALSE	FALSE	FALSE	0.883178	0.812482	0.978461	0.909078	0.914595
sdh3eU295	FALSE	FALSE	FALSE	FALSE	0.897297	0.93907	0.899401	0.840489	0.91905
sdh3eC313	FALSE	FALSE	FALSE	TRUE	0.930894	0.970457	0.945067	0.868002	0.954012
sdh3eU346	FALSE	FALSE	FALSE	FALSE	0.912664	0.960236	0.969379	0.969459	0.971557
sdh3eU373	FALSE	FALSE	FALSE	FALSE	0.913043	0.952172	0.972789	0.961511	0.96436
sdh3eU374	FALSE	FALSE	FALSE	FALSE	0.929204	0.911911	0.914887	0.96748	0.972881
mat-Leptoi95g2ceU212	FALSE	FALSE	FALSE	FALSE	0.333333	0.958333	0.708333	0.855615	0.825397
mat-Leptoi95g2ceC562	FALSE	FALSE	FALSE	TRUE	0.4	0.853448	0.732075	0.463235	0.741722
mat-Leptoi95g2ceC1033	FALSE	FALSE	FALSE	TRUE	0.552632	0.806202	0.827206	0.670384	0.818815
mat-Leptoi95g2ceC1342	FALSE	FALSE	FALSE	FALSE	0.6	0.75817	0.744444	0.598071	0.160428
mat-LeptoeC235	FALSE	FALSE	FALSE	TRUE	0.611111	0.87156	0.841667	0.754967	0.621739
mat-LeptoeC508	FALSE	FALSE	FALSE	TRUE	0.548387	0.700787	0.752137	0.857143	0.751656
mat-LeptoeU671	FALSE	FALSE	FALSE	FALSE	0.804878	0.773196	0.811765	0.805769	0.763533
mat-LeptoeC676	FALSE	FALSE	FALSE	TRUE	0.725	0.747475	0.861272	0.628405	0.674157
mat-LeptoeC685	FALSE	FALSE	FALSE	TRUE	0.825	0.767677	0.788571	0.788889	0.797222
mat-LeptoeU725	FALSE	FALSE	FALSE	FALSE	0.8125	0.851351	0.821656	0.81201	0.825342
mat-LeptoeU737	FALSE	FALSE	FALSE	FALSE	0.84	0.759494	0.834437	0.741855	0.746622
mat-LeptoeU755	FALSE	FALSE	FALSE	FALSE	0.882353	0.793103	0.81875	0.774818	0.691358
mat-LeptoeC778	FALSE	FALSE	FALSE	TRUE	0.74	0.65	0.668571	0.686275	0.676136
mat-LeptoeC811	FALSE	FALSE	FALSE	TRUE	0.95122	0.840708	0.757225	0.639004	0.684971
mat-LeptoeC847	FALSE	FALSE	FALSE	TRUE	0.68	0.878261	0.805714	0.738956	0.767857
mat-LeptoeC922	FALSE	FALSE	FALSE	TRUE	0.78125	0.752137	0.728477	0.5375	0.74026
mat-LeptoeU965	FALSE	FALSE	FALSE	FALSE	0.909091	0.747664	0.771654	0.808673	0.707521
mat-LeptoeU1052	FALSE	FALSE	FALSE	FALSE	0.88	0.715909	0.86087	0.840336	0.755418
mat-LeptoeU1181	FALSE	FALSE	FALSE	FALSE	0.615385	0.657895	0.850877	0.844697	0.784753
mat-LeptoeC1195	FALSE	FALSE	FALSE	TRUE	0.642857	0.638889	0.727273	0.854331	0.790476
mat-LeptoeU1202	FALSE	FALSE	FALSE	FALSE	0.615385	0.405405	0.830645	0.886792	0.813084
mat-LeptoeU1363	FALSE	FALSE	FALSE	FALSE	0.666667	0.694444	0.792683	0.885017	0.825083
mat-LeptoeU1467	TRUE	FALSE	FALSE	FALSE	0.689655	0.426829	0.44206	0.609375	0.691293
mat-LeptoeC1507	FALSE	FALSE	FALSE	TRUE	0.612903	0.786517	0.792952	0.811741	0.666667
mat-LeptoeU1588	FALSE	FALSE	FALSE	FALSE	0.576923	0.759494	0.671362	0.850288	0.754757
mat-LeptoeU1610	FALSE	FALSE	FALSE	FALSE	0.689655	0.774194	0.653846	0.670412	0.688462
mat-LeptoeU1652	FALSE	FALSE	FALSE	FALSE	0.651163	0.77907	0.849315	0.846847	0.864621
mat-LeptoeU1688	FALSE	FALSE	FALSE	FALSE	0.675	0.678571	0.782407	0.732463	0.840753
mat-LeptoeC1816	FALSE	FALSE	FALSE	TRUE	0.730769	0.728814	0.798206	0.920188	0.811052
mat-LeptoeC1852	FALSE	FALSE	FALSE	FALSE	0.733333	0.672897	0.784141	0.785714	0.667802
mat-LeptoeU1877	FALSE	FALSE	FALSE	FALSE	0.666667	0.431193	0.728448	0.769355	0.842478
mat-LeptoeU1895	FALSE	FALSE	FALSE	FALSE	0.652174	0.554545	0.785408	0.770658	0.790429
mat-LeptoeC1954	FALSE	FALSE	FALSE	TRUE	0.285714	0.720721	0.845455	0.697778	0.671271
mat-LeptoeU2002	FALSE	FALSE	FALSE	FALSE	0.545455	0.829114	0.86087	0.521161	0.6018
mat-LeptoeU2008	FALSE	FALSE	FALSE	FALSE	0.347826	0.696203	0.77533	0.483333	0.110867
mat-LeptoeU2065	FALSE	FALSE	FALSE	FALSE	0.843137	0.932961	0.915612	0.956566	0.88725
mat-LeptoeU2078	FALSE	FALSE	FALSE	FALSE	0.846154	0.857955	0.794574	0.807273	0.839923
mat-LeptoeU2327	FALSE	FALSE	FALSE	FALSE	0.986301	0.92126	0.932806	0.94726	0.931882
mat-LeptoeU2330	FALSE	FALSE	FALSE	FALSE	0.986301	0.896296	0.888446	0.764585	0.875264
nad4eC80	FALSE	FALSE	FALSE	FALSE	0.749263	0.879367	0.882545	0.861966	0.929524
nad4eC86	FALSE	FALSE	FALSE	FALSE	0.816008	0.89589	0.927879	0.87377	0.794576
nad4eC103	FALSE	FALSE	FALSE	TRUE	0.74557	0.857569	0.805091	0.781144	0.767984
nad4eU149	FALSE	FALSE	FALSE	FALSE	0.868952	0.907143	0.947256	0.897074	0.919225
nad4eC163	FALSE	FALSE	FALSE	TRUE	0.803	0.772358	0.833643	0.7815	0.843808
nad4eU266	FALSE	FALSE	FALSE	FALSE	0.383333	0.927434	0.95966	0.886474	0.972391
nad4eU394	FALSE	FALSE	FALSE	FALSE	0.526786	0.916197	0.983051	0.825784	0.983985
nad4eU645	TRUE	FALSE	FALSE	FALSE	0.975499	0.9829	0.990015	0.911347	0.620035
nad4eU874	FALSE	FALSE	FALSE	FALSE	0.869396	0.953652	0.978388	0.964967	0.991187
nad4eC875	FALSE	FALSE	FALSE	FALSE	0.775391	0.927423	0.982583	0.948202	0.905211
nad4eC892	FALSE	FALSE	FALSE	TRUE	0.720648	0.885998	0.96656	0.862881	0.851228
nad4eU922	FALSE	FALSE	FALSE	FALSE	0.688312	0.962418	0.978571	0.925022	0.947378
nad4eC926	FALSE	FALSE	FALSE	FALSE	0.681682	0.908901	0.982456	0.920952	0.94004
nad4eC934	FALSE	FALSE	FALSE	FALSE	0.86413	0.927824	0.974242	0.901402	0.94408
nad4eU968	FALSE	FALSE	FALSE	FALSE	0.906098	0.937911	0.987417	0.970779	0.995837
nad4eU1001	FALSE	FALSE	FALSE	FALSE	0.899281	0.907216	0.922275	0.86592	0.967155
nad4eU1002	FALSE	FALSE	FALSE	FALSE	0.890485	0.906019	0.939528	0.799164	0.967339
nad4eU1004	FALSE	FALSE	FALSE	FALSE	0.903549	0.905429	0.925336	0.890838	0.978469
nad4eU1007	FALSE	FALSE	FALSE	FALSE	0.911335	0.938839	0.978921	0.921267	0.969605
nad4eU1024	FALSE	FALSE	FALSE	FALSE	0.866723	0.862784	0.929863	0.963719	0.969412
nad4eC1025	FALSE	FALSE	FALSE	FALSE	0.853265	0.888041	0.943265	0.935548	0.949494
nad4eC1028	FALSE	FALSE	FALSE	FALSE	0.840066	0.871131	0.915616	0.888431	0.920543
nad4eU1040	FALSE	FALSE	FALSE	FALSE	0.679532	0.861696	0.907285	0.933621	0.96097
nad4eU1055	FALSE	FALSE	FALSE	FALSE	0.873754	0.933775	0.966657	0.960169	0.97075
nad4eC1063	FALSE	FALSE	FALSE	TRUE	0.900222	0.921739	0.943658	0.859453	0.909618
nad4eU1128	TRUE	FALSE	FALSE	FALSE	0.928349	0.948812	0.976507	0.961986	0.988162
nad4eU1138	FALSE	FALSE	FALSE	FALSE	0.900996	0.934048	0.978794	0.903168	0.949598
nad4eU1148	FALSE	FALSE	FALSE	FALSE	0.921369	0.951091	0.981943	0.96329	0.987906
nad4eU1181	FALSE	FALSE	FALSE	FALSE	0.932917	0.959546	0.996434	0.983991	0.962439
nad4eU1182	FALSE	FALSE	FALSE	FALSE	0.622848	0.324711	0.965609	0.146716	0.0627011
nad4eU1196	FALSE	FALSE	FALSE	FALSE	0.885507	0.955787	0.990464	0.967067	0.965758
nad4eC1216	FALSE	FALSE	FALSE	TRUE	0.745455	0.929184	0.952289	0.944727	0.861888
nad4eU1241	FALSE	FALSE	FALSE	FALSE	0.860915	0.944146	0.965045	0.821856	0.952883
nad4eU1276	FALSE	FALSE	FALSE	FALSE	0.759717	0.947944	0.945602	0.941288	0.978447
nad4eU1313	FALSE	FALSE	FALSE	FALSE	0.520782	0.874917	0.914128	0.894772	0.894587
nad4eU1379	FALSE	FALSE	FALSE	FALSE	0.763462	0.940404	0.957589	0.947341	0.963441
nad4eU1391	FALSE	FALSE	FALSE	FALSE	0.853448	0.955515	0.965332	0.982319	0.963044
nad4eU1396	FALSE	FALSE	FALSE	FALSE	0.83378	0.934944	0.954245	0.931811	0.901724
sdh4eU262	FALSE	FALSE	TRUE	FALSE	0.905263	0.901679	0.995376	0.948661	0.953158
sdh4eU197	FALSE	FALSE	FALSE	FALSE	0.926174	0.96638	0.921194	0.784001	0.706895
sdh4eU190	FALSE	FALSE	FALSE	FALSE	0.888889	0.973734	0.8971	0.884675	0.929423
sdh4eU163	FALSE	FALSE	FALSE	FALSE	0.972167	0.97184	0.960895	0.897981	0.946115
sdh4eU104	FALSE	FALSE	FALSE	FALSE	0.949451	0.943092	0.963931	0.969196	0.929902
sdh4eU58	FALSE	FALSE	FALSE	FALSE	0.956685	0.991075	0.936252	0.971928	0.956266
sdh4eC40	FALSE	FALSE	FALSE	TRUE	0.957875	0.84821	0.923949	0.798973	0.858621
sdh4eU38	FALSE	FALSE	FALSE	FALSE	0.953358	0.989001	0.966364	0.80233	0.910873
nad6eU613	FALSE	FALSE	TRUE	FALSE	0.957447	0.966468	0.977148	0.96216	0.00243551
nad6eU509	FALSE	FALSE	FALSE	FALSE	0.978097	0.981241	0.988838	0.984711	0.988067
nad6eU461	FALSE	FALSE	FALSE	FALSE	0.979508	0.977567	0.986823	0.989466	0.988917
nad6eU460	FALSE	FALSE	FALSE	FALSE	0.965347	0.941307	0.979507	0.969611	0.0660762
nad6eU293	FALSE	FALSE	FALSE	FALSE	0.930233	0.975393	0.988216	0.965652	0.97537
nad6eU218	FALSE	FALSE	FALSE	FALSE	0.939597	0.973138	0.971576	0.956881	0.949694
nad6eU200	FALSE	FALSE	FALSE	FALSE	0.968109	0.983637	0.985313	0.971468	0.987322
nad6eU199	FALSE	FALSE	FALSE	FALSE	0.963719	0.980253	0.972053	0.938202	0.206153
nad6eU196	FALSE	FALSE	FALSE	FALSE	0.957746	0.986022	0.982447	0.981974	0.975844
nad6eU194	FALSE	FALSE	FALSE	FALSE	0.960784	0.986762	0.987562	0.988359	0.983264
nad6eU160	FALSE	FALSE	FALSE	FALSE	0.956916	0.978848	0.979345	0.979467	0.975207
nad6eU149	FALSE	FALSE	FALSE	FALSE	0.903981	0.968161	0.980404	0.957652	0.968059
nad6eU141	FALSE	FALSE	FALSE	FALSE	0.642393	0.708343	0.639713	0.161405	0.70936
nad6eU140	FALSE	FALSE	FALSE	FALSE	0.869048	0.928227	0.962303	0.938096	0.952662
nad6eU134	FALSE	FALSE	FALSE	FALSE	0.901617	0.942687	0.955446	0.900496	0.975837
nad6eU125	FALSE	FALSE	FALSE	FALSE	0.912634	0.939945	0.964418	0.928312	0.978978
nad6eU99	FALSE	FALSE	FALSE	FALSE	0.400242	0.211518	0.162808	0.0613904	0.984679
nad6eU97	FALSE	FALSE	FALSE	FALSE	0.965116	0.984279	0.981761	0.971429	0.979772
nad6eC70	FALSE	FALSE	FALSE	FALSE	0.927107	0.954753	0.980666	0.975971	0.963698
nad6eU22	FALSE	FALSE	FALSE	FALSE	0.75	0.795062	0.926151	0.881742	0.992811
nad6eU10	FALSE	FALSE	FALSE	FALSE	0.964592	0.987075	0.990944	0.993378	0.871624
nad5eU1987	FALSE	FALSE	FALSE	FALSE	0.974973	0.973985	0.974668	0.952281	0.962776
nad5eU1972	FALSE	FALSE	FALSE	FALSE	0.975691	0.955715	0.967893	0.939575	0.970169
nad5eC1963	FALSE	FALSE	FALSE	TRUE	0.945755	0.977414	0.946429	0.942482	0.96894
nad5eC1858	FALSE	FALSE	FALSE	TRUE	0.854651	0.914957	0.87868	0.899872	0.915369
nad5eU1696	FALSE	FALSE	FALSE	FALSE	0.969174	0.976418	0.981226	0.975089	0.986834
nad5eU1577	FALSE	FALSE	FALSE	FALSE	0.968254	0.978348	0.978511	0.960719	0.968463
nad5eU1565	FALSE	FALSE	FALSE	FALSE	0.96477	0.981314	0.976786	0.968001	0.98695
nad5eU1337	FALSE	FALSE	FALSE	FALSE	0.170502	0.947875	0.910644	0.931752	0.975183
nad5eU1322	FALSE	FALSE	FALSE	FALSE	0.819911	0.955149	0.922299	0.922302	0.98624
nad5eU1306	FALSE	FALSE	FALSE	FALSE	0.902913	0.968843	0.971978	0.954839	0.990682
nad5eU1300	FALSE	FALSE	FALSE	FALSE	0.826705	0.960954	0.97008	0.920863	0.979559
nad5eU1274	FALSE	FALSE	FALSE	FALSE	0.807937	0.936987	0.941515	0.870567	0.978549
nad5eU1270	FALSE	FALSE	FALSE	FALSE	0.467958	0.875	0.93537	0.901564	0.988098
nad5eU1229	FALSE	FALSE	FALSE	FALSE	0.888545	0.969663	0.963168	0.938213	0.975133
nad5eU1223	FALSE	FALSE	FALSE	FALSE	0.901932	0.984504	0.96648	0.946041	0.984629
nad5eC1172	FALSE	FALSE	FALSE	FALSE	0.964356	0.978049	0.978155	0.941981	0.978458
nad5eU1058	FALSE	FALSE	FALSE	FALSE	0.916894	0.970063	0.976293	0.956312	0.991643
nad5eU1052	FALSE	FALSE	FALSE	FALSE	0.951923	0.975577	0.968158	0.953607	0.990342
nad5eC1046	FALSE	FALSE	FALSE	FALSE	0.912983	0.969343	0.969559	0.939455	0.992324
nad5eU1025	FALSE	FALSE	FALSE	FALSE	0.91498	0.974415	0.967397	0.945058	0.915039
nad5eU994	FALSE	FALSE	FALSE	FALSE	0.918006	0.964054	0.951006	0.930836	0.977969
nad5eU985	FALSE	FALSE	FALSE	FALSE	0.937681	0.981087	0.972687	0.946975	0.992098
nad5eU965	FALSE	FALSE	FALSE	FALSE	0.855586	0.974306	0.944767	0.930822	0.983599
nad5eU955	FALSE	FALSE	FALSE	FALSE	0.877358	0.986075	0.949903	0.951577	0.991531
nad5eC950	FALSE	FALSE	FALSE	FALSE	0.915408	0.983556	0.974209	0.954925	0.99172
nad5eU949	FALSE	FALSE	FALSE	FALSE	0.927492	0.984127	0.974384	0.958699	0.991956
nad5eC919	FALSE	FALSE	FALSE	TRUE	0.793333	0.846471	0.93856	0.883	0.951391
nad5eC845	FALSE	FALSE	FALSE	FALSE	0.864603	0.982431	0.969414	0.954866	0.977716
nad5eU791	FALSE	FALSE	FALSE	FALSE	0.833333	0.958984	0.960515	0.945368	0.990844
nad5eC778	FALSE	FALSE	FALSE	FALSE	0.84765	0.966623	0.973221	0.951554	0.993669
nad5eC755	FALSE	FALSE	FALSE	FALSE	0.939716	0.964309	0.954681	0.952192	0.989609
nad5eU746	FALSE	FALSE	FALSE	FALSE	0.954874	0.969618	0.970342	0.960009	0.984638
nad5eU730	FALSE	FALSE	FALSE	FALSE	0.967742	0.975576	0.974833	0.959294	0.994546
nad5eC712	FALSE	FALSE	FALSE	TRUE	0.911422	0.951494	0.854585	0.919658	0.984048
nad5eU685	FALSE	FALSE	FALSE	FALSE	0.874828	0.956916	0.946315	0.932278	0.962073
nad5eU684	FALSE	FALSE	FALSE	FALSE	0.174274	0.12209	0.0824316	0.373494	0.18175
nad5eU683	FALSE	FALSE	FALSE	FALSE	0.899171	0.961749	0.971253	0.950809	0.990052
nad5eU680	FALSE	FALSE	FALSE	FALSE	0.870451	0.970228	0.970174	0.950911	0.995126
nad5eU673	FALSE	FALSE	FALSE	FALSE	0.875	0.965292	0.958954	0.940371	0.991721
nad5eU583	FALSE	FALSE	FALSE	FALSE	0.696481	0.872119	0.873211	0.844195	0.951915
nad5eU566	FALSE	FALSE	FALSE	FALSE	0.777778	0.913346	0.919389	0.86922	0.969857
nad5eU564	FALSE	FALSE	FALSE	FALSE	0.798758	0.925278	0.943376	0.859791	0.913602
nad5eU563	FALSE	FALSE	FALSE	FALSE	0.82376	0.945969	0.952023	0.859487	0.976495
nad5eU553	FALSE	FALSE	FALSE	FALSE	0.881879	0.953537	0.963804	0.885999	0.983341
nad5eU533	FALSE	FALSE	FALSE	FALSE	0.793443	0.97546	0.954244	0.9047	0.990314
nad5eU528	FALSE	FALSE	FALSE	FALSE	0.852555	0.964572	0.954997	0.893388	0.117541
nad5eU527	FALSE	FALSE	FALSE	FALSE	0.858394	0.970596	0.967828	0.894904	0.98147
nad5eC514	FALSE	FALSE	FALSE	TRUE	0.865337	0.968443	0.938577	0.841591	0.982898
nad5eC475	FALSE	FALSE	FALSE	TRUE	0.64486	0.751652	0.770017	0.804312	0.709762
nad5eC469	FALSE	FALSE	FALSE	TRUE	0.721536	0.825314	0.737761	0.810526	0.756601
nad5eU460	FALSE	FALSE	FALSE	FALSE	0.84765	0.911641	0.912326	0.884121	0.839943
nad5eU449	FALSE	FALSE	FALSE	FALSE	0.857904	0.913677	0.824147	0.852398	0.844336
nad5eC440	FALSE	FALSE	FALSE	FALSE	0.846008	0.927106	0.865892	0.844502	0.905842
nad5eU435	FALSE	FALSE	FALSE	FALSE	0.627049	0.339852	0.801541	0.181584	0.133742
nad5eU434	FALSE	FALSE	FALSE	FALSE	0.897751	0.957639	0.915804	0.888545	0.983962
nad5eU428	FALSE	FALSE	FALSE	FALSE	0.875895	0.947037	0.909449	0.896652	0.953277
nad5eU418	FALSE	FALSE	FALSE	FALSE	0.885449	0.958416	0.933653	0.897667	0.948434
nad5eU413	FALSE	FALSE	FALSE	FALSE	0.882698	0.957348	0.94649	0.91524	0.957425
nad5eU409	FALSE	FALSE	FALSE	FALSE	0.881844	0.96504	0.951751	0.914075	0.950967
nad5eC403	FALSE	FALSE	FALSE	TRUE	0.701807	0.912028	0.942324	0.834532	0.886178
nad5eU298	FALSE	FALSE	FALSE	FALSE	0.814596	0.957182	0.940106	0.897621	0.980191
nad5eU257	FALSE	FALSE	FALSE	FALSE	0.80625	0.950204	0.904251	0.874055	0.971732
nad5eU242	FALSE	FALSE	FALSE	FALSE	0.823529	0.940104	0.876273	0.872125	0.982922
nad5eU220	FALSE	FALSE	FALSE	FALSE	0.623025	0.909218	0.776999	0.806151	0.924567
nad5eU134	FALSE	FALSE	FALSE	FALSE	0.904762	0.883667	0.86881	0.778569	0.821757
nad5eC98	FALSE	FALSE	FALSE	FALSE	0.811268	0.933176	0.933643	0.784656	0.973652
nad5eU68	FALSE	FALSE	FALSE	FALSE	0.844282	0.944616	0.928042	0.861956	0.973488
nad5eU56	FALSE	FALSE	FALSE	FALSE	0.803241	0.903671	0.835814	0.742911	0.953191
nad5eU32	FALSE	FALSE	FALSE	FALSE	0.917553	0.904529	0.896907	0.795746	0.967136
nad5eU11	FALSE	FALSE	FALSE	FALSE	0.818421	0.923329	0.913501	0.857861	0.958297
nad5eU2	FALSE	TRUE	FALSE	FALSE	0.77971	0.86093	0.840026	0.790304	0.956181
nad7eU2	FALSE	TRUE	FALSE	FALSE	0.625	0.707162	0.780937	0.446916	0.846672
nad7eU35	FALSE	FALSE	FALSE	FALSE	0.806957	0.833678	0.868067	0.615345	0.893013
nad7eU40	FALSE	FALSE	FALSE	FALSE	0.676923	0.828338	0.843331	0.484375	0.903618
nad7eU41	FALSE	FALSE	FALSE	FALSE	0.67753	0.814363	0.803922	0.501909	0.895299
nad7eC49	FALSE	FALSE	FALSE	TRUE	0.584041	0.679308	0.536165	0.370756	0.835988
nad7eC56	FALSE	FALSE	FALSE	FALSE	0.522613	0.800527	0.739392	0.428395	0.880071
nad7eC64	FALSE	FALSE	FALSE	FALSE	0.542763	0.675746	0.641676	0.334792	0.837777
nad7eU74	FALSE	FALSE	FALSE	FALSE	0.742496	0.863184	0.900601	0.69786	0.900767
nad7eC76	FALSE	FALSE	FALSE	TRUE	0.491987	0.628518	0.548227	0.302867	0.71405
nad7eU80	FALSE	FALSE	FALSE	FALSE	0.502479	0.678483	0.636332	0.372681	0.864648
nad7eU86	FALSE	FALSE	FALSE	FALSE	0.534574	0.682266	0.697812	0.387045	0.866574
nad7eU92	FALSE	FALSE	FALSE	FALSE	0.474719	0.672121	0.727956	0.403219	0.864333
nad7eU104	FALSE	FALSE	FALSE	FALSE	0.307432	0.67534	0.608839	0.382192	0.743977
nad7eC139	FALSE	FALSE	FALSE	FALSE	0.277778	0.80028	0.75	0.496173	0.909587
nad7eC181	FALSE	FALSE	FALSE	TRUE	0.308511	0.750439	0.762654	0.443371	0.854921
nad7eU193	FALSE	FALSE	FALSE	FALSE	0.588235	0.854913	0.808008	0.464052	0.887022
nad7eU197	FALSE	FALSE	FALSE	FALSE	0.60804	0.855699	0.714504	0.657306	0.879995
nad7eU210	TRUE	FALSE	FALSE	FALSE	0.753846	0.840796	0.871201	0.856061	0.978707
nad7eU217	FALSE	FALSE	FALSE	FALSE	0.84507	0.881866	0.927556	0.8276	0.969704
nad7eU244	FALSE	FALSE	FALSE	FALSE	0.746575	0.859572	0.824937	0.773797	0.959204
nad7eU248	FALSE	FALSE	FALSE	FALSE	0.8	0.893342	0.929043	0.751946	0.953955
nad7eU263	FALSE	FALSE	FALSE	FALSE	0.809524	0.887877	0.908365	0.745556	0.918042
nad7eC286	FALSE	FALSE	FALSE	TRUE	0.783784	0.864176	0.822841	0.671555	0.873046
nad7eC301	FALSE	FALSE	FALSE	TRUE	0.860759	0.864631	0.83354	0.617021	0.876851
nad7eU320	FALSE	FALSE	FALSE	FALSE	0.860759	0.933668	0.907062	0.885337	0.924869
nad7eC325	FALSE	FALSE	FALSE	TRUE	0.902041	0.92783	0.902332	0.819468	0.881007
nad7eU332	FALSE	FALSE	FALSE	FALSE	0.861111	0.936142	0.935557	0.848059	0.954987
nad7eU344	FALSE	FALSE	FALSE	FALSE	0.936255	0.945721	0.951135	0.891794	0.967296
nad7eC358	FALSE	FALSE	FALSE	FALSE	0.89881	0.939554	0.946256	0.88048	0.950422
nad7eU380	FALSE	FALSE	FALSE	FALSE	0.854938	0.946177	0.935497	0.812688	0.972104
nad7eC386	FALSE	FALSE	FALSE	FALSE	0.831395	0.928939	0.921127	0.740118	0.951607
nad7eU389	FALSE	FALSE	FALSE	FALSE	0.828986	0.931278	0.947593	0.859209	0.958262
nad7eU392	FALSE	FALSE	FALSE	FALSE	0.851955	0.942811	0.950535	0.877413	0.961709
nad7eU428	FALSE	FALSE	FALSE	FALSE	0.916449	0.947336	0.909001	0.871289	0.976277
nad7eC472	FALSE	FALSE	FALSE	TRUE	0.863071	0.900058	0.87849	0.792609	0.952686
nad7eU521	FALSE	FALSE	FALSE	FALSE	0.912791	0.946125	0.935577	0.843176	0.926983
nad7eC538	FALSE	FALSE	FALSE	TRUE	0.820225	0.913873	0.892698	0.795993	0.871841
nad7eU563	FALSE	FALSE	FALSE	FALSE	0.890909	0.935475	0.94215	0.850345	0.934333
nad7eU572	FALSE	FALSE	FALSE	FALSE	0.920918	0.928287	0.943054	0.886278	0.929557
nad7eU575	FALSE	FALSE	FALSE	FALSE	0.903896	0.929206	0.930996	0.871644	0.950328
nad7eC598	FALSE	FALSE	FALSE	TRUE	0.865116	0.924437	0.907166	0.824548	0.933753
nad7eC631	FALSE	FALSE	FALSE	TRUE	0.759615	0.881288	0.89659	0.766846	0.885593
nad7eC634	FALSE	FALSE	FALSE	TRUE	0.752381	0.893962	0.889298	0.788602	0.87875
nad7eU646	FALSE	FALSE	FALSE	FALSE	0.710145	0.868334	0.879758	0.719538	0.863407
nad7eU712	FALSE	FALSE	FALSE	FALSE	0.753894	0.916224	0.916284	0.836535	0.969182
nad7eU721	FALSE	FALSE	FALSE	FALSE	0.766562	0.90852	0.911605	0.867	0.955136
nad7eC727	FALSE	FALSE	FALSE	TRUE	0.701299	0.81227	0.884577	0.793774	0.938823
nad7eU731	FALSE	FALSE	FALSE	FALSE	0.732258	0.868666	0.90562	0.814353	0.95081
nad7eU737	FALSE	FALSE	FALSE	FALSE	0.870861	0.933554	0.956454	0.935163	0.951437
nad7eU800	FALSE	FALSE	FALSE	FALSE	0.769231	0.904832	0.916115	0.833791	0.929521
nad7eC802	FALSE	FALSE	FALSE	TRUE	0.861345	0.9203	0.907106	0.774544	0.941768
nad7eC814	FALSE	FALSE	FALSE	TRUE	0.883817	0.902466	0.939952	0.860927	0.922117
nad7eU822	TRUE	FALSE	FALSE	FALSE	0.49569	0.146659	0.0890423	0.152713	0.950737
nad7eU829	FALSE	FALSE	FALSE	FALSE	0.875536	0.93276	0.937556	0.865646	0.939927
nad7eC838	FALSE	FALSE	FALSE	TRUE	0.694737	0.844296	0.854334	0.760695	0.944197
nad7eU878	FALSE	FALSE	FALSE	FALSE	0.918129	0.92834	0.908352	0.863897	0.963806
nad7eC892	FALSE	FALSE	FALSE	TRUE	0.879552	0.907293	0.872433	0.837073	0.937929
nad7eC898	FALSE	FALSE	FALSE	TRUE	0.899425	0.929011	0.902967	0.838715	0.948428
nad7eU923	FALSE	FALSE	FALSE	FALSE	0.90085	0.911675	0.908889	0.832552	0.972363
nad7eU941	FALSE	FALSE	FALSE	FALSE	0.892508	0.913097	0.937754	0.860294	0.961174
nad7eC977	FALSE	FALSE	FALSE	FALSE	0.876263	0.909396	0.927159	0.812187	0.9374
nad7eU989	FALSE	FALSE	FALSE	FALSE	0.934564	0.945946	0.957307	0.91041	0.941266
nad7eU1022	FALSE	FALSE	FALSE	FALSE	0.928305	0.915428	0.945147	0.839062	0.950956
nad7eC1081	FALSE	FALSE	FALSE	FALSE	0.925852	0.911023	0.941847	0.828338	0.927432
nad7eU1103	FALSE	FALSE	FALSE	FALSE	0.891283	0.915387	0.921048	0.879506	0.906119
nad7eC1106	FALSE	FALSE	FALSE	FALSE	0.904528	0.872159	0.858438	0.874204	0.911732
nad7eU1121	FALSE	FALSE	FALSE	FALSE	0.889819	0.886437	0.887235	0.825496	0.877048
nad7eC1150	FALSE	FALSE	FALSE	TRUE	0.927563	0.885039	0.884232	0.806671	0.882908
nad7eU1157	FALSE	FALSE	FALSE	FALSE	0.93777	0.898699	0.929952	0.916728	0.905132
nad7eU1163	FALSE	FALSE	FALSE	FALSE	0.930031	0.904362	0.907873	0.892583	0.886938
nad2eU17	FALSE	FALSE	FALSE	FALSE	0.56087	0.848131	0.877348	0.85283	0.787422
nad2eU44	FALSE	FALSE	FALSE	FALSE	0.719844	0.909667	0.937655	0.923833	0.953349
nad2eU68	FALSE	FALSE	FALSE	FALSE	0.670391	0.855601	0.89486	0.929298	0.97188
nad2eU69	FALSE	FALSE	FALSE	FALSE	0.632979	0.781282	0.889452	0.85607	0.920558
nad2eU73	FALSE	FALSE	FALSE	FALSE	0.656716	0.812339	0.89307	0.924522	0.944105
nad2eC113	FALSE	FALSE	FALSE	FALSE	0.606818	0.823156	0.864138	0.823529	0.901007
nad2eU149	FALSE	FALSE	FALSE	FALSE	0.681648	0.80965	0.828338	0.78959	0.882599
nad2eU173	FALSE	FALSE	FALSE	FALSE	0.776618	0.840436	0.860593	0.727811	0.855045
nad2eU212	FALSE	FALSE	FALSE	FALSE	0.860335	0.92423	0.960853	0.890724	0.981047
nad2eU239	FALSE	FALSE	FALSE	FALSE	0.804211	0.910756	0.943364	0.850025	0.974713
nad2eU250	FALSE	FALSE	FALSE	FALSE	0.867063	0.927536	0.965145	0.922754	0.980431
nad2eU263	FALSE	FALSE	FALSE	FALSE	0.78727	0.926415	0.95082	0.897161	0.956499
nad2eU293	FALSE	FALSE	FALSE	FALSE	0.877604	0.943526	0.979257	0.93283	0.974977
nad2eU356	FALSE	FALSE	FALSE	FALSE	0.876289	0.951061	0.974388	0.897434	0.979563
nad2eU364	FALSE	FALSE	FALSE	FALSE	0.834543	0.938348	0.957679	0.954037	0.980046
nad2eU374	FALSE	FALSE	FALSE	FALSE	0.831909	0.944745	0.940392	0.948335	0.982318
nad2eU398	FALSE	FALSE	FALSE	FALSE	0.808511	0.93009	0.921813	0.89708	0.970097
nad2eU425	FALSE	FALSE	FALSE	FALSE	0.893499	0.954535	0.961574	0.951722	0.94389
nad2eC427	FALSE	FALSE	FALSE	TRUE	0.800518	0.854511	0.822866	0.872357	0.88976
nad2eU434	FALSE	FALSE	FALSE	FALSE	0.887372	0.935897	0.984559	0.950436	0.97873
nad2eU442	FALSE	FALSE	FALSE	FALSE	0.899558	0.934512	0.971971	0.922351	0.935975
nad2eU503	FALSE	FALSE	FALSE	FALSE	0.86625	0.970448	0.976644	0.912527	0.881765
nad2eU509	FALSE	FALSE	FALSE	FALSE	0.892327	0.939373	0.977263	0.912845	0.86293
nad2eU590	FALSE	FALSE	FALSE	FALSE	0.931857	0.95299	0.959614	0.924143	0.936085
nad2eU599	FALSE	FALSE	FALSE	FALSE	0.917355	0.922226	0.927336	0.939617	0.942048
nad2eU662	FALSE	FALSE	FALSE	FALSE	0.954693	0.967927	0.958928	0.940521	0.946003
nad2eU686	FALSE	FALSE	FALSE	FALSE	0.942284	0.968042	0.858547	0.966043	0.976051
nad2eU687	FALSE	FALSE	FALSE	FALSE	0.652495	0.758498	0.0843453	0.717124	0.444677
nad2eC703	FALSE	FALSE	FALSE	FALSE	0.874921	0.929179	0.935111	0.895609	0.942101
nad2eC740	FALSE	FALSE	FALSE	FALSE	0.942837	0.948071	0.967234	0.900109	0.972707
nad2eU791	FALSE	FALSE	FALSE	FALSE	0.915296	0.949336	0.977635	0.949198	0.978105
nad2eU812	FALSE	FALSE	FALSE	FALSE	0.902262	0.928279	0.965607	0.962427	0.971759
nad2eU815	FALSE	FALSE	FALSE	FALSE	0.927994	0.921927	0.979398	0.970381	0.958081
nad2eU816	FALSE	FALSE	FALSE	FALSE	0.74359	0.385738	0.873691	0.324087	0.104374
nad2eU826	FALSE	FALSE	FALSE	FALSE	0.944719	0.966224	0.946233	0.958859	0.954899
nad2eC833	FALSE	FALSE	FALSE	FALSE	0.942928	0.930776	0.982055	0.960801	0.968232
nad2eC904	FALSE	FALSE	FALSE	TRUE	0.754386	0.970206	0.855887	0.950289	0.964103
nad2eU926	FALSE	FALSE	FALSE	FALSE	0.931034	0.985052	0.981765	0.985653	0.969849
nad2eU962	FALSE	FALSE	FALSE	FALSE	0.920213	0.984673	0.981777	0.969781	0.98658
nad2eU976	FALSE	FALSE	FALSE	FALSE	0.918605	0.973447	0.982888	0.967101	0.973009
nad2eU986	FALSE	FALSE	FALSE	FALSE	0.883436	0.955029	0.94975	0.927862	0.920248
nad2eC997	FALSE	FALSE	FALSE	TRUE	0.882022	0.947085	0.985476	0.912778	0.986291
nad2eU1019	FALSE	FALSE	FALSE	FALSE	0.893617	0.780022	0.967084	0.846732	0.993703
nad2eU1024	FALSE	FALSE	FALSE	FALSE	0.933673	0.980042	0.992039	0.981804	0.98843
nad2eU1031	FALSE	FALSE	FALSE	FALSE	0.936893	0.979788	0.992258	0.96875	0.990546
nad2eC1072	FALSE	FALSE	FALSE	TRUE	0.895522	0.930216	0.938808	0.942751	0.964664
nad2eU1077	TRUE	FALSE	FALSE	FALSE	0.900709	0.931166	0.9282	0.94907	0.98998
nad2eU1142	FALSE	FALSE	FALSE	FALSE	0.953964	0.982643	0.977768	0.969368	0.985325
nad2eU1159	FALSE	FALSE	FALSE	FALSE	0.922105	0.984578	0.986293	0.969116	0.991735
nad2eC1160	FALSE	FALSE	FALSE	FALSE	0.938689	0.97643	0.959625	0.959229	0.986717
nad2eC1175	FALSE	FALSE	FALSE	FALSE	0.910755	0.970199	0.965968	0.944705	0.983424
nad2eU1192	FALSE	FALSE	FALSE	FALSE	0.905707	0.979381	0.988446	0.966414	0.976227
nad2eU1204	FALSE	FALSE	FALSE	FALSE	0.950119	0.994543	0.995559	0.994486	0.993946
nad2eU1279	FALSE	FALSE	FALSE	FALSE	0.917379	0.996736	0.997941	0.987258	0.994639
nad2eU1391	FALSE	FALSE	FALSE	FALSE	0.684211	0.982903	0.985109	0.975619	0.983802
nad2eU1394	FALSE	FALSE	FALSE	FALSE	0.732143	0.978415	0.991626	0.958257	0.952537
nad2eU1405	FALSE	FALSE	FALSE	FALSE	0.697802	0.959863	0.957008	0.950903	0.933386
nad2eC1418	FALSE	FALSE	FALSE	FALSE	0.632911	0.938186	0.983933	0.945292	0.920271
nad2eU1468	FALSE	FALSE	TRUE	FALSE	0.666667	0.92268	0.981582	0.957872	0.987589
rps10eU2	FALSE	TRUE	FALSE	FALSE	0.903537	0.89272	0.943538	0.817872	0.955679
rps10eU34	FALSE	FALSE	FALSE	FALSE	0.888095	0.953177	0.967347	0.877873	0.97209
rps10eU44	FALSE	FALSE	FALSE	FALSE	0.903323	0.938436	0.923965	0.901103	0.963673
rps10eC94	FALSE	FALSE	FALSE	TRUE	0.735294	0.910632	0.955624	0.736159	0.980842
rps10eU101	FALSE	FALSE	FALSE	FALSE	0.93617	0.953172	0.977037	0.919399	0.969251
rps10eC115	FALSE	FALSE	FALSE	TRUE	0.794989	0.889113	0.89578	0.845821	0.971526
rps10eC119	FALSE	FALSE	FALSE	FALSE	0.799043	0.934827	0.94832	0.834786	0.977937
rps10eC122	FALSE	FALSE	FALSE	FALSE	0.834071	0.889535	0.939419	0.813834	0.966226
rps10eU152	FALSE	FALSE	FALSE	FALSE	0.89141	0.927419	0.962055	0.873812	0.984546
rps10eC172	FALSE	FALSE	FALSE	TRUE	0.746706	0.91423	0.96355	0.824431	0.944115
rps10eU179	FALSE	FALSE	FALSE	FALSE	0.843609	0.919291	0.959055	0.802037	0.96311
rps10eU218	FALSE	FALSE	FALSE	FALSE	0.861204	0.917448	0.973127	0.895446	0.980418
rps10eU223	FALSE	FALSE	FALSE	FALSE	0.83121	0.862197	0.945228	0.761429	0.958171
rps10eC253	FALSE	FALSE	FALSE	TRUE	0.764268	0.88009	0.936877	0.869695	0.9662
rps10eC299	FALSE	FALSE	FALSE	FALSE	0.779904	0.684411	0.72327	0.826939	0.245464
rpl2eU63	TRUE	FALSE	FALSE	FALSE	0.934109	0.949391	0.851163	0.87757	0.949391
rpl2eU73	FALSE	FALSE	FALSE	FALSE	0.933071	0.953654	0.937184	0.865129	0.934507
rpl2eC118	FALSE	FALSE	FALSE	TRUE	0.689189	0.809568	0.760797	0.730428	0.879522
rpl2eC124	FALSE	FALSE	FALSE	TRUE	0.861111	0.82765	0.848068	0.813452	0.877289
rpl2eC127	FALSE	FALSE	FALSE	TRUE	0.888889	0.893657	0.896036	0.887361	0.799561
rpl2eC145	FALSE	FALSE	FALSE	TRUE	0.788462	0.797007	0.782134	0.80575	0.73488
rpl2eC196	FALSE	FALSE	FALSE	FALSE	0.780488	0.963325	0.947054	0.89395	0.947831
rpl2eC203	FALSE	FALSE	FALSE	FALSE	0.65	0.937576	0.920755	0.889732	0.907254
rpl2eU215	FALSE	FALSE	FALSE	FALSE	0.838235	0.959845	0.938679	0.866508	0.949946
rpl2eC220	FALSE	FALSE	FALSE	TRUE	0.613636	0.929412	0.869496	0.824498	0.860945
rpl2eC352	FALSE	FALSE	FALSE	TRUE	0.753846	0.929508	0.881907	0.841968	0.829522
rpl2eU466	FALSE	FALSE	FALSE	FALSE	0.49375	0.812253	0.817246	0.610206	0.29588
rpl2eC481	FALSE	FALSE	FALSE	FALSE	0.487952	0.795761	0.699363	0.612259	0.6743
rpl2eC484	FALSE	FALSE	FALSE	TRUE	0.456647	0.812741	0.745342	0.649506	0.736617
rpl2eU506	FALSE	FALSE	FALSE	FALSE	0.863636	0.935091	0.984476	0.936484	0.936288
rpl2eC562	FALSE	FALSE	FALSE	TRUE	0.615385	0.758264	0.883692	0.783513	0.927589
rpl2eC682	FALSE	FALSE	FALSE	TRUE	0.842105	0.931624	0.945141	0.847748	0.927711
rpl2eU697	FALSE	FALSE	FALSE	FALSE	0.892857	0.935897	0.944444	0.837488	0.962791
rpl2eU707	FALSE	FALSE	FALSE	FALSE	0.765432	0.946844	0.92	0.851555	0.952837
rpl2eU743	FALSE	FALSE	FALSE	FALSE	0.817308	0.926056	0.915354	0.861736	0.961049
rpl2eU744	FALSE	FALSE	FALSE	FALSE	0.726415	0.874126	0.913556	0.86437	0.962659
rpl2eC760	FALSE	FALSE	FALSE	TRUE	0.82	0.887597	0.897331	0.829021	0.956182
rpl2eU773	FALSE	FALSE	FALSE	FALSE	0.9	0.916667	0.763326	0.860775	0.938525
rpl2eC778	FALSE	FALSE	FALSE	TRUE	0.842697	0.871595	0.916497	0.820118	0.908658
rpl2eU803	FALSE	FALSE	FALSE	FALSE	0.376812	0.858824	0.921875	0.87689	0.959904
rpl2eC823	FALSE	FALSE	FALSE	TRUE	0.760563	0.875445	0.93	0.917588	0.913349
rpl2eU833	FALSE	FALSE	FALSE	FALSE	0.774648	0.9375	0.914286	0.918768	0.963019
rpl2eU839	FALSE	FALSE	FALSE	FALSE	0.826923	0.884477	0.934959	0.904856	0.95098
rpl2eC842	FALSE	FALSE	FALSE	FALSE	0.71875	0.88806	0.924217	0.888997	0.964898
rpl2eC845	FALSE	FALSE	FALSE	FALSE	0.876923	0.903333	0.921922	0.867978	0.964847
rpl2eU859	FALSE	FALSE	FALSE	FALSE	0.793651	0.750877	0.879185	0.845056	0.939695
rpl2eC871	FALSE	FALSE	FALSE	TRUE	0.797101	0.845902	0.87156	0.830946	0.920996
rpl2eC973	FALSE	FALSE	FALSE	TRUE	0.802817	0.963218	0.946302	0.925988	0.958558
rpl2eC992	FALSE	FALSE	FALSE	FALSE	0.792453	0.925754	0.948613	0.91411	0.972122
rpl2eC1000	FALSE	FALSE	FALSE	FALSE	0.824561	0.950119	0.935685	0.919658	0.973918
rpl2eC1003	FALSE	FALSE	FALSE	FALSE	0.824561	0.873508	0.908342	0.892766	0.956658
rpl2eC1006	FALSE	FALSE	FALSE	FALSE	0.766667	0.822115	0.896834	0.877655	0.945876
rps19eC7	FALSE	FALSE	FALSE	TRUE	0.789474	0.863372	0.653488	0.93159	0.894625
rps19eU47	FALSE	FALSE	FALSE	FALSE	0.921569	0.946809	0.965232	0.955516	0.985532
rps19eC85	FALSE	FALSE	FALSE	FALSE	0.851852	0.936111	0.926166	0.952077	0.979622
rps19eU101	FALSE	FALSE	FALSE	FALSE	0.924528	0.951872	0.954321	0.95303	0.97876
rps19eC127	FALSE	FALSE	FALSE	TRUE	0.827586	0.932817	0.923777	0.852555	0.962295
rps19eC209	FALSE	FALSE	FALSE	FALSE	0.763889	0.973451	0.951153	0.944444	0.970691
rps19eC211	FALSE	FALSE	FALSE	TRUE	0.837838	0.970414	0.949062	0.950069	0.968066
rps3eU2	FALSE	TRUE	FALSE	FALSE	0.818182	0.946746	0.946276	0.809524	0.960643
rps3eU40	FALSE	FALSE	FALSE	FALSE	0.797101	0.922078	0.953568	0.82634	0.950152
rps3eU64	FALSE	FALSE	FALSE	FALSE	0.708333	0.924162	0.907874	0.861045	0.96235
rps3eC100	FALSE	FALSE	FALSE	TRUE	0.792079	0.891339	0.877123	0.827374	0.926241
rps3eC343	FALSE	FALSE	FALSE	TRUE	0.849315	0.781646	0.820988	0.873508	0.870275
rps3eC346	FALSE	FALSE	FALSE	FALSE	0.805556	0.782748	0.838258	0.863095	0.887231
rps3eC349	FALSE	FALSE	FALSE	FALSE	0.804545	0.774834	0.775701	0.822619	0.879618
rps3eC352	FALSE	FALSE	FALSE	TRUE	0.765258	0.748408	0.732919	0.784267	0.84485
rps3eC355	FALSE	FALSE	FALSE	TRUE	0.607477	0.684887	0.679749	0.760766	0.805931
rps3eC361	FALSE	FALSE	FALSE	TRUE	0.593137	0.660714	0.679931	0.734275	0.778663
rps3eC391	FALSE	FALSE	FALSE	TRUE	0.581315	0.579221	0.667169	0.565595	0.972091
rps3eU502	FALSE	FALSE	FALSE	FALSE	0.927984	0.961039	0.950882	0.959002	0.969314
rps3eC523	FALSE	FALSE	FALSE	TRUE	0.945693	0.912121	0.958333	0.899728	0.961902
rps3eU545	FALSE	FALSE	FALSE	FALSE	0.940767	0.921368	0.964691	0.896429	0.97792
rps3eU557	FALSE	FALSE	FALSE	FALSE	0.925	0.926791	0.967083	0.962862	0.973089
rps3eU700	FALSE	FALSE	FALSE	FALSE	0.898701	0.943946	0.961508	0.947877	0.98062
rps3eU733	FALSE	FALSE	FALSE	FALSE	0.921241	0.951646	0.977105	0.97507	0.970186
rps3eC751	FALSE	FALSE	FALSE	TRUE	0.786813	0.939646	0.969609	0.961643	0.980212
rps3eU754	FALSE	FALSE	FALSE	FALSE	0.939709	0.969294	0.978276	0.973913	0.986232
rps3eU785	FALSE	FALSE	FALSE	FALSE	0.866379	0.955577	0.95689	0.972232	0.983768
rps3eU830	FALSE	FALSE	FALSE	FALSE	0.902357	0.955056	0.973048	0.946567	0.988359
rps3eU880	FALSE	FALSE	FALSE	FALSE	0.767635	0.962406	0.964859	0.975876	0.983711
rps3eU886	FALSE	FALSE	FALSE	FALSE	0.920502	0.901393	0.963902	0.974359	0.982968
rps3eC919	FALSE	FALSE	FALSE	TRUE	0.890244	0.911032	0.971963	0.960506	0.976939
rps3eU929	FALSE	FALSE	FALSE	FALSE	0.923077	0.953374	0.979661	0.943692	0.949468
rps3eU985	FALSE	FALSE	FALSE	FALSE	0.88189	0.953488	0.976348	0.957194	0.985061
rps3eC988	FALSE	FALSE	FALSE	TRUE	0.861789	0.963964	0.978302	0.934527	0.980677
rps3eC998	FALSE	FALSE	FALSE	FALSE	0.72028	0.892121	0.950355	0.835882	0.976719
rps3eU1001	FALSE	FALSE	FALSE	FALSE	0.862745	0.95962	0.9671	0.934197	0.980942
rps3eC1009	FALSE	FALSE	FALSE	TRUE	0.845238	0.951163	0.947368	0.904136	0.971552
rps3eU1019	FALSE	FALSE	FALSE	FALSE	0.851064	0.944758	0.966997	0.956268	0.980444
rps3eU1028	FALSE	FALSE	FALSE	FALSE	0.813559	0.926357	0.965251	0.943768	0.974828
rps3eC1051	FALSE	FALSE	FALSE	TRUE	0.810127	0.964206	0.952381	0.938389	0.973078
rps3eC1072	FALSE	FALSE	FALSE	TRUE	0.88961	0.969432	0.966638	0.963408	0.985053
rps3eC1075	FALSE	FALSE	FALSE	TRUE	0.7625	0.957336	0.897959	0.902743	0.966253
rps3eU1120	FALSE	FALSE	FALSE	FALSE	0.854545	0.954505	0.972131	0.951419	0.983421
rps3eC1126	FALSE	FALSE	FALSE	TRUE	0.871795	0.951906	0.94832	0.888416	0.984613
rps3eU1130	FALSE	FALSE	FALSE	FALSE	0.798246	0.958073	0.966724	0.925318	0.989488
rps3eU1193	FALSE	FALSE	FALSE	FALSE	0.932476	0.938721	0.953125	0.962461	0.986724
rps3eU1247	FALSE	FALSE	FALSE	FALSE	0.932432	0.970879	0.981818	0.954533	0.968878
rps3eU1303	FALSE	FALSE	FALSE	FALSE	0.919291	0.898977	0.935407	0.901981	0.951243
rps3eC1340	FALSE	FALSE	FALSE	FALSE	0.931159	0.969087	0.988827	0.96016	0.976388
rps3eC1349	FALSE	FALSE	FALSE	FALSE	0.87751	0.803363	0.899431	0.905857	0.95402
rpl16eC76	FALSE	FALSE	FALSE	TRUE	0.832962	0.903276	0.943908	0.966367	0.971761
rpl16eC128	FALSE	FALSE	FALSE	FALSE	0.865079	0.94121	0.527593	0.961596	0.986493
rpl16eC133	FALSE	FALSE	FALSE	TRUE	0.916031	0.957889	0.977914	0.951668	0.982212
rpl16eU161	FALSE	FALSE	FALSE	FALSE	0.788732	0.922668	0.971679	0.976771	0.989064
rpl16eC175	FALSE	FALSE	FALSE	TRUE	0.874459	0.978109	0.981368	0.894811	0.979304
rpl16eC301	FALSE	FALSE	FALSE	TRUE	0.898374	0.960337	0.987219	0.906493	0.988075
rpl16eU311	FALSE	FALSE	FALSE	FALSE	0.911765	0.925421	0.968972	0.956977	0.98182
rpl16eU312	FALSE	FALSE	FALSE	FALSE	0.740196	0.831873	0.968156	0.930463	0.959485
rpl16eU317	FALSE	FALSE	FALSE	FALSE	0.894009	0.910635	0.965208	0.948111	0.979556
rpl16eC343	FALSE	FALSE	FALSE	TRUE	0.925258	0.93235	0.963162	0.953094	0.974984
rpl16eU374	FALSE	FALSE	FALSE	FALSE	0.960396	0.965315	0.976672	0.953295	0.984555
rpl16eU376	FALSE	FALSE	FALSE	FALSE	0.93154	0.947779	0.981156	0.940679	0.947967
rps14eU2	FALSE	TRUE	FALSE	FALSE	0.953096	0.945682	0.938373	0.90191	0.971441
rps14eU5	FALSE	FALSE	FALSE	FALSE	0.978686	0.975942	0.960859	0.903694	0.952381
rps14eC76	FALSE	FALSE	FALSE	FALSE	0.982238	0.954313	0.948876	0.911976	0.869416
rps14eU98	FALSE	FALSE	FALSE	FALSE	0.930233	0.827897	0.802801	0.715036	0.990138
rps14eC139	FALSE	FALSE	FALSE	TRUE	0.937589	0.864967	0.95143	0.796405	0.923826
rps14eC145	FALSE	FALSE	FALSE	TRUE	0.816124	0.840753	0.951124	0.748445	0.951145
rps14eU152	FALSE	FALSE	FALSE	FALSE	0.978663	0.967166	0.954049	0.836727	0.97722
rps14eC154	FALSE	FALSE	FALSE	TRUE	0.866573	0.761958	0.82891	0.648957	0.72024
rps14eU161	FALSE	FALSE	FALSE	FALSE	0.981793	0.951261	0.905405	0.870555	0.931511
rps14eC184	FALSE	FALSE	FALSE	TRUE	0.919162	0.83909	0.654867	0.512506	0.973426
rps14eU191	FALSE	FALSE	FALSE	FALSE	0.944262	0.911874	0.90087	0.778484	0.957699
rps14eC208	FALSE	FALSE	FALSE	TRUE	0.913043	0.828947	0.75805	0.467128	0.948199
rps14eU248	FALSE	FALSE	FALSE	FALSE	0.959184	0.825296	0.797765	0.718761	0.789439
rps14eU257	FALSE	FALSE	FALSE	FALSE	0.963731	0.712846	0.583913	0.465517	0.888366
rps14eU263	FALSE	FALSE	FALSE	FALSE	0.881081	0.891187	0.813559	0.717068	0.943903
rps14eC281	FALSE	FALSE	FALSE	FALSE	0.977941	0.905426	0.801667	0.583988	0.919041
rps14eC289	FALSE	FALSE	FALSE	TRUE	0.958333	0.883537	0.852713	0.613237	0.935161
rps14eU304	FALSE	FALSE	FALSE	FALSE	0.940092	0.745915	0.722189	0.674149	0.919333
rps14eU311	FALSE	FALSE	FALSE	FALSE	0.954373	0.935356	0.829894	0.846487	0.892486
rps14eC314	FALSE	FALSE	FALSE	FALSE	0.934156	0.837438	0.877183	0.910569	0.962074
rps14eC323	FALSE	FALSE	FALSE	FALSE	0.901288	0.81137	0.758659	0.851722	0.976196
rps14eC329	FALSE	FALSE	FALSE	FALSE	0.884921	0.755937	0.877847	0.860494	0.976522
rps14eU418	FALSE	FALSE	TRUE	FALSE	0.980861	0.973453	0.979753	0.933084	0.988878
cox3eC97	FALSE	FALSE	FALSE	FALSE	0.975883	0.98022	0.977413	0.976281	0.931643
cox3eU126	TRUE	FALSE	FALSE	FALSE	0.966735	0.937873	0.852162	0.424757	0.775619
cox3eC136	FALSE	FALSE	FALSE	TRUE	0.938871	0.89842	0.891641	0.870723	0.96479
cox3eU190	FALSE	FALSE	FALSE	FALSE	0.986716	0.991383	0.982946	0.975797	0.991701
cox3eU256	FALSE	FALSE	FALSE	FALSE	0.962303	0.986635	0.984642	0.985837	0.991095
cox3eC379	FALSE	FALSE	FALSE	TRUE	0.970356	0.98275	0.982841	0.960833	0.978225
cox3eC382	FALSE	FALSE	FALSE	TRUE	0.876112	0.95084	0.965704	0.90107	0.958423
cox3eC407	FALSE	FALSE	FALSE	FALSE	0.96607	0.987008	0.972652	0.949071	0.985654
cox3eU412	FALSE	FALSE	FALSE	FALSE	0.98564	0.991802	0.994182	0.989986	0.992208
cox3eU422	FALSE	FALSE	FALSE	FALSE	0.973259	0.980792	0.986843	0.98323	0.976043
cox3eU427	FALSE	FALSE	FALSE	FALSE	0.975858	0.982557	0.990324	0.982443	0.966068
cox3eU428	FALSE	FALSE	FALSE	FALSE	0.975295	0.983353	0.991038	0.984172	0.973606
cox3eU429	FALSE	FALSE	FALSE	FALSE	0.930023	0.675623	0.277711	0.53857	0.309019
cox3eC439	FALSE	FALSE	FALSE	TRUE	0.944203	0.947265	0.912772	0.89765	0.954728
cox3eC464	FALSE	FALSE	FALSE	FALSE	0.887866	0.903606	0.87838	0.88381	0.95415
cox3eC494	FALSE	FALSE	FALSE	FALSE	0.977456	0.993171	0.966262	0.942532	0.988361
cox3eC520	FALSE	FALSE	FALSE	FALSE	0.970192	0.98407	0.962785	0.955192	0.976486
cox3eU527	FALSE	FALSE	FALSE	FALSE	0.977174	0.978409	0.981908	0.969559	0.984356
cox3eC529	FALSE	FALSE	FALSE	FALSE	0.908207	0.965081	0.936349	0.939239	0.964931
cox3eU536	FALSE	FALSE	FALSE	FALSE	0.91453	0.974326	0.95931	0.934651	0.964669
cox3eU539	FALSE	FALSE	FALSE	FALSE	0.916424	0.97956	0.980571	0.95412	0.973547
cox3eU550	FALSE	FALSE	FALSE	FALSE	0.966068	0.983374	0.970697	0.950153	0.978326
cox3eU554	FALSE	FALSE	FALSE	FALSE	0.973604	0.984823	0.990977	0.983117	0.98364
cox3eU562	FALSE	FALSE	FALSE	FALSE	0.94233	0.977716	0.977388	0.957752	0.978764
cox3eC574	FALSE	FALSE	FALSE	TRUE	0.966049	0.971947	0.948078	0.900254	0.966261
cox3eU628	FALSE	FALSE	FALSE	FALSE	0.962585	0.986023	0.982072	0.979283	0.986853
cox3eU634	FALSE	FALSE	FALSE	FALSE	0.913043	0.984121	0.982965	0.946184	0.977807
cox3eU641	FALSE	FALSE	FALSE	FALSE	0.954955	0.975258	0.98206	0.973837	0.990894
cox3eU655	FALSE	FALSE	FALSE	FALSE	0.945848	0.974395	0.975129	0.957138	0.983884
cox3eU659	FALSE	FALSE	FALSE	FALSE	0.945455	0.965403	0.962736	0.937437	0.973602
cox3eU665	FALSE	FALSE	FALSE	FALSE	0.950178	0.986005	0.988854	0.984307	0.98691
cox3eU668	FALSE	FALSE	FALSE	FALSE	0.939068	0.972392	0.985749	0.973532	0.987269
cox3eU673	FALSE	FALSE	FALSE	FALSE	0.935115	0.977604	0.966003	0.954057	0.957201
rps1eU116	FALSE	FALSE	FALSE	FALSE	0.929095	0.972472	0.950834	0.915628	0.96688
rps1eU142	FALSE	FALSE	FALSE	FALSE	0.955844	0.972973	0.94663	0.942906	0.983618
rps1eC193	FALSE	FALSE	FALSE	FALSE	0.924658	0.945783	0.986189	0.953335	0.960952
rps1eU220	FALSE	FALSE	FALSE	FALSE	0.976608	0.970249	0.978853	0.979394	0.977074
rps1eU302	FALSE	FALSE	FALSE	FALSE	0.942857	0.984258	0.988229	0.982021	0.985335
rps1eC305	FALSE	FALSE	FALSE	FALSE	0.920863	0.970443	0.959383	0.951636	0.949742
rps1eU308	FALSE	FALSE	FALSE	FALSE	0.916667	0.956664	0.970724	0.953957	0.984945
rps1eC331	FALSE	FALSE	FALSE	FALSE	0.909836	0.982955	0.966834	0.954598	0.942431
rps1eU341	FALSE	FALSE	FALSE	FALSE	0.931624	0.957159	0.946111	0.916283	0.930018
rps1eU342	FALSE	FALSE	FALSE	FALSE	0.909836	0.739468	0.888285	0.132265	0.975466
rps1eU370	FALSE	FALSE	FALSE	FALSE	0.664671	0.433228	0.761496	0.558542	0.97614
rps1eU503	FALSE	FALSE	FALSE	FALSE	0.942623	0.940115	0.968961	0.935658	0.976736
rps1eU504	FALSE	FALSE	FALSE	FALSE	0.87034	0.89277	0.462358	0.936073	0.937356
rps1eU511	FALSE	FALSE	FALSE	FALSE	0.94186	0.923682	0.87574	0.516478	0.918989
rps1eU518	FALSE	FALSE	FALSE	FALSE	0.943782	0.941176	0.955631	0.893742	0.975666
rps1eU542	FALSE	FALSE	FALSE	FALSE	0.946	0.953807	0.948738	0.934547	0.980535
rps4eU55	FALSE	FALSE	FALSE	FALSE	0.958188	0.980461	0.980861	0.956601	0.9771
rps4eC196	FALSE	FALSE	FALSE	TRUE	0.860887	0.934747	0.95431	0.864446	0.945949
rps4eU224	FALSE	FALSE	FALSE	FALSE	0.936057	0.985484	0.984506	0.962803	0.994337
rps4eC235	FALSE	FALSE	FALSE	TRUE	0.654867	0.954603	0.971252	0.853318	0.966568
rps4eU242	FALSE	FALSE	FALSE	FALSE	0.942609	0.953925	0.969122	0.765383	0.968973
rps4eC280	FALSE	FALSE	FALSE	TRUE	0.814103	0.934671	0.913901	0.777649	0.891899
rps4eC406	FALSE	FALSE	FALSE	TRUE	0.796992	0.898887	0.930263	0.887721	0.979255
rps4eU488	FALSE	FALSE	FALSE	FALSE	0.539683	0.978322	0.98747	0.878528	0.981686
cox2eU728	FALSE	FALSE	FALSE	FALSE	0.924153	0.933216	0.948088	0.93888	0.976097
cox2eU722	FALSE	FALSE	FALSE	FALSE	0.945438	0.957388	0.965068	0.955987	0.961817
cox2eC712	FALSE	FALSE	FALSE	FALSE	0.880155	0.930937	0.962593	0.949098	0.971172
cox2eU688	FALSE	FALSE	FALSE	FALSE	0.894389	0.927698	0.972478	0.961357	0.968313
cox2eC685	FALSE	FALSE	FALSE	TRUE	0.907685	0.933293	0.931738	0.938064	0.960733
cox2eU679	FALSE	FALSE	FALSE	FALSE	0.93728	0.930953	0.942886	0.922476	0.983349
cox2eC664	FALSE	FALSE	FALSE	TRUE	0.962025	0.9537	0.946566	0.940552	0.975019
cox2eC661	FALSE	FALSE	FALSE	TRUE	0.959609	0.96108	0.942582	0.944559	0.959092
cox2eU659	FALSE	FALSE	FALSE	FALSE	0.957638	0.94822	0.986423	0.958407	0.958272
cox2eU638	FALSE	FALSE	FALSE	FALSE	0.9769	0.990988	0.965775	0.969002	0.987321
cox2eC634	FALSE	FALSE	FALSE	FALSE	0.968724	0.988112	0.9749	0.962806	0.958402
cox2eU611	FALSE	FALSE	FALSE	FALSE	0.924897	0.988546	0.97714	0.944696	0.988343
cox2eU605	FALSE	FALSE	FALSE	FALSE	0.962117	0.969729	0.940289	0.920676	0.961408
cox2eC602	FALSE	FALSE	FALSE	FALSE	0.948892	0.948659	0.932694	0.914205	0.967032
cox2eU589	FALSE	FALSE	FALSE	FALSE	0.974235	0.971261	0.961565	0.936863	0.976204
cox2eC583	FALSE	FALSE	FALSE	FALSE	0.915281	0.971523	0.963458	0.946818	0.982425
cox2eC569	FALSE	FALSE	FALSE	FALSE	0.970313	0.981151	0.980955	0.948959	0.979668
cox2eC553	FALSE	FALSE	FALSE	FALSE	0.968573	0.980038	0.957497	0.938866	0.965266
cox2eC536	FALSE	FALSE	FALSE	FALSE	0.945266	0.922261	0.965043	0.927573	0.973576
cox2eU509	FALSE	FALSE	FALSE	FALSE	0.939942	0.935216	0.932685	0.879975	0.957505
cox2eU500	FALSE	FALSE	FALSE	FALSE	0.956069	0.946777	0.922455	0.898163	0.985957
cox2eC496	FALSE	FALSE	FALSE	TRUE	0.955233	0.957029	0.947519	0.907508	0.966343
cox2eC442	FALSE	FALSE	FALSE	TRUE	0.934704	0.904733	0.807227	0.826692	0.951681
cox2eU435	TRUE	FALSE	FALSE	FALSE	0.945317	0.975021	0.969401	0.942586	0.978255
cox2eU403	FALSE	FALSE	FALSE	FALSE	0.933164	0.92406	0.920981	0.77285	0.918921
cox2eU397	FALSE	FALSE	FALSE	FALSE	0.962312	0.950092	0.93308	0.74522	0.977472
cox2eC394	FALSE	FALSE	FALSE	TRUE	0.744717	0.774795	0.760178	0.575395	0.899487
cox2eC293	FALSE	FALSE	FALSE	FALSE	0.874313	0.917738	0.973392	0.901416	0.929383
cox2eU269	FALSE	FALSE	FALSE	FALSE	0.917949	0.953405	0.967585	0.900401	0.959921
cox2eU160	FALSE	FALSE	FALSE	FALSE	0.717036	0.958277	0.952039	0.93733	0.966447
cox2eU155	FALSE	FALSE	FALSE	FALSE	0.95311	0.959191	0.952184	0.911725	0.981884
cox2eU140	FALSE	FALSE	FALSE	FALSE	0.959681	0.954944	0.947689	0.914068	0.953969
cox2eC124	FALSE	FALSE	FALSE	TRUE	0.955334	0.967618	0.95398	0.918598	0.954135
cox2eC113	FALSE	FALSE	FALSE	FALSE	0.824753	0.945808	0.957027	0.935002	0.971446
cox2eC100	FALSE	FALSE	FALSE	TRUE	0.942917	0.935709	0.973774	0.865552	0.841194
cox2eC88	FALSE	FALSE	FALSE	TRUE	0.928428	0.946726	0.805644	0.840129	0.7972
cox2eU72	TRUE	FALSE	FALSE	FALSE	0.517103	0.795781	0.58608	0.839449	0.890071
cox2eU67	FALSE	FALSE	FALSE	FALSE	0.904762	0.927164	0.943829	0.934708	0.943689
cox2eU65	FALSE	FALSE	FALSE	FALSE	0.910233	0.928561	0.941506	0.939428	0.948475
cox2eU64	FALSE	FALSE	FALSE	FALSE	0.562764	0.817642	0.730449	0.877956	0.912312
cox2eC43	FALSE	FALSE	FALSE	TRUE	0.84189	0.890441	0.930351	0.938712	0.934289
rps2eU52	FALSE	FALSE	FALSE	FALSE	0.94027	0.964392	0.968932	0.888753	0.916454
rps2eU179	FALSE	FALSE	FALSE	FALSE	0.970919	0.961071	0.98924	0.942177	0.988653
rps2eU197	FALSE	FALSE	FALSE	FALSE	0.964008	0.947524	0.978043	0.923664	0.975184
rps2eC205	FALSE	FALSE	FALSE	TRUE	0.88308	0.94417	0.941141	0.869826	0.896698
rps2eC412	FALSE	FALSE	FALSE	TRUE	0.826159	0.937872	0.978378	0.911405	0.953396
rps2eU418	FALSE	FALSE	FALSE	FALSE	0.924528	0.967596	0.907417	0.949671	0.938351
rps2eC565	FALSE	FALSE	FALSE	TRUE	0.854902	0.950159	0.984718	0.966544	0.9637
rps2eU590	FALSE	FALSE	FALSE	FALSE	0.792453	0.941288	0.95932	0.920469	0.988578
rps2eC631	FALSE	FALSE	FALSE	TRUE	0.633028	0.955135	0.976898	0.921534	0.979819
rps2eU635	FALSE	FALSE	FALSE	FALSE	0.619048	0.949087	0.976221	0.909462	0.831384
rps2eC637	FALSE	FALSE	FALSE	TRUE	0.648148	0.978062	0.942557	0.915154	0.977919
rps2eC644	FALSE	FALSE	FALSE	FALSE	0.613861	0.951872	0.891422	0.882278	0.957831
rps2eU650	FALSE	FALSE	FALSE	FALSE	0.505051	0.899398	0.880745	0.812883	0.93725
rps2eC653	FALSE	FALSE	FALSE	FALSE	0.59596	0.875868	0.957993	0.850476	0.964756
rps2eU743	FALSE	FALSE	FALSE	FALSE	0.709459	0.946195	0.944188	0.884596	0.989706
rps2eC751	FALSE	FALSE	FALSE	TRUE	0.651316	0.917381	0.923716	0.821328	0.92981
rps2eU797	FALSE	FALSE	FALSE	FALSE	0.83	0.96445	0.964528	0.858341	0.978456
rps2eU798	FALSE	FALSE	FALSE	FALSE	0.808824	0.951302	0.952096	0.844438	0.978617
rps2eU829	FALSE	FALSE	TRUE	FALSE	0.857692	0.882883	0.89857	0.65668	0.931569
mat-Leptoi95g2ceC226	FALSE	FALSE	FALSE	TRUE	0.111111	0.8	0.630435	0.268421	0.597701
mat-Leptoi95g2ceC730	FALSE	FALSE	FALSE	TRUE	0	0.881081	0.722892	0.455056	0.717593
cobeU117	TRUE	FALSE	FALSE	FALSE	0.0943847		0.0951377	0.813062	0.075265
atp8eU305	FALSE	FALSE	FALSE	FALSE	0.0941397		0.0767096	0.734365	0.963101
mat-LeptoeU2225	FALSE	FALSE	FALSE	FALSE	0.815385		0.843949	0.899075	0.599116
sdh4eU206	FALSE	FALSE	FALSE	FALSE	0.826797		0.910022	0.794416	0.917331
nad5eU412	FALSE	FALSE	FALSE	FALSE	0.0932945		0.0811619	0.136463	0.451696
cobeC1174	FALSE	FALSE	FALSE	FALSE		0.369565	0.369231	0.512821	0.174107
cobeC1175	FALSE	FALSE	FALSE	FALSE		0.268293	0.327869	0.519481	0.134259
cox3eU510	TRUE	FALSE	FALSE	FALSE		0.0622464	0.0702893	0.292291	0.15351
mttBeU141	FALSE	FALSE	FALSE	FALSE		0.203358	0.141055	0.163125	0.766374
mttBeU152	FALSE	FALSE	FALSE	FALSE		0.532328	0.634901	0.40479	0.857203
mttBeU242	FALSE	FALSE	FALSE	FALSE		0.541985	0.690789	0.46637	0.55813
mttBeU263	FALSE	FALSE	FALSE	FALSE		0.403226	0.699681	0.598048	0.522699
mttBeU359	FALSE	FALSE	FALSE	FALSE		0.714286	0.89738	0.853759	0.791613
mttBeU502	FALSE	FALSE	FALSE	FALSE		0.532435	0.824879	0.535642	0.82513
nad1eC419	FALSE	FALSE	FALSE	FALSE		0.924299	0.884892	0.57611	0.903951
nad1eU432	TRUE	FALSE	FALSE	FALSE		0.90486	0.859187	0.527797	0.637303
nad2eU828	FALSE	FALSE	FALSE	FALSE		0.156943	0.0626989	0.0996383	0.331692
rpl16eC28	FALSE	FALSE	FALSE	FALSE		0.964722	0.985748	0.957087	0.974987
rpl16eC37	FALSE	FALSE	FALSE	TRUE		0.801489	0.898001	0.901827	0.948849
rps14eC380	FALSE	FALSE	FALSE	FALSE		0.888922	0.877002	0.877014	0.983225
mat-Leptoi95g2ceU740	FALSE	FALSE	FALSE	FALSE		0.845745	0.760479	0.863039	0.788991
mat-Leptoi95g2ceU1322	FALSE	FALSE	FALSE	FALSE		0.686667	0.706468	0.650307	0.758794
mat-Leptoi95g2ceU1328	FALSE	FALSE	FALSE	FALSE		0.913333	0.850515	0.554711	0.736041
cobeU132	TRUE	FALSE	FALSE	FALSE	0.0938303	0.0709508		0.570337	0.0973742
atp4eU483	TRUE	FALSE	FALSE	FALSE	0.121524	0.110578		0.132865	0.0642705
cox1eU1338	TRUE	FALSE	FALSE	FALSE	0.08479	0.111084		0.254247	0.122364
mat-LeptoeU2144	FALSE	FALSE	FALSE	FALSE	0.881356	0.94958		0.873937	0.90531
nad2eU790	FALSE	FALSE	FALSE	FALSE	0.849427	0.917306		0.934597	0.979191
atp1eU1290	TRUE	FALSE	FALSE	FALSE	0.0633593			0.164981	0.0988205
atp1eU900	FALSE	FALSE	FALSE	FALSE	0.0979557			0.354626	0.987354
rpl6eU168	TRUE	FALSE	FALSE	FALSE	0.0847458			0.21771	0.307991
atp8eU105	TRUE	FALSE	FALSE	FALSE	0.0667656			0.112342	0.214261
nad6eU294	FALSE	FALSE	FALSE	FALSE	0.152941			0.0566901	0.114643
rpl2eU357	TRUE	FALSE	FALSE	FALSE	0.29927			0.0905797	0.483215
cobeC1167	TRUE	FALSE	FALSE	FALSE		0.0646247		0.0745484	0.0604239
cox2eU75	TRUE	FALSE	FALSE	FALSE		0.225023		0.0819566	0.223385
mttBeU485	FALSE	FALSE	FALSE	FALSE		0.726901		0.583971	0.932078
mttBeU486	FALSE	FALSE	FALSE	FALSE		0.787097		0.764865	0.949538
mat-Leptoi95g2ceC815	FALSE	FALSE	FALSE	FALSE		0.123223		0.669675	0.716535
nad4eU1392	FALSE	FALSE	FALSE	FALSE			0.111563	0.13893	0.0584732
rps1eU463	FALSE	FALSE	FALSE	FALSE			0.159356	0.177506	0.904465
rps13eU237	TRUE	FALSE	FALSE	FALSE			0.480029	0.0656875	0.776208
sdh3eU153	TRUE	FALSE	FALSE	FALSE			0.0720638	0.202598	0.968378
nad1eU589	FALSE	FALSE	FALSE	FALSE	0.899225	0.987828	0.993077		0.961353
nad3eC58	FALSE	FALSE	FALSE	FALSE	0.617089	0.978313	0.976186		0.960876
nad3eU271	FALSE	FALSE	FALSE	FALSE	0.871951	0.826876	0.92066		0.867986
cobeU962	FALSE	FALSE	FALSE	FALSE	0.993478	0.988944	0.956543		0.985295
rpl5eC49	FALSE	FALSE	FALSE	TRUE	0.882979	0.873964	0.870899		0.935217
atp9eU149	FALSE	FALSE	FALSE	FALSE	0.99563	0.988842	0.991235		0.957475
atp1eC1378	FALSE	FALSE	FALSE	TRUE	0.955204	0.988308	0.989717		0.994084
atp1eU896	FALSE	FALSE	FALSE	FALSE	0.941124	0.96153	0.975014		0.98392
cox1eU163	FALSE	FALSE	FALSE	FALSE	0.948104	0.973274	0.964901		0.985379
atp8eU144	TRUE	FALSE	FALSE	FALSE	0.744152	0.409966	0.170652		0.0747046
nad9eC253	FALSE	FALSE	FALSE	FALSE	0.865967	0.922066	0.940537		0.94469
mttBeU707	FALSE	FALSE	FALSE	FALSE	0.884058	0.890141	0.893386		0.895878
mttBeU397	FALSE	FALSE	FALSE	FALSE	0.204545	0.673093	0.572986		0.518895
mttBeU351	FALSE	FALSE	FALSE	FALSE	0.536585	0.901656	0.397474		0.668395
mttBeU344	FALSE	FALSE	FALSE	FALSE	0.268293	0.549102	0.833457		0.863666
mttBeC250	FALSE	FALSE	FALSE	TRUE	0.222222	0.565012	0.91349		0.597093
sdh3eU67	FALSE	FALSE	FALSE	FALSE	0.962319	0.965607	0.985977		0.977636
sdh3eU335	FALSE	FALSE	FALSE	FALSE	0.919028	0.902811	0.987393		0.978679
mat-LeptoeU1617	FALSE	FALSE	FALSE	FALSE	0.464286	0.681818	0.352657		0.175141
mat-LeptoeU1721	FALSE	FALSE	FALSE	FALSE	0.72093	0.8	0.875		0.827939
nad4eU1079	FALSE	FALSE	FALSE	FALSE	0.888409	0.943925	0.97768		0.983117
nad4eU1384	FALSE	FALSE	FALSE	FALSE	0.53816	0.750064	0.958877		0.87671
sdh4eU124	FALSE	FALSE	FALSE	FALSE	0.94802	0.950239	0.785788		0.854986
nad6eU50	FALSE	FALSE	FALSE	FALSE	0.919371	0.968223	0.984444		0.966967
nad5eU1922	FALSE	FALSE	FALSE	FALSE	0.966967	0.992877	0.932153		0.997804
nad5eU1914	TRUE	FALSE	FALSE	FALSE	0.303226	0.17424	0.212079		0.155592
nad5eU590	FALSE	FALSE	FALSE	FALSE	0.680535	0.915435	0.936231		0.992063
nad5eU371	FALSE	FALSE	FALSE	FALSE	0.848249	0.966047	0.962588		0.969014
nad7eC490	FALSE	FALSE	FALSE	TRUE	0.869301	0.884604	0.799603		0.889406
nad2eU350	FALSE	FALSE	FALSE	FALSE	0.895753	0.94086	0.958239		0.987004
nad2eC805	FALSE	FALSE	FALSE	FALSE	0.822934	0.941476	0.964901		0.974531
rps3eU1267	FALSE	FALSE	FALSE	FALSE	0.963048	0.980892	0.987673		0.985345
cox3eU193	TRUE	FALSE	FALSE	FALSE	0.302939	0.101822	0.108946		0.988572
rps1eU412	FALSE	FALSE	FALSE	FALSE	0.0788863	0.0858896	0.0711785		0.957829
rps4eU135	TRUE	FALSE	FALSE	FALSE	0.750557	0.26474	0.678482		0.329986
cox2eU732	TRUE	FALSE	FALSE	FALSE	0.176471	0.0710708	0.198908		0.115802
cox2eU290	FALSE	FALSE	FALSE	FALSE	0.956172	0.960725	0.978226		0.961844
nad2eU1141	FALSE	FALSE	FALSE	FALSE	0.142487		0.238314		0.0674281
cobeU150	TRUE	FALSE	FALSE	FALSE	0.181935	0.0635134			0.874088
nad4LeU183	FALSE	FALSE	FALSE	FALSE	0.178862	0.0845127			0.290641
sdh3eU159	TRUE	FALSE	FALSE	FALSE	0.888889	0.968241			0.618428
mat-LeptoeU1597	FALSE	FALSE	FALSE	FALSE	0.375	0.758621			0.0922131
nad6eU105	FALSE	FALSE	FALSE	FALSE	0.19092	0.0770541			0.984893
nad7eU429	FALSE	FALSE	FALSE	FALSE	0.117493	0.0726172			0.404143
cox3eU664	FALSE	FALSE	FALSE	FALSE	0.107807	0.0684911			0.0558335
cox1eU444	TRUE	FALSE	FALSE	FALSE	0.155388				0.839175
nad9eU306	TRUE	FALSE	FALSE	FALSE	0.127557				0.0548675
nad6eU96	TRUE	FALSE	FALSE	FALSE	0.156028				0.0642141
atp1eU828	FALSE	FALSE	FALSE	FALSE		0.0715015			0.123865
rpl2eU349	FALSE	FALSE	FALSE	FALSE			0.134868		0.898271
rpl5eU111	FALSE	FALSE	FALSE	FALSE			0.268128		0.886146
rps1eU108	TRUE	FALSE	FALSE	FALSE			0.107028		0.113212
rps3eC364	FALSE	FALSE	FALSE	FALSE			0.0970537		0.599466
rps11eC285	TRUE	FALSE	FALSE	FALSE			0.0676268		0.429894
rps11eU331	FALSE	FALSE	FALSE	FALSE			0.0696584		0.195298
rps13eU353	FALSE	FALSE	FALSE	FALSE			0.144981		0.212609
sdh3eU327	FALSE	FALSE	FALSE	FALSE			0.129833		0.0790916
mat-LeptoeU2010	FALSE	FALSE	FALSE	FALSE			0.124464		0.159263
atp1eU1286	FALSE	FALSE	FALSE	FALSE				0.986121	0.990599
atp6eU457	FALSE	FALSE	FALSE	FALSE				0.0607874	0.581111
cox1eU420	TRUE	FALSE	FALSE	FALSE				0.176676	0.150435
cox2eU190	FALSE	FALSE	FALSE	FALSE				0.897333	0.965507
cox2eU338	FALSE	FALSE	FALSE	FALSE				0.935224	0.909827
cox3eU534	TRUE	FALSE	FALSE	FALSE				0.0818018	0.196918
nad1eU490	FALSE	FALSE	FALSE	FALSE				0.918262	0.983274
nad1eU623	FALSE	FALSE	FALSE	FALSE				0.944688	0.945271
nad2eU1223	FALSE	FALSE	FALSE	FALSE				0.98505	0.986973
nad4eU410	FALSE	FALSE	FALSE	FALSE				0.893475	0.971709
nad4eU413	FALSE	FALSE	FALSE	FALSE				0.923241	0.975993
nad4eU1019	FALSE	FALSE	FALSE	FALSE				0.971014	0.981116
nad4eU1042	FALSE	FALSE	FALSE	FALSE				0.895557	0.931662
nad4eU1202	FALSE	FALSE	FALSE	FALSE				0.973894	0.933905
nad5eU398	FALSE	FALSE	FALSE	FALSE				0.88526	0.967359
nad5eU598	FALSE	FALSE	FALSE	FALSE				0.934588	0.9902
rpl2eU2	FALSE	TRUE	FALSE	FALSE				0.832661	0.894389
rpl5eU6	TRUE	FALSE	FALSE	FALSE				0.102036	0.770074
rpl5eU59	FALSE	FALSE	FALSE	FALSE				0.71506	0.684437
rpl16eU308	FALSE	FALSE	FALSE	FALSE				0.935061	0.984918
rps2eU350	FALSE	FALSE	FALSE	FALSE				0.933605	0.987157
rps2eU748	FALSE	FALSE	FALSE	FALSE				0.884422	0.993492
rps7eU381	TRUE	FALSE	FALSE	FALSE				0.112136	0.0589842
rps13eU110	FALSE	FALSE	FALSE	FALSE				0.886205	0.927961
rps13eU143	FALSE	FALSE	FALSE	FALSE				0.941952	0.971187
rps14eU280	FALSE	FALSE	FALSE	FALSE				0.856142	0.922675
mat-Leptoi95g2ceC1366	FALSE	FALSE	FALSE	FALSE				0.141975	0.593583
mat-LeptoeU1345	FALSE	FALSE	FALSE	FALSE				0.72293	0.813084
nad1eU19	FALSE	FALSE	FALSE	FALSE	0.869023	0.963948	0.987689	0.915931
nad1eC53	FALSE	FALSE	FALSE	FALSE	0.906137	0.945778	0.980785	0.945997
nad1eC71	FALSE	FALSE	FALSE	FALSE	0.933185	0.96739	0.983787	0.929666
nad1eC118	FALSE	FALSE	FALSE	TRUE	0.723709	0.917873	0.925604	0.822051
nad1eC161	FALSE	FALSE	FALSE	FALSE	0.780583	0.925823	0.969923	0.848758
nad1eC239	FALSE	FALSE	FALSE	FALSE	0.513333	0.929357	0.916461	0.79606
nad1eU254	FALSE	FALSE	FALSE	FALSE	0.288889	0.866238	0.917208	0.705349
nad1eC287	FALSE	FALSE	FALSE	FALSE	0.382979	0.842767	0.9315	0.589172
nad1eC331	FALSE	FALSE	FALSE	FALSE	0.465909	0.937284	0.963867	0.788194
nad1eU333	FALSE	FALSE	FALSE	FALSE	0.191011	0.162151	0.565176	0.0772433
nad1eU377	FALSE	FALSE	FALSE	FALSE	0.439394	0.935834	0.965398	0.689831
nad1eC380	FALSE	FALSE	FALSE	FALSE	0.40625	0.91485	0.958702	0.694336
nad1eU385	FALSE	FALSE	FALSE	FALSE	0.311475	0.918977	0.945283	0.646916
nad1eC434	FALSE	FALSE	FALSE	FALSE	0.341463	0.919724	0.88314	0.576583
nad1eU450	TRUE	FALSE	FALSE	FALSE	0.291667	0.135744	0.107492	0.829622
nad1eC500	FALSE	FALSE	FALSE	FALSE	0.66	0.948276	0.985984	0.940423
nad1eC554	FALSE	FALSE	FALSE	FALSE	0.681159	0.969007	0.96533	0.917179
nad1eC562	FALSE	FALSE	FALSE	FALSE	0.711111	0.985415	0.966963	0.894693
nad1eC587	FALSE	FALSE	FALSE	FALSE	0.850394	0.9446	0.974775	0.862132
nad1eC626	FALSE	FALSE	FALSE	FALSE	0.860731	0.971363	0.981516	0.938425
nad1eC632	FALSE	FALSE	FALSE	FALSE	0.904051	0.969868	0.988457	0.922209
nad1eC638	FALSE	FALSE	FALSE	FALSE	0.839248	0.966102	0.973834	0.902679
nad1eC650	FALSE	FALSE	FALSE	FALSE	0.91023	0.960784	0.975825	0.90719
nad1eU690	FALSE	FALSE	FALSE	FALSE	0.935028	0.982793	0.989875	0.942291
nad1eU692	FALSE	FALSE	FALSE	FALSE	0.935294	0.983169	0.990668	0.928967
nad1eU716	FALSE	FALSE	FALSE	FALSE	0.807692	0.961008	0.96566	0.861454
nad1eU752	FALSE	FALSE	FALSE	FALSE	0.862069	0.964377	0.977064	0.877984
nad1eC766	FALSE	FALSE	FALSE	FALSE	0.861039	0.919865	0.909813	0.830078
nad1eC859	FALSE	FALSE	FALSE	FALSE	0.959496	0.966378	0.983317	0.952585
rps12eC16	FALSE	FALSE	FALSE	TRUE	0.917085	0.893524	0.98342	0.91387
rps12eC58	FALSE	FALSE	FALSE	FALSE	0.942149	0.982906	0.991639	0.958315
rps12eU100	FALSE	FALSE	FALSE	FALSE	0.913462	0.944643	0.885938	0.933801
rps12eC178	FALSE	FALSE	FALSE	TRUE	0.736342	0.891546	0.878545	0.833804
rps12eU189	TRUE	FALSE	FALSE	FALSE	0.879093	0.912821	0.93782	0.939459
rps12eU201	TRUE	FALSE	FALSE	FALSE	0.908642	0.936153	0.902017	0.914571
rps12eC202	FALSE	FALSE	FALSE	FALSE	0.822384	0.896975	0.898561	0.866321
rps12eU232	FALSE	FALSE	FALSE	FALSE	0.968326	0.961573	0.983088	0.976077
rps12eU269	FALSE	FALSE	FALSE	FALSE	0.935933	0.958012	0.93315	0.921653
rps12eU311	FALSE	FALSE	FALSE	FALSE	0.938575	0.96675	0.984983	0.978437
rps12eU343	FALSE	FALSE	FALSE	FALSE	0.940171	0.951304	0.874735	0.918732
rps12eC344	FALSE	FALSE	FALSE	FALSE	0.80163	0.953468	0.899573	0.953335
rps12eU349	FALSE	FALSE	FALSE	FALSE	0.864	0.957612	0.907605	0.921429
rps7eU75	TRUE	FALSE	FALSE	FALSE	0.462656	0.185681	0.373842	0.0890723
rps7eU153	TRUE	FALSE	FALSE	FALSE	0.342007	0.075811	0.086801	0.189231
rps7eC176	FALSE	FALSE	FALSE	FALSE	0.867121	0.982621	0.991214	0.96736
nad3eC32	FALSE	FALSE	FALSE	FALSE	0.909621	0.688605	0.968068	0.847478
nad3eC38	FALSE	FALSE	FALSE	FALSE	0.941333	0.868942	0.965922	0.929331
nad3eU88	TRUE	FALSE	FALSE	FALSE	0.820455	0.966809	0.309076	0.944133
nad3eC107	FALSE	FALSE	FALSE	FALSE	0.92	0.969848	0.963241	0.923753
nad3eC122	FALSE	FALSE	FALSE	FALSE	0.913978	0.931494	0.955318	0.883742
cobeU16	FALSE	FALSE	FALSE	FALSE	0.963824	0.987905	0.982717	0.972747
cobeC28	FALSE	FALSE	FALSE	TRUE	0.906542	0.946198	0.894704	0.863679
cobeC146	FALSE	FALSE	FALSE	FALSE	0.975734	0.983318	0.977933	0.962455
cobeC166	FALSE	FALSE	FALSE	FALSE	0.976	0.975632	0.979392	0.958522
cobeU193	FALSE	FALSE	FALSE	FALSE	0.970779	0.985577	0.981132	0.959513
cobeC304	FALSE	FALSE	FALSE	FALSE	0.937415	0.967237	0.97602	0.947626
cobeC335	FALSE	FALSE	FALSE	FALSE	0.874157	0.958357	0.964414	0.956679
cobeU368	FALSE	FALSE	FALSE	FALSE	0.944142	0.979408	0.961467	0.932293
cobeU377	FALSE	FALSE	FALSE	FALSE	0.937729	0.983683	0.981936	0.970604
cobeU380	FALSE	FALSE	FALSE	FALSE	0.945525	0.967101	0.94983	0.932574
cobeU390	TRUE	FALSE	FALSE	FALSE	0.892442	0.391656	0.119398	0.942699
cobeU398	FALSE	FALSE	FALSE	FALSE	0.960317	0.987201	0.97501	0.931964
cobeU403	FALSE	FALSE	FALSE	FALSE	0.95587	0.981178	0.965668	0.95854
cobeC412	FALSE	FALSE	FALSE	FALSE	0.908777	0.885731	0.872495	0.890883
cobeC413	FALSE	FALSE	FALSE	FALSE	0.940104	0.956882	0.943861	0.906106
cobeU414	FALSE	FALSE	FALSE	FALSE	0.937741	0.974004	0.973169	0.908831
cobeU415	FALSE	FALSE	FALSE	FALSE	0.963625	0.983589	0.972296	0.945162
cobeC421	FALSE	FALSE	FALSE	TRUE	0.842244	0.819254	0.833815	0.78529
cobeU433	FALSE	FALSE	FALSE	FALSE	0.959061	0.970736	0.961602	0.932982
cobeC443	FALSE	FALSE	FALSE	FALSE	0.97138	0.980269	0.975205	0.961999
cobeU458	FALSE	FALSE	FALSE	FALSE	0.961783	0.968232	0.957784	0.963574
cobeC467	FALSE	FALSE	FALSE	FALSE	0.933808	0.970586	0.965768	0.970474
cobeC472	FALSE	FALSE	FALSE	FALSE	0.942652	0.971991	0.966064	0.96019
cobeC473	FALSE	FALSE	FALSE	FALSE	0.959603	0.96563	0.977095	0.966005
cobeU548	FALSE	FALSE	FALSE	FALSE	0.953358	0.979959	0.960273	0.951366
cobeC556	FALSE	FALSE	FALSE	FALSE	0.938256	0.957436	0.961157	0.942728
cobeU559	FALSE	FALSE	FALSE	FALSE	0.946237	0.983217	0.974474	0.967428
cobeU563	FALSE	FALSE	FALSE	FALSE	0.938346	0.963154	0.965064	0.942034
cobeC569	FALSE	FALSE	FALSE	FALSE	0.919713	0.955994	0.947436	0.91757
cobeU602	FALSE	FALSE	FALSE	FALSE	0.978022	0.986762	0.970066	0.967818
cobeC613	FALSE	FALSE	FALSE	FALSE	0.968273	0.976675	0.974864	0.954778
cobeC616	FALSE	FALSE	FALSE	TRUE	0.941068	0.943115	0.956608	0.920898
cobeU673	FALSE	FALSE	FALSE	FALSE	0.96555	0.989502	0.97824	0.957375
cobeC677	FALSE	FALSE	FALSE	FALSE	0.958918	0.976314	0.97367	0.969289
cobeU689	FALSE	FALSE	FALSE	FALSE	0.964247	0.984797	0.9727	0.954577
cobeU706	FALSE	FALSE	FALSE	FALSE	0.964322	0.97039	0.964833	0.967619
cobeU736	FALSE	FALSE	FALSE	FALSE	0.975649	0.950004	0.972608	0.972481
cobeC766	FALSE	FALSE	FALSE	FALSE	0.978745	0.982522	0.974142	0.970908
cobeC769	FALSE	FALSE	FALSE	FALSE	0.923636	0.96888	0.961468	0.948955
cobeC800	FALSE	FALSE	FALSE	FALSE	0.980069	0.986505	0.969953	0.956383
cobeC806	FALSE	FALSE	FALSE	FALSE	0.965372	0.979995	0.960361	0.940354
cobeC811	FALSE	FALSE	FALSE	FALSE	0.963374	0.976779	0.962286	0.975092
cobeC820	FALSE	FALSE	FALSE	FALSE	0.951446	0.969641	0.94072	0.930592
cobeC821	FALSE	FALSE	FALSE	FALSE	0.932879	0.965627	0.954552	0.942259
cobeU832	FALSE	FALSE	FALSE	FALSE	0.97644	0.978408	0.963561	0.948549
cobeU833	FALSE	FALSE	FALSE	FALSE	0.967854	0.974257	0.931182	0.917807
cobeC838	FALSE	FALSE	FALSE	FALSE	0.917468	0.955664	0.913606	0.899231
cobeU854	FALSE	FALSE	FALSE	FALSE	0.97465	0.981085	0.961739	0.971449
cobeC856	FALSE	FALSE	FALSE	TRUE	0.891263	0.92023	0.875417	0.875376
cobeC866	FALSE	FALSE	FALSE	FALSE	0.983251	0.987042	0.972698	0.967499
cobeU893	FALSE	FALSE	FALSE	FALSE	0.881135	0.966245	0.964809	0.966777
cobeU899	FALSE	FALSE	FALSE	FALSE	0.944048	0.977416	0.959093	0.968296
cobeU914	FALSE	FALSE	FALSE	FALSE	0.942987	0.972942	0.955217	0.962312
cobeU923	FALSE	FALSE	FALSE	FALSE	0.923001	0.96576	0.933899	0.959314
cobeC926	FALSE	FALSE	FALSE	FALSE	0.950862	0.975249	0.97766	0.974752
cobeC956	FALSE	FALSE	FALSE	FALSE	0.96687	0.985144	0.972497	0.835699
cobeC964	FALSE	FALSE	FALSE	TRUE	0.97326	0.973908	0.949663	0.95514
cobeC976	FALSE	FALSE	FALSE	TRUE	0.96515	0.965256	0.916912	0.94471
cobeU988	FALSE	FALSE	FALSE	FALSE	0.98668	0.992601	0.985202	0.961145
cobeC1033	FALSE	FALSE	FALSE	TRUE	0.97463	0.986433	0.949364	0.97565
cobeU1051	FALSE	FALSE	FALSE	FALSE	0.972222	0.978122	0.981342	0.975951
cobeC1066	FALSE	FALSE	FALSE	TRUE	0.952937	0.983476	0.968023	0.953775
cobeC1076	FALSE	FALSE	FALSE	FALSE	0.969175	0.956091	0.973019	0.970697
cobeU1088	FALSE	FALSE	FALSE	FALSE	0.978082	0.989671	0.971062	0.973557
rpl5eC94	FALSE	FALSE	FALSE	FALSE	0.893868	0.923611	0.89841	0.941213
rpl5eC224	FALSE	FALSE	FALSE	FALSE	0.915698	0.861314	0.889577	0.876515
rpl5eU242	FALSE	FALSE	FALSE	FALSE	0.818713	0.760168	0.843965	0.903599
rpl5eC361	FALSE	FALSE	FALSE	FALSE	0.579114	0.682095	0.830855	0.913286
rpl5eC365	FALSE	FALSE	FALSE	FALSE	0.479751	0.649165	0.727438	0.916306
rpl5eU455	FALSE	FALSE	FALSE	FALSE	0.916914	0.954352	0.907667	0.896091
rpl5eC529	FALSE	FALSE	FALSE	FALSE	0.914661	0.936656	0.919528	0.859733
atp4eU523	FALSE	FALSE	FALSE	FALSE	0.942714	0.920591	0.958615	0.906179
atp4eC520	FALSE	FALSE	FALSE	TRUE	0.952929	0.935023	0.96319	0.846038
atp4eU454	FALSE	FALSE	FALSE	FALSE	0.965551	0.882427	0.939835	0.93331
atp4eU447	FALSE	FALSE	FALSE	FALSE	0.150051	0.0597654	0.0594849	0.132123
atp4eU446	FALSE	FALSE	FALSE	FALSE	0.965057	0.94076	0.949417	0.935341
atp4eU442	FALSE	FALSE	FALSE	FALSE	0.872319	0.865545	0.765368	0.807442
atp4eU429	TRUE	FALSE	FALSE	FALSE	0.865031	0.879004	0.911704	0.824657
atp4eC424	FALSE	FALSE	FALSE	TRUE	0.941542	0.937863	0.905629	0.795951
atp4eC418	FALSE	FALSE	FALSE	TRUE	0.935601	0.934186	0.910037	0.808144
atp4eC400	FALSE	FALSE	FALSE	TRUE	0.936314	0.937341	0.919939	0.81244
atp4eU389	FALSE	FALSE	FALSE	FALSE	0.924035	0.939928	0.953119	0.911493
atp4eC376	FALSE	FALSE	FALSE	TRUE	0.926803	0.936145	0.939967	0.87432
atp4eC361	FALSE	FALSE	FALSE	TRUE	0.898148	0.893486	0.914461	0.93036
atp4eC346	FALSE	FALSE	FALSE	TRUE	0.875527	0.923222	0.925047	0.850562
atp4eC337	FALSE	FALSE	FALSE	TRUE	0.936842	0.961372	0.944734	0.906355
atp4eU329	FALSE	FALSE	FALSE	FALSE	0.939232	0.959418	0.921194	0.8741
atp4eU319	FALSE	FALSE	FALSE	FALSE	0.939525	0.958983	0.951711	0.868646
atp4eC308	FALSE	FALSE	FALSE	FALSE	0.829699	0.872255	0.81691	0.80634
atp4eC277	FALSE	FALSE	FALSE	TRUE	0.835325	0.853444	0.841366	0.759667
atp4eC238	FALSE	FALSE	FALSE	FALSE	0.876731	0.941259	0.8733	0.839606
atp4eC208	FALSE	FALSE	FALSE	TRUE	0.893706	0.915372	0.911507	0.838864
atp4eU201	FALSE	FALSE	FALSE	FALSE	0.389053	0.327794	0.449669	0.405594
atp4eU200	FALSE	FALSE	FALSE	FALSE	0.906205	0.93112	0.913367	0.887143
atp4eC190	FALSE	FALSE	FALSE	TRUE	0.897695	0.934146	0.932984	0.88821
atp4eC178	FALSE	FALSE	FALSE	TRUE	0.92236	0.933727	0.937648	0.902133
atp4eC50	FALSE	FALSE	FALSE	FALSE	0.938084	0.935274	0.914901	0.863525
atp6eC683	FALSE	FALSE	FALSE	FALSE	0.922604	0.949228	0.857187	0.923109
atp6eC638	FALSE	FALSE	FALSE	FALSE	0.933025	0.973922	0.967463	0.94617
atp6eC529	FALSE	FALSE	FALSE	FALSE	0.95857	0.987111	0.978394	0.968632
atp6eC481	FALSE	FALSE	FALSE	FALSE	0.937379	0.904025	0.97449	0.919984
atp6eC443	FALSE	FALSE	FALSE	FALSE	0.978981	0.958302	0.949209	0.887188
atp6eU429	TRUE	FALSE	FALSE	FALSE	0.634146	0.552158	0.296493	0.317718
atp6eU425	FALSE	FALSE	FALSE	FALSE	0.863543	0.892864	0.876635	0.809284
atp6eU419	FALSE	FALSE	FALSE	FALSE	0.692443	0.911616	0.890155	0.900823
atp6eC392	FALSE	FALSE	FALSE	FALSE	0.842491	0.877168	0.824372	0.814847
atp6eC338	FALSE	FALSE	FALSE	FALSE	0.98367	0.949646	0.961091	0.868124
atp6eC332	FALSE	FALSE	FALSE	FALSE	0.96027	0.936466	0.93701	0.880849
atp6eC320	FALSE	FALSE	FALSE	FALSE	0.791347	0.947171	0.923528	0.907331
atp6eU290	FALSE	FALSE	FALSE	FALSE	0.954872	0.91572	0.977441	0.919956
atp6eU260	FALSE	FALSE	FALSE	FALSE	0.968047	0.980813	0.963247	0.954633
atp6eU213	FALSE	FALSE	FALSE	FALSE	0.694175	0.884529	0.277058	0.880701
atp6eU197	FALSE	FALSE	FALSE	FALSE	0.388541	0.913878	0.847757	0.905756
atp6eC167	FALSE	FALSE	FALSE	FALSE	0.905882	0.957045	0.917426	0.910152
atp6eU92	FALSE	FALSE	FALSE	FALSE	0.983488	0.994522	0.994153	0.986425
atp6eC46	FALSE	FALSE	FALSE	FALSE	0.919033	0.961911	0.961441	0.915954
atp6eC38	FALSE	FALSE	FALSE	FALSE	0.918948	0.950636	0.94742	0.827874
atp6eU26	FALSE	FALSE	FALSE	FALSE	0.952732	0.950087	0.975014	0.886427
atp6eC22	FALSE	FALSE	FALSE	TRUE	0.938942	0.968173	0.962929	0.898025
atp6eU17	FALSE	FALSE	FALSE	FALSE	0.954789	0.985541	0.986684	0.900039
atp6eC14	FALSE	FALSE	FALSE	FALSE	0.954143	0.947231	0.980187	0.921954
atp9eU194	FALSE	FALSE	FALSE	FALSE	0.984613	0.975657	0.983106	0.97842
atp9eU191	FALSE	FALSE	FALSE	FALSE	0.992739	0.973875	0.988584	0.974969
atp9eC179	FALSE	FALSE	FALSE	FALSE	0.983969	0.963292	0.984111	0.930225
atp9eC173	FALSE	FALSE	FALSE	FALSE	0.9842	0.97267	0.988736	0.958458
atp9eC119	FALSE	FALSE	FALSE	FALSE	0.980085	0.879423	0.971639	0.841047
atp9eC41	FALSE	FALSE	FALSE	FALSE	0.98287	0.957918	0.978204	0.9421
atp9eC29	FALSE	FALSE	FALSE	FALSE	0.988885	0.96514	0.989969	0.943749
atp1eU1422	FALSE	FALSE	FALSE	FALSE	0.105787	0.672528	0.987893	0.657804
atp1eC1393	FALSE	FALSE	FALSE	TRUE	0.930123	0.982536	0.988079	0.988317
atp1eC1319	FALSE	FALSE	FALSE	FALSE	0.950411	0.984725	0.990571	0.988047
atp1eU1315	FALSE	FALSE	FALSE	FALSE	0.91942	0.989852	0.990817	0.98995
atp1eC1307	FALSE	FALSE	FALSE	FALSE	0.934911	0.985498	0.969561	0.987633
atp1eC1273	FALSE	FALSE	FALSE	FALSE	0.952809	0.983483	0.988295	0.985066
atp1eC1270	FALSE	FALSE	FALSE	FALSE	0.843075	0.98626	0.987839	0.983305
atp1eU1265	FALSE	FALSE	FALSE	FALSE	0.964413	0.98429	0.988911	0.986571
atp1eC1256	FALSE	FALSE	FALSE	FALSE	0.961648	0.980317	0.992823	0.988182
atp1eU1223	FALSE	FALSE	FALSE	FALSE	0.957677	0.989328	0.993078	0.988175
atp1eU1154	FALSE	FALSE	FALSE	FALSE	0.955888	0.983729	0.984195	0.979805
atp1eU1084	FALSE	FALSE	FALSE	FALSE	0.975253	0.982613	0.991181	0.989216
atp1eC1001	FALSE	FALSE	FALSE	FALSE	0.959945	0.97506	0.985714	0.974216
atp1eC968	FALSE	FALSE	FALSE	FALSE	0.953656	0.958733	0.979745	0.95865
atp1eC886	FALSE	FALSE	FALSE	FALSE	0.932363	0.969595	0.982367	0.973502
atp1eU773	FALSE	FALSE	FALSE	FALSE	0.911458	0.957532	0.972714	0.962089
atp1eU766	FALSE	FALSE	FALSE	FALSE	0.9037	0.966908	0.979143	0.969405
atp1eU757	FALSE	FALSE	FALSE	FALSE	0.912458	0.967798	0.98193	0.975457
atp1eU749	FALSE	FALSE	FALSE	FALSE	0.911907	0.9637	0.977702	0.970433
atp1eC737	FALSE	FALSE	FALSE	FALSE	0.951515	0.973277	0.984093	0.977011
atp1eC716	FALSE	FALSE	FALSE	FALSE	0.94718	0.969673	0.985407	0.979698
atp1eC713	FALSE	FALSE	FALSE	FALSE	0.952514	0.975806	0.987297	0.981727
atp1eU662	FALSE	FALSE	FALSE	FALSE	0.950078	0.979556	0.982358	0.977612
atp1eC629	FALSE	FALSE	FALSE	FALSE	0.910409	0.973541	0.981658	0.980056
atp1eC412	FALSE	FALSE	FALSE	FALSE	0.976666	0.983993	0.984039	0.972148
atp1eC353	FALSE	FALSE	FALSE	FALSE	0.90996	0.971548	0.975071	0.942761
atp1eC305	FALSE	FALSE	FALSE	FALSE	0.881692	0.982893	0.980272	0.958986
atp1eU70	FALSE	FALSE	FALSE	FALSE	0.920086	0.968198	0.930638	0.939798
atp1eU45	TRUE	FALSE	FALSE	FALSE	0.878515	0.88702	0.831082	0.890067
rps11eC392	FALSE	FALSE	FALSE	FALSE	0.937182	0.92455	0.963721	0.894831
rps11eC383	FALSE	FALSE	FALSE	FALSE	0.964961	0.911087	0.968666	0.919893
rps11eU356	FALSE	FALSE	FALSE	FALSE	0.935741	0.92666	0.920722	0.90759
rps11eC203	FALSE	FALSE	FALSE	FALSE	0.953488	0.952736	0.929018	0.918627
rps11eC140	FALSE	FALSE	FALSE	FALSE	0.919927	0.931973	0.907508	0.867019
rps11eC134	FALSE	FALSE	FALSE	FALSE	0.911029	0.942682	0.952261	0.909506
rps11eU109	FALSE	FALSE	FALSE	FALSE	0.893971	0.923767	0.948549	0.887383
rps11eC46	FALSE	FALSE	FALSE	TRUE	0.940422	0.912989	0.927829	0.922636
rps11eC4	FALSE	FALSE	FALSE	TRUE	0.861592	0.966942	0.97235	0.922658
rps13eU414	TRUE	FALSE	FALSE	FALSE	0.871933	0.784343	0.958569	0.952284
rps13eC329	FALSE	FALSE	FALSE	FALSE	0.949257	0.961259	0.889096	0.903261
rps13eC323	FALSE	FALSE	FALSE	FALSE	0.896049	0.950042	0.959499	0.927602
rps13eC229	FALSE	FALSE	FALSE	TRUE	0.94847	0.939471	0.967579	0.923825
rps13eC184	FALSE	FALSE	FALSE	TRUE	0.888514	0.958451	0.989313	0.911396
rps13eU116	FALSE	FALSE	FALSE	FALSE	0.950253	0.934942	0.974369	0.94498
rps13eU74	FALSE	FALSE	FALSE	FALSE	0.945092	0.947211	0.965434	0.916807
rpl6eU235	FALSE	FALSE	FALSE	FALSE	0.936626	0.919118	0.975636	0.949159
rpl6eC130	FALSE	FALSE	FALSE	FALSE	0.419255	0.761127	0.885006	0.807644
rpl6eC112	FALSE	FALSE	FALSE	TRUE	0.677636	0.842034	0.924388	0.834057
rpl6eC97	FALSE	FALSE	FALSE	FALSE	0.74782	0.904444	0.975446	0.911171
rpl6eU2	FALSE	TRUE	FALSE	FALSE	0.93565	0.94741	0.982547	0.873848
cox1eU48	TRUE	FALSE	FALSE	FALSE	0.685318	0.113494	0.861884	0.872974
cox1eU146	FALSE	FALSE	FALSE	FALSE	0.962349	0.956041	0.931077	0.909015
cox1eC206	FALSE	FALSE	FALSE	FALSE	0.972134	0.976722	0.971538	0.954736
cox1eU223	FALSE	FALSE	FALSE	FALSE	0.955826	0.974966	0.973595	0.924031
cox1eC238	FALSE	FALSE	FALSE	FALSE	0.958209	0.967579	0.980181	0.949942
cox1eC241	FALSE	FALSE	FALSE	FALSE	0.952191	0.957442	0.969082	0.941034
cox1eC266	FALSE	FALSE	FALSE	FALSE	0.932068	0.955657	0.954232	0.911943
cox1eC373	FALSE	FALSE	FALSE	FALSE	0.966924	0.988442	0.97013	0.953878
cox1eC392	FALSE	FALSE	FALSE	FALSE	0.964087	0.982103	0.967919	0.946491
cox1eC404	FALSE	FALSE	FALSE	FALSE	0.959426	0.984062	0.965138	0.941125
cox1eC422	FALSE	FALSE	FALSE	FALSE	0.954324	0.984218	0.982596	0.961025
cox1eC466	FALSE	FALSE	FALSE	FALSE	0.894528	0.96066	0.985467	0.968748
cox1eU473	FALSE	FALSE	FALSE	FALSE	0.955518	0.986552	0.984345	0.975433
cox1eU478	FALSE	FALSE	FALSE	FALSE	0.968737	0.986509	0.986065	0.960501
cox1eC482	FALSE	FALSE	FALSE	FALSE	0.957808	0.983623	0.984841	0.962359
cox1eU488	FALSE	FALSE	FALSE	FALSE	0.960928	0.984051	0.970711	0.971279
cox1eU506	FALSE	FALSE	FALSE	FALSE	0.902502	0.96432	0.982553	0.971134
cox1eU512	FALSE	FALSE	FALSE	FALSE	0.944892	0.980329	0.971156	0.953783
cox1eU514	FALSE	FALSE	FALSE	FALSE	0.898248	0.980472	0.974445	0.961379
cox1eU518	FALSE	FALSE	FALSE	FALSE	0.944823	0.979838	0.981354	0.963648
cox1eC521	FALSE	FALSE	FALSE	FALSE	0.920455	0.958514	0.967801	0.92118
cox1eU551	FALSE	FALSE	FALSE	FALSE	0.927994	0.950122	0.959938	0.818255
cox1eC559	FALSE	FALSE	FALSE	TRUE	0.907035	0.923755	0.882335	0.738922
cox1eU566	FALSE	FALSE	FALSE	FALSE	0.969766	0.980759	0.977425	0.944626
cox1eC572	FALSE	FALSE	FALSE	FALSE	0.951033	0.952389	0.97381	0.953744
cox1eC575	FALSE	FALSE	FALSE	FALSE	0.927599	0.968393	0.954959	0.949687
cox1eU578	FALSE	FALSE	FALSE	FALSE	0.95945	0.957142	0.973004	0.93412
cox1eU581	FALSE	FALSE	FALSE	FALSE	0.958791	0.963137	0.9777	0.935428
cox1eC616	FALSE	FALSE	FALSE	TRUE	0.921916	0.919806	0.975937	0.859075
cox1eU623	FALSE	FALSE	FALSE	FALSE	0.952941	0.971293	0.976543	0.93961
cox1eU626	FALSE	FALSE	FALSE	FALSE	0.956995	0.982596	0.986496	0.960128
cox1eU628	FALSE	FALSE	FALSE	FALSE	0.952463	0.981699	0.98406	0.956832
cox1eU631	FALSE	FALSE	FALSE	FALSE	0.966416	0.967921	0.987824	0.968652
cox1eU633	FALSE	FALSE	FALSE	FALSE	0.960613	0.969197	0.988713	0.967446
cox1eU634	FALSE	FALSE	FALSE	FALSE	0.960526	0.971244	0.988431	0.969211
cox1eU635	FALSE	FALSE	FALSE	FALSE	0.96086	0.968654	0.986203	0.96582
cox1eU636	FALSE	FALSE	FALSE	FALSE	0.959318	0.970709	0.986861	0.968666
cox1eC640	FALSE	FALSE	FALSE	FALSE	0.913878	0.960178	0.979627	0.955755
cox1eC644	FALSE	FALSE	FALSE	FALSE	0.953208	0.968222	0.980355	0.944278
cox1eU652	FALSE	FALSE	FALSE	FALSE	0.956784	0.959338	0.972065	0.938394
cox1eU656	FALSE	FALSE	FALSE	FALSE	0.947582	0.960338	0.972788	0.91403
cox1eC658	FALSE	FALSE	FALSE	FALSE	0.924414	0.96102	0.975559	0.922804
cox1eU665	FALSE	FALSE	FALSE	FALSE	0.911818	0.953961	0.97317	0.904584
cox1eC667	FALSE	FALSE	FALSE	FALSE	0.946862	0.936659	0.968968	0.899211
cox1eU673	FALSE	FALSE	FALSE	FALSE	0.949708	0.958295	0.970247	0.904132
cox1eC688	FALSE	FALSE	FALSE	FALSE	0.972797	0.977351	0.97841	0.941327
cox1eU699	TRUE	FALSE	FALSE	FALSE	0.975368	0.982585	0.990011	0.961936
cox1eU703	FALSE	FALSE	FALSE	FALSE	0.926849	0.960221	0.963329	0.948578
cox1eU706	FALSE	FALSE	FALSE	FALSE	0.973237	0.97187	0.965198	0.944011
cox1eU731	FALSE	FALSE	FALSE	FALSE	0.954239	0.98187	0.984774	0.961954
cox1eU737	FALSE	FALSE	FALSE	FALSE	0.891251	0.978077	0.983284	0.953315
cox1eU767	FALSE	FALSE	FALSE	FALSE	0.982376	0.966313	0.986872	0.967113
cox1eU776	FALSE	FALSE	FALSE	FALSE	0.981184	0.980505	0.970892	0.964658
cox1eU779	FALSE	FALSE	FALSE	FALSE	0.983452	0.980895	0.978035	0.958119
cox1eC787	FALSE	FALSE	FALSE	FALSE	0.983843	0.982398	0.983728	0.967186
cox1eC790	FALSE	FALSE	FALSE	FALSE	0.962727	0.976141	0.973408	0.958149
cox1eU797	FALSE	FALSE	FALSE	FALSE	0.974375	0.975172	0.971855	0.951825
cox1eU809	FALSE	FALSE	FALSE	FALSE	0.980013	0.965441	0.971018	0.948231
cox1eC845	FALSE	FALSE	FALSE	FALSE	0.980149	0.982237	0.982371	0.958363
cox1eC857	FALSE	FALSE	FALSE	FALSE	0.952646	0.959344	0.983323	0.954265
cox1eC863	FALSE	FALSE	FALSE	FALSE	0.969171	0.969154	0.978974	0.92188
cox1eC866	FALSE	FALSE	FALSE	FALSE	0.967846	0.965983	0.972042	0.920677
cox1eU880	FALSE	FALSE	FALSE	FALSE	0.968598	0.948251	0.967465	0.887275
cox1eU881	FALSE	FALSE	FALSE	FALSE	0.970665	0.95678	0.970477	0.890209
cox1eU886	FALSE	FALSE	FALSE	FALSE	0.969738	0.949929	0.960728	0.883605
cox1eC896	FALSE	FALSE	FALSE	FALSE	0.965335	0.945796	0.936043	0.88198
cox1eC916	FALSE	FALSE	FALSE	TRUE	0.966086	0.9374	0.94607	0.973255
cox1eC929	FALSE	FALSE	FALSE	FALSE	0.98708	0.979833	0.985471	0.977055
cox1eU935	FALSE	FALSE	FALSE	FALSE	0.988498	0.985014	0.987154	0.974988
cox1eU953	FALSE	FALSE	FALSE	FALSE	0.971547	0.972715	0.980939	0.967752
cox1eU959	FALSE	FALSE	FALSE	FALSE	0.983264	0.974496	0.986619	0.970644
cox1eU992	FALSE	FALSE	FALSE	FALSE	0.979798	0.990315	0.991447	0.981997
cox1eU1033	FALSE	FALSE	FALSE	FALSE	0.953297	0.975018	0.988308	0.980772
cox1eU1040	FALSE	FALSE	FALSE	FALSE	0.925629	0.981162	0.983942	0.970246
cox1eC1051	FALSE	FALSE	FALSE	FALSE	0.940541	0.969624	0.969292	0.931363
cox1eU1054	FALSE	FALSE	FALSE	FALSE	0.950262	0.969531	0.982072	0.974474
cox1eU1058	FALSE	FALSE	FALSE	FALSE	0.910082	0.982925	0.978742	0.956949
cox1eC1060	FALSE	FALSE	FALSE	FALSE	0.919893	0.953617	0.95534	0.925184
cox1eU1063	FALSE	FALSE	FALSE	FALSE	0.913272	0.938537	0.957083	0.941645
cox1eC1064	FALSE	FALSE	FALSE	FALSE	0.918314	0.960724	0.96196	0.911697
cox1eU1067	FALSE	FALSE	FALSE	FALSE	0.904325	0.945303	0.952161	0.941033
cox1eU1079	FALSE	FALSE	FALSE	FALSE	0.922457	0.93288	0.934172	0.790099
cox1eU1089	TRUE	FALSE	FALSE	FALSE	0.287512	0.257448	0.833423	0.143701
cox1eC1091	FALSE	FALSE	FALSE	FALSE	0.972093	0.960101	0.986106	0.950217
cox1eU1120	FALSE	FALSE	FALSE	FALSE	0.973381	0.964444	0.969044	0.936332
cox1eC1129	FALSE	FALSE	FALSE	TRUE	0.966909	0.959317	0.966482	0.894217
cox1eC1136	FALSE	FALSE	FALSE	FALSE	0.97198	0.972917	0.978551	0.96027
cox1eU1145	FALSE	FALSE	FALSE	FALSE	0.970764	0.963093	0.97778	0.961178
cox1eC1150	FALSE	FALSE	FALSE	TRUE	0.966867	0.953881	0.957704	0.836343
cox1eU1159	FALSE	FALSE	FALSE	FALSE	0.963556	0.94448	0.953815	0.902413
cox1eU1181	FALSE	FALSE	FALSE	FALSE	0.966066	0.977859	0.98486	0.977055
cox1eU1192	FALSE	FALSE	FALSE	FALSE	0.966667	0.972753	0.952924	0.956669
cox1eU1196	FALSE	FALSE	FALSE	FALSE	0.926663	0.959619	0.985329	0.968192
cox1eC1199	FALSE	FALSE	FALSE	FALSE	0.956873	0.975826	0.982648	0.938855
cox1eU1202	FALSE	FALSE	FALSE	FALSE	0.961454	0.976813	0.983775	0.970216
cox1eU1207	FALSE	FALSE	FALSE	FALSE	0.972439	0.976371	0.988119	0.973236
cox1eU1211	FALSE	FALSE	FALSE	FALSE	0.972816	0.976814	0.977594	0.961433
cox1eU1217	FALSE	FALSE	FALSE	FALSE	0.972778	0.966822	0.967257	0.925654
cox1eC1231	FALSE	FALSE	FALSE	FALSE	0.967102	0.966176	0.97169	0.932193
cox1eC1234	FALSE	FALSE	FALSE	FALSE	0.963944	0.955871	0.96602	0.905032
cox1eU1302	FALSE	FALSE	FALSE	FALSE	0.97625	0.96018	0.928168	0.922107
cox1eC1370	FALSE	FALSE	FALSE	FALSE	0.947058	0.95464	0.970721	0.967749
cox1eC1456	FALSE	FALSE	FALSE	FALSE	0.980375	0.985413	0.992645	0.9818
nad4LeU251	FALSE	FALSE	FALSE	FALSE	0.966786	0.903077	0.893286	0.882467
nad4LeC218	FALSE	FALSE	FALSE	FALSE	0.937405	0.895482	0.925808	0.921922
nad4LeU140	FALSE	FALSE	FALSE	FALSE	0.870056	0.918801	0.940058	0.865242
nad4LeU137	FALSE	FALSE	FALSE	FALSE	0.857143	0.878908	0.963495	0.943688
nad4LeU47	FALSE	FALSE	FALSE	FALSE	0.932432	0.79023	0.85604	0.810943
nad4LeU39	FALSE	FALSE	FALSE	FALSE	0.870968	0.704433	0.868245	0.817471
nad4LeU38	FALSE	FALSE	FALSE	FALSE	0.864407	0.778281	0.868145	0.821242
nad4LeC37	FALSE	FALSE	FALSE	FALSE	0.854545	0.853225	0.913927	0.791155
atp8eU25	FALSE	FALSE	FALSE	FALSE	0.961029	0.920108	0.884064	0.746054
atp8eU30	TRUE	FALSE	FALSE	FALSE	0.302804	0.14639	0.095913	0.277999
atp8eU346	FALSE	FALSE	FALSE	FALSE	0.94906	0.933618	0.945196	0.827071
nad9eC22	FALSE	FALSE	FALSE	TRUE	0.837535	0.949225	0.940003	0.901733
nad9eU32	FALSE	FALSE	FALSE	FALSE	0.628205	0.944643	0.92572	0.840631
nad9eC38	FALSE	FALSE	FALSE	FALSE	0.818408	0.954602	0.954388	0.913709
nad9eU41	FALSE	FALSE	FALSE	FALSE	0.800983	0.95242	0.942043	0.943062
nad9eC46	FALSE	FALSE	FALSE	FALSE	0.76962	0.929714	0.949653	0.932475
nad9eC47	FALSE	FALSE	FALSE	FALSE	0.726392	0.920146	0.934225	0.932319
nad9eC67	FALSE	FALSE	FALSE	TRUE	0.702006	0.901158	0.926334	0.781479
nad9eU113	FALSE	FALSE	FALSE	FALSE	0.85473	0.896692	0.95904	0.924538
nad9eC118	FALSE	FALSE	FALSE	TRUE	0.771357	0.939276	0.95369	0.827439
nad9eC146	FALSE	FALSE	FALSE	FALSE	0.831513	0.884174	0.955559	0.919768
nad9eC152	FALSE	FALSE	FALSE	FALSE	0.850969	0.877551	0.956878	0.902069
nad9eU176	FALSE	FALSE	FALSE	FALSE	0.714793	0.816762	0.903656	0.865408
nad9eC205	FALSE	FALSE	FALSE	TRUE	0.687243	0.763558	0.801333	0.808975
nad9eU228	TRUE	FALSE	FALSE	FALSE	0.871872	0.949561	0.961358	0.850293
nad9eC241	FALSE	FALSE	FALSE	TRUE	0.891463	0.935366	0.946756	0.860505
nad9eU250	FALSE	FALSE	FALSE	FALSE	0.900463	0.94806	0.956607	0.903144
nad9eC299	FALSE	FALSE	FALSE	FALSE	0.853086	0.965523	0.9333	0.941216
nad9eC317	FALSE	FALSE	FALSE	FALSE	0.854801	0.845459	0.897613	0.90026
nad9eU346	FALSE	FALSE	FALSE	FALSE	0.958669	0.953765	0.966164	0.967684
nad9eU356	FALSE	FALSE	FALSE	FALSE	0.965867	0.965293	0.979462	0.964631
nad9eU370	FALSE	FALSE	FALSE	FALSE	0.967949	0.96656	0.975622	0.928329
nad9eC425	FALSE	FALSE	FALSE	FALSE	0.921717	0.923945	0.951692	0.923721
nad9eC430	FALSE	FALSE	FALSE	TRUE	0.91193	0.908935	0.959931	0.768763
nad9eC443	FALSE	FALSE	FALSE	FALSE	0.963449	0.973256	0.971504	0.964725
nad9eU478	FALSE	FALSE	FALSE	FALSE	0.92935	0.97208	0.973986	0.936166
nad9eC479	FALSE	FALSE	FALSE	FALSE	0.957826	0.929683	0.975617	0.961797
nad9eC487	FALSE	FALSE	FALSE	FALSE	0.970562	0.935313	0.932837	0.931716
nad9eU496	FALSE	FALSE	FALSE	FALSE	0.8928	0.95825	0.961283	0.928487
nad9eC503	FALSE	FALSE	FALSE	FALSE	0.922018	0.937976	0.912611	0.897787
nad9eC526	FALSE	FALSE	FALSE	FALSE	0.958628	0.965474	0.971744	0.923757
mttBeC661	FALSE	FALSE	FALSE	FALSE	0.733333	0.847721	0.854883	0.661566
mttBeC625	FALSE	FALSE	FALSE	FALSE	0.571429	0.62352	0.889928	0.649288
mttBeC623	FALSE	FALSE	FALSE	FALSE	0.58	0.57815	0.8732	0.564563
mttBeC574	FALSE	FALSE	FALSE	FALSE	0.702128	0.829288	0.890847	0.718433
mttBeC512	FALSE	FALSE	FALSE	FALSE	0.3125	0.871287	0.894044	0.574113
mttBeU431	FALSE	FALSE	FALSE	FALSE	0.522727	0.764255	0.803794	0.709373
mttBeU392	FALSE	FALSE	FALSE	FALSE	0.604167	0.93112	0.844391	0.763426
mttBeC373	FALSE	FALSE	FALSE	FALSE	0.288889	0.745391	0.593428	0.565513
mttBeU349	FALSE	FALSE	FALSE	FALSE	0.268293	0.697602	0.781737	0.863801
mttBeU341	FALSE	FALSE	FALSE	FALSE	0.195122	0.77398	0.836641	0.864519
mttBeC235	FALSE	FALSE	FALSE	FALSE	0.394737	0.529262	0.757983	0.615611
mttBeU209	FALSE	FALSE	FALSE	FALSE	0.277778	0.812665	0.66899	0.605089
mttBeC206	FALSE	FALSE	FALSE	FALSE	0.228571	0.571429	0.656637	0.803053
mttBeU205	FALSE	FALSE	FALSE	FALSE	0.228571	0.870027	0.874327	0.769151
mttBeC176	FALSE	FALSE	FALSE	FALSE	0.206897	0.554825	0.692913	0.424043
mttBeC169	FALSE	FALSE	FALSE	TRUE	0.192308	0.498856	0.549724	0.203111
mttBeU163	FALSE	FALSE	FALSE	FALSE	0.416667	0.849138	0.901535	0.549761
mttBeU137	FALSE	FALSE	FALSE	FALSE	0.341463	0.737968	0.686667	0.898546
mttBeC134	FALSE	FALSE	FALSE	FALSE	0.210526	0.629433	0.780624	0.32166
mttBeC92	FALSE	FALSE	FALSE	FALSE	0.325581	0.751124	0.689512	0.550565
mttBeU72	TRUE	FALSE	FALSE	FALSE	0.490196	0.140948	0.260155	0.0895414
mttBeU17	FALSE	FALSE	FALSE	FALSE	0.903846	0.779476	0.808805	0.747833
sdh3eC13	FALSE	FALSE	FALSE	TRUE	0.903974	0.88864	0.883459	0.788981
sdh3eC23	FALSE	FALSE	FALSE	FALSE	0.838095	0.964305	0.965878	0.830176
sdh3eU40	FALSE	FALSE	FALSE	FALSE	0.919162	0.924745	0.932998	0.869594
sdh3eC59	FALSE	FALSE	FALSE	FALSE	0.930851	0.935636	0.942458	0.914144
sdh3eU75	TRUE	FALSE	FALSE	FALSE	0.546512	0.340291	0.0714613	0.0964471
sdh3eC76	FALSE	FALSE	FALSE	FALSE	0.896848	0.932572	0.97034	0.916974
sdh3eU127	FALSE	FALSE	FALSE	FALSE	0.974874	0.983717	0.889667	0.988101
sdh3eU215	FALSE	FALSE	FALSE	FALSE	0.904077	0.969691	0.978242	0.916566
sdh3eC326	FALSE	FALSE	FALSE	FALSE	0.935743	0.97747	0.917342	0.931903
mat-Leptoi95g2ceC502	FALSE	FALSE	FALSE	TRUE	0.470588	0.846154	0.626728	0.500701
mat-Leptoi95g2ceC577	FALSE	FALSE	FALSE	TRUE	0.461538	0.702929	0.760456	0.47191
mat-Leptoi95g2ceC598	FALSE	FALSE	FALSE	TRUE	0.5	0.882883	0.852679	0.650842
mat-Leptoi95g2ceU701	FALSE	FALSE	FALSE	FALSE	0.428571	0.870813	0.736264	0.540765
mat-Leptoi95g2ceC1183	FALSE	FALSE	FALSE	TRUE	0.421053	0.666667	0.771812	0.607143
mat-LeptoeU128	FALSE	FALSE	FALSE	FALSE	0.758621	0.909091	0.798122	0.817391
mat-LeptoeC181	FALSE	FALSE	FALSE	TRUE	0.551724	0.904255	0.728395	0.640194
mat-LeptoeC445	FALSE	FALSE	FALSE	TRUE	0.756098	0.78125	0.849558	0.7008
mat-LeptoeU639	TRUE	FALSE	FALSE	FALSE	0.836735	0.79646	0.878307	0.845872
mat-LeptoeU752	FALSE	FALSE	FALSE	FALSE	0.86	0.766667	0.784314	0.793269
mat-LeptoeC838	FALSE	FALSE	FALSE	TRUE	0.913043	0.87619	0.806061	0.677966
mat-LeptoeC853	FALSE	FALSE	FALSE	TRUE	0.653846	0.852174	0.491228	0.667351
mat-LeptoeC910	FALSE	FALSE	FALSE	TRUE	0.62069	0.688525	0.814103	0.648752
mat-LeptoeC1024	FALSE	FALSE	FALSE	TRUE	0.863636	0.755814	0.745763	0.657609
mat-LeptoeC1360	FALSE	FALSE	FALSE	TRUE	0.625	0.642857	0.717647	0.820069
mat-LeptoeC1417	FALSE	FALSE	FALSE	TRUE	0.666667	0.666667	0.742991	0.742382
mat-LeptoeC1531	FALSE	FALSE	FALSE	TRUE	0.441176	0.78125	0.818182	0.635496
mat-LeptoeC1579	FALSE	FALSE	FALSE	TRUE	0.608696	0.647059	0.71831	0.86747
mat-LeptoeC1648	FALSE	FALSE	FALSE	TRUE	0.594595	0.666667	0.449541	0.787934
mat-LeptoeU1672	FALSE	FALSE	FALSE	FALSE	0.456522	0.613861	0.536697	0.716639
mat-LeptoeU1739	FALSE	FALSE	FALSE	FALSE	0.769231	0.821782	0.815668	0.792398
mat-LeptoeU1754	FALSE	FALSE	FALSE	FALSE	0.62069	0.733333	0.752427	0.799397
mat-LeptoeC1900	FALSE	FALSE	FALSE	TRUE	0.681818	0.725664	0.707113	0.83871
mat-LeptoeC1963	FALSE	FALSE	FALSE	TRUE	0.352941	0.83871	0.852174	0.536755
mat-LeptoeU2042	FALSE	FALSE	FALSE	FALSE	0.785714	0.84456	0.761364	0.780836
mat-LeptoeC2056	FALSE	FALSE	FALSE	FALSE	0.777778	0.823529	0.751969	0.796676
mat-LeptoeU2059	FALSE	FALSE	FALSE	FALSE	0.8	0.879581	0.698039	0.759348
mat-LeptoeC2075	FALSE	FALSE	FALSE	FALSE	0.741935	0.843575	0.754864	0.769784
mat-LeptoeC2102	FALSE	FALSE	FALSE	FALSE	0.789474	0.778481	0.702703	0.467051
mat-LeptoeC2104	FALSE	FALSE	FALSE	FALSE	0.759259	0.754601	0.809211	0.813629
mat-LeptoeU2111	FALSE	FALSE	FALSE	FALSE	0.696429	0.845638	0.855305	0.785366
mat-LeptoeC2200	FALSE	FALSE	FALSE	TRUE	0.768293	0.866667	0.900585	0.692863
mat-LeptoeC2251	FALSE	FALSE	FALSE	TRUE	0.881356	0.972222	0.868613	0.7851
mat-LeptoeC2306	FALSE	FALSE	FALSE	FALSE	0.916667	0.905263	0.877551	0.754717
mat-LeptoeC2308	FALSE	FALSE	FALSE	TRUE	0.9	0.888889	0.896414	0.806283
mat-LeptoeU2326	FALSE	FALSE	FALSE	FALSE	0.768116	0.409449	0.864341	0.0809426
mat-LeptoeC2338	FALSE	FALSE	FALSE	TRUE	0.802817	0.820144	0.864341	0.79106
nad4eU38	FALSE	FALSE	FALSE	FALSE	0.949264	0.928835	0.968418	0.905275
nad4eC46	FALSE	FALSE	FALSE	FALSE	0.900621	0.95113	0.953642	0.902426
nad4eC67	FALSE	FALSE	FALSE	FALSE	0.512915	0.951735	0.952503	0.934992
nad4eU68	FALSE	FALSE	FALSE	FALSE	0.66537	0.960455	0.97654	0.949671
nad4eU71	FALSE	FALSE	FALSE	FALSE	0.680556	0.971138	0.975312	0.912641
nad4eC94	FALSE	FALSE	FALSE	TRUE	0.665287	0.866169	0.906863	0.822769
nad4eC134	FALSE	FALSE	FALSE	FALSE	0.678557	0.931373	0.97298	0.897724
nad4eU140	FALSE	FALSE	FALSE	FALSE	0.968862	0.928571	0.989537	0.933979
nad4eC146	FALSE	FALSE	FALSE	FALSE	0.887464	0.925	0.963859	0.897782
nad4eU157	FALSE	FALSE	FALSE	FALSE	0.857888	0.864583	0.932662	0.841669
nad4eU161	FALSE	FALSE	FALSE	FALSE	0.779951	0.797235	0.893977	0.815293
nad4eU167	FALSE	FALSE	FALSE	FALSE	0.848509	0.868098	0.927726	0.827273
nad4eC190	FALSE	FALSE	FALSE	TRUE	0.495868	0.903315	0.964506	0.833436
nad4eU197	FALSE	FALSE	FALSE	FALSE	0.512397	0.896057	0.937465	0.854873
nad4eC208	FALSE	FALSE	FALSE	TRUE	0.491379	0.887978	0.94727	0.81688
nad4eU257	FALSE	FALSE	FALSE	FALSE	0.55	0.941176	0.976257	0.907547
nad4eU259	FALSE	FALSE	FALSE	FALSE	0.370968	0.935168	0.960748	0.894677
nad4eC260	FALSE	FALSE	FALSE	FALSE	0.448276	0.947147	0.975632	0.895155
nad4eU272	FALSE	FALSE	FALSE	FALSE	0.333333	0.909518	0.951733	0.869916
nad4eU278	FALSE	FALSE	FALSE	FALSE	0.450704	0.922989	0.956899	0.888759
nad4eC284	FALSE	FALSE	FALSE	FALSE	0.375	0.879504	0.919077	0.845661
nad4eU287	FALSE	FALSE	FALSE	FALSE	0.415584	0.907972	0.975108	0.894407
nad4eU290	FALSE	FALSE	FALSE	FALSE	0.415584	0.906682	0.967719	0.884175
nad4eC295	FALSE	FALSE	FALSE	FALSE	0.292683	0.828107	0.889206	0.888729
nad4eU362	FALSE	FALSE	FALSE	FALSE	0.511628	0.900341	0.963429	0.915101
nad4eU380	FALSE	FALSE	FALSE	FALSE	0.48	0.923408	0.984515	0.942048
nad4eU392	FALSE	FALSE	FALSE	FALSE	0.550459	0.940408	0.983447	0.894644
nad4eU429	TRUE	FALSE	FALSE	FALSE	0.729927	0.958801	0.986464	0.906282
nad4eC445	FALSE	FALSE	FALSE	FALSE	0.631206	0.960301	0.981661	0.938584
nad4eC446	FALSE	FALSE	FALSE	FALSE	0.666667	0.95427	0.974466	0.919872
nad4eC481	FALSE	FALSE	FALSE	TRUE	0.647887	0.915201	0.970833	0.936495
nad4eC493	FALSE	FALSE	FALSE	TRUE	0.651452	0.851119	0.930703	0.907948
nad4eU502	FALSE	FALSE	FALSE	FALSE	0.761702	0.958301	0.9736	0.945638
nad4eC505	FALSE	FALSE	FALSE	TRUE	0.785978	0.845773	0.975035	0.916667
nad4eU511	FALSE	FALSE	FALSE	FALSE	0.865672	0.959497	0.961122	0.955928
nad4eC584	FALSE	FALSE	FALSE	FALSE	0.916143	0.962942	0.978085	0.951642
nad4eU614	FALSE	FALSE	FALSE	FALSE	0.958333	0.967822	0.978706	0.972283
nad4eC622	FALSE	FALSE	FALSE	FALSE	0.946799	0.959692	0.987701	0.942279
nad4eC628	FALSE	FALSE	FALSE	TRUE	0.921943	0.895779	0.965735	0.901675
nad4eC722	FALSE	FALSE	FALSE	FALSE	0.951565	0.968756	0.991172	0.971043
nad4eC725	FALSE	FALSE	FALSE	FALSE	0.918899	0.967153	0.984189	0.959368
nad4eC737	FALSE	FALSE	FALSE	FALSE	0.947538	0.954062	0.978347	0.961368
nad4eC757	FALSE	FALSE	FALSE	FALSE	0.96893	0.969234	0.990805	0.965705
nad4eC800	FALSE	FALSE	FALSE	FALSE	0.9591	0.967594	0.984891	0.97424
nad4eC818	FALSE	FALSE	FALSE	FALSE	0.891089	0.924543	0.972782	0.954406
nad4eC833	FALSE	FALSE	FALSE	FALSE	0.85034	0.917548	0.94247	0.921025
nad4eU962	FALSE	FALSE	FALSE	FALSE	0.903694	0.8586	0.982171	0.887207
nad4eC976	FALSE	FALSE	FALSE	TRUE	0.882831	0.937024	0.990388	0.952685
nad4eC1012	FALSE	FALSE	FALSE	FALSE	0.855831	0.903984	0.94206	0.875763
nad4eC1115	FALSE	FALSE	FALSE	FALSE	0.910204	0.950382	0.983969	0.959979
nad4eC1124	FALSE	FALSE	FALSE	FALSE	0.878563	0.942773	0.973121	0.945631
nad4eU1133	FALSE	FALSE	FALSE	FALSE	0.89603	0.935708	0.94843	0.945873
nad4eU1142	FALSE	FALSE	FALSE	FALSE	0.905448	0.931469	0.952158	0.946419
nad4eU1147	FALSE	FALSE	FALSE	FALSE	0.907655	0.941731	0.966227	0.947201
nad4eU1214	FALSE	FALSE	FALSE	FALSE	0.819013	0.94409	0.989457	0.960659
nad4eU1385	FALSE	FALSE	FALSE	FALSE	0.801572	0.965526	0.997742	0.973894
nad4eC1459	FALSE	FALSE	FALSE	TRUE	0.858824	0.918563	0.950854	0.921702
sdh4eU252	FALSE	FALSE	FALSE	FALSE	0.363636	0.441558	0.221947	0.919203
sdh4eU251	FALSE	FALSE	FALSE	FALSE	0.9	0.883944	0.831405	0.774305
sdh4eC184	FALSE	FALSE	FALSE	TRUE	0.948276	0.976608	0.952902	0.886494
sdh4eC127	FALSE	FALSE	FALSE	FALSE	0.990654	0.986544	0.988788	0.934338
sdh4eU2	FALSE	TRUE	FALSE	FALSE	0.851582	0.874016	0.875513	0.731309
nad6eU422	FALSE	FALSE	FALSE	FALSE	0.972639	0.979112	0.992651	0.991734
nad6eC397	FALSE	FALSE	FALSE	TRUE	0.954394	0.962943	0.949264	0.95476
nad6eC265	FALSE	FALSE	FALSE	FALSE	0.925	0.970081	0.976102	0.965032
nad6eU176	FALSE	FALSE	FALSE	FALSE	0.970819	0.982261	0.990034	0.976553
nad6eC116	FALSE	FALSE	FALSE	FALSE	0.648686	0.956859	0.975844	0.970061
nad6eU9	TRUE	FALSE	FALSE	FALSE	0.909385	0.933972	0.954254	0.947476
nad5eU1974	FALSE	FALSE	FALSE	FALSE	0.260571	0.248048	0.0697129	0.0621263
nad5eC1852	FALSE	FALSE	FALSE	TRUE	0.934679	0.923212	0.896054	0.909033
nad5eU1486	FALSE	FALSE	FALSE	FALSE	0.817834	0.955056	0.951923	0.961137
nad5eU1313	FALSE	FALSE	FALSE	FALSE	0.849664	0.952363	0.929247	0.936801
nad5eC1265	FALSE	FALSE	FALSE	FALSE	0.857143	0.963657	0.959064	0.913032
nad5eC1070	FALSE	FALSE	FALSE	FALSE	0.944867	0.961293	0.973684	0.942939
nad5eU1055	FALSE	FALSE	FALSE	FALSE	0.941576	0.976868	0.972473	0.942489
nad5eU1054	FALSE	FALSE	FALSE	FALSE	0.947154	0.970641	0.968534	0.94492
nad5eC1030	FALSE	FALSE	FALSE	FALSE	0.898649	0.976268	0.977995	0.9477
nad5eC1018	FALSE	FALSE	FALSE	FALSE	0.916318	0.97561	0.975711	0.923495
nad5eC995	FALSE	FALSE	FALSE	FALSE	0.926217	0.964892	0.964286	0.936963
nad5eU974	FALSE	FALSE	FALSE	FALSE	0.892655	0.966797	0.95881	0.948153
nad5eC953	FALSE	FALSE	FALSE	FALSE	0.859327	0.98072	0.951675	0.945965
nad5eC902	FALSE	FALSE	FALSE	FALSE	0.891586	0.949443	0.96932	0.964254
nad5eC890	FALSE	FALSE	FALSE	FALSE	0.905449	0.981071	0.980144	0.968942
nad5eC797	FALSE	FALSE	FALSE	FALSE	0.858716	0.97798	0.981767	0.97139
nad5eC788	FALSE	FALSE	FALSE	FALSE	0.843206	0.965368	0.962978	0.951214
nad5eC743	FALSE	FALSE	FALSE	FALSE	0.953237	0.966259	0.966783	0.942516
nad5eC707	FALSE	FALSE	FALSE	FALSE	0.937349	0.939726	0.982424	0.958665
nad5eC665	FALSE	FALSE	FALSE	FALSE	0.858543	0.951977	0.976438	0.919458
nad5eC655	FALSE	FALSE	FALSE	FALSE	0.807062	0.963977	0.972311	0.939419
nad5eU640	FALSE	FALSE	FALSE	FALSE	0.925344	0.972945	0.97828	0.967281
nad5eU638	FALSE	FALSE	FALSE	FALSE	0.919608	0.794663	0.969276	0.930782
nad5eU581	FALSE	FALSE	FALSE	FALSE	0.807175	0.897294	0.927216	0.945748
nad5eC568	FALSE	FALSE	FALSE	TRUE	0.619114	0.843585	0.843193	0.848379
nad5eU558	FALSE	FALSE	FALSE	FALSE	0.540501	0.117947	0.760113	0.865022
nad5eU557	FALSE	FALSE	FALSE	FALSE	0.753783	0.888353	0.933855	0.885965
nad5eC437	FALSE	FALSE	FALSE	FALSE	0.866267	0.951887	0.902104	0.883926
nad5eU399	FALSE	FALSE	FALSE	FALSE	0.874636	0.96202	0.945486	0.925481
nad5eC386	FALSE	FALSE	FALSE	FALSE	0.782288	0.94685	0.948094	0.903284
nad5eU359	FALSE	FALSE	FALSE	FALSE	0.841121	0.968164	0.944703	0.898229
nad5eU352	FALSE	FALSE	FALSE	FALSE	0.779661	0.962905	0.953965	0.921228
nad5eU350	FALSE	FALSE	FALSE	FALSE	0.817427	0.953559	0.95377	0.880879
nad5eC334	FALSE	FALSE	FALSE	TRUE	0.752941	0.921053	0.91816	0.897547
nad5eC299	FALSE	FALSE	FALSE	FALSE	0.855159	0.96053	0.937453	0.930577
nad5eC289	FALSE	FALSE	FALSE	FALSE	0.84913	0.960436	0.951664	0.90217
nad5eU142	FALSE	FALSE	FALSE	FALSE	0.889362	0.87743	0.830769	0.795074
nad5eC128	FALSE	FALSE	FALSE	FALSE	0.856557	0.891626	0.878358	0.82031
nad5eC116	FALSE	FALSE	FALSE	FALSE	0.864013	0.944937	0.929577	0.870103
nad5eC25	FALSE	FALSE	FALSE	FALSE	0.930836	0.909581	0.848312	0.676442
nad7eU30	TRUE	FALSE	FALSE	FALSE	0.6125	0.696017	0.813662	0.520784
nad7eC47	FALSE	FALSE	FALSE	FALSE	0.648464	0.718708	0.70545	0.41988
nad7eC62	FALSE	FALSE	FALSE	FALSE	0.578859	0.70418	0.642171	0.400146
nad7eC136	FALSE	FALSE	FALSE	FALSE	0.277108	0.786155	0.777215	0.49116
nad7eC229	FALSE	FALSE	FALSE	TRUE	0.614907	0.777212	0.766823	0.729479
nad7eC292	FALSE	FALSE	FALSE	TRUE	0.777273	0.85109	0.858622	0.744161
nad7eC337	FALSE	FALSE	FALSE	FALSE	0.903226	0.9323	0.942371	0.811385
nad7eC356	FALSE	FALSE	FALSE	FALSE	0.883041	0.936194	0.933556	0.836634
nad7eC362	FALSE	FALSE	FALSE	FALSE	0.900568	0.931492	0.917933	0.79605
nad7eU391	FALSE	FALSE	FALSE	FALSE	0.57423	0.671167	0.921727	0.843982
nad7eU401	FALSE	FALSE	FALSE	FALSE	0.802326	0.92466	0.922931	0.84529
nad7eC457	FALSE	FALSE	FALSE	FALSE	0.898113	0.933393	0.927594	0.821894
nad7eC476	FALSE	FALSE	FALSE	FALSE	0.880478	0.888563	0.912118	0.795394
nad7eC535	FALSE	FALSE	FALSE	TRUE	0.753388	0.919469	0.931196	0.837339
nad7eC601	FALSE	FALSE	FALSE	TRUE	0.828829	0.925434	0.922532	0.760083
nad7eC697	FALSE	FALSE	FALSE	TRUE	0.635542	0.861299	0.867844	0.722145
nad7eC746	FALSE	FALSE	FALSE	FALSE	0.785256	0.896907	0.896144	0.759269
nad7eU766	FALSE	FALSE	FALSE	FALSE	0.807843	0.902182	0.89601	0.795367
nad7eU769	FALSE	FALSE	FALSE	FALSE	0.80916	0.894777	0.890666	0.758761
nad7eC805	FALSE	FALSE	FALSE	TRUE	0.810924	0.892185	0.90731	0.832521
nad7eC826	FALSE	FALSE	FALSE	TRUE	0.738397	0.88172	0.842048	0.766911
nad7eU833	FALSE	FALSE	FALSE	FALSE	0.746429	0.910354	0.937772	0.834284
nad7eC845	FALSE	FALSE	FALSE	FALSE	0.767857	0.893323	0.84717	0.791534
nad7eC907	FALSE	FALSE	FALSE	TRUE	0.824513	0.87981	0.885495	0.81611
nad7eC986	FALSE	FALSE	FALSE	FALSE	0.918182	0.911465	0.931407	0.819891
nad7eC995	FALSE	FALSE	FALSE	FALSE	0.80597	0.882925	0.897066	0.766677
nad7eC998	FALSE	FALSE	FALSE	FALSE	0.810209	0.900322	0.883322	0.790156
nad7eU1010	FALSE	FALSE	FALSE	FALSE	0.888417	0.890634	0.894719	0.824988
nad7eC1046	FALSE	FALSE	FALSE	FALSE	0.927303	0.906529	0.907535	0.841099
nad7eC1051	FALSE	FALSE	FALSE	FALSE	0.927782	0.887222	0.909692	0.849966
nad7eU1094	FALSE	FALSE	FALSE	FALSE	0.865741	0.910894	0.923998	0.897581
nad7eU1133	FALSE	FALSE	FALSE	FALSE	0.905242	0.857741	0.885475	0.765261
nad2eC100	FALSE	FALSE	FALSE	TRUE	0.616915	0.745781	0.823389	0.690001
nad2eU332	FALSE	FALSE	FALSE	FALSE	0.904529	0.950225	0.976991	0.872393
nad2eC479	FALSE	FALSE	FALSE	FALSE	0.873051	0.960008	0.971006	0.931375
nad2eC482	FALSE	FALSE	FALSE	FALSE	0.792723	0.65343	0.955275	0.886877
nad2eU766	FALSE	FALSE	FALSE	FALSE	0.932285	0.944515	0.964208	0.939287
nad2eC841	FALSE	FALSE	FALSE	TRUE	0.909539	0.923904	0.950154	0.937743
nad2eU853	FALSE	FALSE	FALSE	FALSE	0.916462	0.932974	0.939868	0.933706
nad2eC872	FALSE	FALSE	FALSE	FALSE	0.95	0.978328	0.984656	0.974208
nad2eU966	TRUE	FALSE	FALSE	FALSE	0.483871	0.48115	0.522035	0.229292
nad2eC983	FALSE	FALSE	FALSE	FALSE	0.868263	0.954345	0.985379	0.944986
nad2eU1004	FALSE	FALSE	FALSE	FALSE	0.909091	0.977959	0.980211	0.950544
nad2eC1037	FALSE	FALSE	FALSE	FALSE	0.830097	0.953722	0.922999	0.962095
nad2eU1100	FALSE	FALSE	FALSE	FALSE	0.933962	0.934343	0.967077	0.965684
nad2eC1124	FALSE	FALSE	FALSE	FALSE	0.956164	0.977556	0.983015	0.963189
nad2eU1404	TRUE	FALSE	FALSE	FALSE	0.691011	0.910769	0.968997	0.923933
rps10eU9	TRUE	FALSE	FALSE	FALSE	0.864266	0.86148	0.905143	0.202289
rps10eC73	FALSE	FALSE	FALSE	TRUE	0.74184	0.921569	0.946414	0.880417
rps10eC124	FALSE	FALSE	FALSE	FALSE	0.847495	0.914894	0.962902	0.835169
rps10eC208	FALSE	FALSE	FALSE	FALSE	0.795645	0.865125	0.954656	0.753361
rps10eU266	FALSE	FALSE	FALSE	FALSE	0.776923	0.887446	0.880531	0.851935
rps10eC277	FALSE	FALSE	FALSE	TRUE	0.741742	0.885655	0.735227	0.827769
rpl2eC97	FALSE	FALSE	FALSE	FALSE	0.907801	0.938217	0.884539	0.85576
rpl2eC100	FALSE	FALSE	FALSE	TRUE	0.841727	0.85205	0.777778	0.707809
rpl2eC601	FALSE	FALSE	FALSE	TRUE	0.914729	0.928731	0.949367	0.735624
rpl2eC869	FALSE	FALSE	FALSE	FALSE	0.865672	0.86532	0.91689	0.850195
rpl2eC877	FALSE	FALSE	FALSE	TRUE	0.805556	0.883721	0.845953	0.841255
rpl2eC983	FALSE	FALSE	FALSE	FALSE	0.868852	0.92217	0.919287	0.927498
rpl2eC1043	FALSE	FALSE	FALSE	FALSE	0.785714	0.892537	0.952264	0.861204
rpl2eC1046	FALSE	FALSE	FALSE	FALSE	0.866667	0.967359	0.953488	0.901993
rpl2eC1052	FALSE	FALSE	FALSE	FALSE	0.906977	0.942598	0.958647	0.895623
rpl2eC1055	FALSE	FALSE	FALSE	FALSE	0.888889	0.929231	0.92142	0.86132
rpl2eC1084	FALSE	FALSE	FALSE	TRUE	0.833333	0.899281	0.910714	0.803239
rps19eU91	FALSE	FALSE	FALSE	FALSE	0.830189	0.948424	0.958549	0.958991
rps19eC92	FALSE	FALSE	FALSE	FALSE	0.803922	0.922006	0.946701	0.943077
rps3eC7	FALSE	FALSE	FALSE	TRUE	0.827586	0.946092	0.91851	0.828205
rps3eC20	FALSE	FALSE	FALSE	FALSE	0.868056	0.938776	0.970348	0.843902
rps3eC316	FALSE	FALSE	FALSE	TRUE	0.92	0.924638	0.94003	0.941176
rps3eC319	FALSE	FALSE	FALSE	FALSE	0.930348	0.911175	0.952663	0.959821
rps3eC326	FALSE	FALSE	FALSE	FALSE	0.887179	0.852853	0.83105	0.928974
rps3eC340	FALSE	FALSE	FALSE	TRUE	0.853774	0.782334	0.795632	0.863582
rps3eC823	FALSE	FALSE	FALSE	TRUE	0.84593	0.941882	0.933698	0.90359
rps3eU832	FALSE	FALSE	FALSE	FALSE	0.844523	0.909867	0.942976	0.938419
rps3eC839	FALSE	FALSE	FALSE	FALSE	0.877193	0.935393	0.909717	0.903957
rps3eC847	FALSE	FALSE	FALSE	TRUE	0.780488	0.912875	0.890636	0.871001
rps3eU955	FALSE	FALSE	FALSE	FALSE	0.863905	0.945638	0.942883	0.9372
rps3eU956	FALSE	FALSE	FALSE	FALSE	0.870588	0.91519	0.967771	0.936027
rps3eC1108	FALSE	FALSE	FALSE	FALSE	0.82906	0.965741	0.9525	0.957042
rps3eU1117	FALSE	FALSE	FALSE	FALSE	0.789474	0.955713	0.965295	0.94636
rps3eC1178	FALSE	FALSE	FALSE	FALSE	0.92	0.922488	0.976744	0.973602
rps3eC1268	FALSE	FALSE	FALSE	FALSE	0.951276	0.961171	0.983871	0.940747
rps3eC1323	TRUE	FALSE	FALSE	FALSE	0.94877	0.976879	0.980392	0.964904
rpl16eU207	TRUE	FALSE	FALSE	FALSE	0.51503	0.117365	0.539709	0.527861
rpl16eC335	FALSE	FALSE	FALSE	FALSE	0.961415	0.9739	0.979841	0.938499
rpl16eC341	FALSE	FALSE	FALSE	FALSE	0.819672	0.932786	0.943658	0.892051
rps14eC93	TRUE	FALSE	FALSE	FALSE	0.888514	0.911674	0.758683	0.801854
rps14eC268	FALSE	FALSE	FALSE	FALSE	0.95	0.863348	0.858607	0.536453
rps14eC269	FALSE	FALSE	FALSE	FALSE	0.957055	0.857914	0.852971	0.498132
rps14eC301	FALSE	FALSE	FALSE	TRUE	0.913265	0.757826	0.744493	0.693303
rps14eC337	FALSE	FALSE	FALSE	TRUE	0.88189	0.681395	0.604406	0.792457
rps14eC346	FALSE	FALSE	FALSE	FALSE	0.885093	0.850332	0.923693	0.819786
rps14eU352	FALSE	FALSE	FALSE	FALSE	0.95283	0.935039	0.939627	0.826959
rps14eC353	FALSE	FALSE	FALSE	FALSE	0.953271	0.871629	0.937673	0.644165
rps14eC367	FALSE	FALSE	FALSE	FALSE	0.975684	0.958166	0.941506	0.859248
cox3eU82	FALSE	FALSE	FALSE	FALSE	0.94359	0.980241	0.945211	0.94868
cox3eC104	FALSE	FALSE	FALSE	FALSE	0.976651	0.974214	0.954808	0.935428
cox3eU188	FALSE	FALSE	FALSE	FALSE	0.988439	0.990334	0.980384	0.978244
cox3eC217	FALSE	FALSE	FALSE	FALSE	0.978652	0.985008	0.987005	0.953941
cox3eC221	FALSE	FALSE	FALSE	FALSE	0.972268	0.985868	0.980643	0.948016
cox3eC470	FALSE	FALSE	FALSE	FALSE	0.981118	0.982905	0.977741	0.941221
cox3eU502	FALSE	FALSE	FALSE	FALSE	0.974601	0.986077	0.989908	0.973723
cox3eC512	FALSE	FALSE	FALSE	FALSE	0.971706	0.990602	0.962286	0.967466
cox3eU518	FALSE	FALSE	FALSE	FALSE	0.967054	0.985312	0.985563	0.960347
cox3eC571	FALSE	FALSE	FALSE	FALSE	0.950617	0.981729	0.983461	0.934219
rps1eC82	FALSE	FALSE	FALSE	TRUE	0.935294	0.968483	0.96534	0.925726
rps1eU98	FALSE	FALSE	FALSE	FALSE	0.91906	0.947977	0.967642	0.939048
rps1eC281	FALSE	FALSE	FALSE	FALSE	0.803922	0.967442	0.97188	0.952563
rps1eC332	FALSE	FALSE	FALSE	FALSE	0.92623	0.975028	0.920076	0.909934
rps1eC485	FALSE	FALSE	FALSE	FALSE	0.93984	0.960489	0.979827	0.944898
rps1eC487	FALSE	FALSE	FALSE	FALSE	0.944223	0.951841	0.944191	0.869822
rps4eC79	FALSE	FALSE	FALSE	TRUE	0.772853	0.948671	0.916963	0.919888
rps4eU251	FALSE	FALSE	FALSE	FALSE	0.929766	0.969133	0.94112	0.840617
rps4eU365	FALSE	FALSE	FALSE	FALSE	0.955307	0.983236	0.985341	0.919004
rps4eC370	FALSE	FALSE	FALSE	FALSE	0.913889	0.965753	0.987606	0.921925
rps4eU376	FALSE	FALSE	FALSE	FALSE	0.951977	0.973333	0.9795	0.801135
rps4eU410	FALSE	FALSE	FALSE	FALSE	0.785714	0.909511	0.960604	0.879744
rps4eU434	FALSE	FALSE	FALSE	FALSE	0.861314	0.949094	0.969406	0.927672
rps4eU439	FALSE	FALSE	FALSE	FALSE	0.888889	0.975588	0.967203	0.909576
rps4eC458	FALSE	FALSE	FALSE	FALSE	0.813559	0.968137	0.977417	0.899143
rps4eU464	FALSE	FALSE	FALSE	FALSE	0.942857	0.97138	0.978613	0.901732
rps4eU465	FALSE	FALSE	FALSE	FALSE	0.895238	0.967391	0.898266	0.90136
rps4eU472	FALSE	FALSE	FALSE	FALSE	0.822917	0.94464	0.909524	0.909995
rps4eU490	FALSE	FALSE	FALSE	FALSE	0.626866	0.958773	0.96782	0.83353
rps4eC508	FALSE	FALSE	FALSE	TRUE	0.654545	0.921406	0.839623	0.739538
rps4eC535	FALSE	FALSE	FALSE	TRUE	0.727273	0.924138	0.951875	0.818236
rps4eC556	FALSE	FALSE	FALSE	TRUE	0.433962	0.908271	0.969432	0.906333
rps4eC577	FALSE	FALSE	FALSE	TRUE	0.730769	0.961938	0.978042	0.888662
rps4eC586	FALSE	FALSE	FALSE	TRUE	0.740741	0.941681	0.930233	0.86921
rps4eC595	FALSE	FALSE	FALSE	TRUE	0.616667	0.907767	0.981164	0.880189
rps4eU605	FALSE	FALSE	FALSE	FALSE	0.777778	0.982009	0.978879	0.934337
rps4eU617	FALSE	FALSE	FALSE	FALSE	0.735849	0.956522	0.966912	0.888633
rps4eU618	FALSE	FALSE	FALSE	FALSE	0.698113	0.944867	0.968692	0.0983481
rps4eC623	FALSE	FALSE	FALSE	FALSE	0.469388	0.820809	0.932075	0.822775
rps4eU656	FALSE	FALSE	FALSE	FALSE	0.657895	0.976038	0.909424	0.913394
rps4eC700	FALSE	FALSE	FALSE	TRUE	0.889706	0.949782	0.905703	0.836972
rps4eU757	TRUE	FALSE	FALSE	FALSE	0.92029	0.893307	0.906415	0.456517
rps4eU779	FALSE	FALSE	FALSE	FALSE	0.774295	0.898462	0.955254	0.867358
rps4eU796	FALSE	FALSE	FALSE	FALSE	0.916667	0.936541	0.961319	0.930146
rps4eC826	FALSE	FALSE	FALSE	FALSE	0.947541	0.979223	0.984117	0.871603
rps4eU862	FALSE	FALSE	TRUE	FALSE	0.944785	0.969272	0.964099	0.90382
cox2eU604	FALSE	FALSE	FALSE	FALSE	0.6576	0.808191	0.290103	0.114639
cox2eC523	FALSE	FALSE	FALSE	TRUE	0.935065	0.949454	0.93916	0.941887
cox2eU484	TRUE	FALSE	FALSE	FALSE	0.948775	0.956388	0.956066	0.895922
cox2eC374	FALSE	FALSE	FALSE	FALSE	0.898094	0.898551	0.911391	0.800889
cox2eC365	FALSE	FALSE	FALSE	FALSE	0.94536	0.923358	0.945428	0.846495
cox2eC352	FALSE	FALSE	FALSE	TRUE	0.691006	0.730354	0.781244	0.736018
cox2eC323	FALSE	FALSE	FALSE	FALSE	0.7915	0.820798	0.937409	0.929646
cox2eC317	FALSE	FALSE	FALSE	FALSE	0.901815	0.862627	0.936801	0.895461
rps2eC22	FALSE	FALSE	FALSE	TRUE	0.956565	0.959385	0.966321	0.919196
rps2eC38	FALSE	FALSE	FALSE	FALSE	0.948409	0.973739	0.986301	0.892934
rps2eU41	FALSE	FALSE	FALSE	FALSE	0.956044	0.970742	0.978214	0.937157
rps2eC46	FALSE	FALSE	FALSE	FALSE	0.913715	0.953299	0.96875	0.927977
rps2eC47	FALSE	FALSE	FALSE	FALSE	0.931624	0.963746	0.966597	0.930805
rps2eC67	FALSE	FALSE	FALSE	TRUE	0.907801	0.920578	0.955793	0.780727
rps2eU103	TRUE	FALSE	FALSE	FALSE	0.195842	0.0935875	0.338889	0.153846
rps2eC169	FALSE	FALSE	FALSE	TRUE	0.917219	0.902625	0.932483	0.883159
rps2eC229	FALSE	FALSE	FALSE	TRUE	0.886029	0.931618	0.932938	0.854802
rps2eC362	FALSE	FALSE	FALSE	FALSE	0.895833	0.97135	0.98594	0.850524
[truncated: 817 more rows]

## Sheet: All Chloroplast Sites
uid	synonymous	creates_start	creates_stop	removes_stop	af	ar	ap	sm	mm
pbf1eU2	FALSE	TRUE	FALSE	FALSE	0.021342	0.333347	0.670629	0.658262
petBeU295	FALSE	FALSE	FALSE	FALSE	0.0678295
petDeU81	TRUE	FALSE	FALSE	FALSE	0.0700709			0.0672916
atpIeU81	FALSE	FALSE	FALSE	FALSE	0.0701181
ndhKeU23	FALSE	FALSE	FALSE	FALSE	0.0729282
chlNeU420	TRUE	FALSE	FALSE	FALSE	0.0735294
ccsAeC91	FALSE	FALSE	FALSE	FALSE	0.0801282
ndhKeU710	FALSE	FALSE	FALSE	FALSE	0.0822264
ccsAeU438	TRUE	FALSE	FALSE	FALSE	0.0840961
rps8eU105	TRUE	FALSE	FALSE	FALSE	0.0902965
ndhFeU1570	FALSE	FALSE	FALSE	FALSE	0.0925407	0.1682
chlBeU836	FALSE	FALSE	FALSE	FALSE	0.0941558
atpIeU213	TRUE	FALSE	FALSE	FALSE	0.0964467
rps2eU402	TRUE	FALSE	FALSE	FALSE	0.0967108
rpoAeU800	FALSE	FALSE	FALSE	FALSE	0.102885	0.110483
rps2eU525	TRUE	FALSE	FALSE	FALSE	0.104997
ndhBeU1164	TRUE	FALSE	FALSE	FALSE	0.105	0.102514
ndhBeU1156	FALSE	FALSE	FALSE	FALSE	0.105872	0.174573
chlNeU912	TRUE	FALSE	FALSE	FALSE	0.106115	0.250339
accDeU333	TRUE	FALSE	FALSE	FALSE	0.10847	0.0688318
petLeU13	FALSE	FALSE	FALSE	FALSE	0.109053
ndhCeU276	TRUE	FALSE	FALSE	FALSE	0.111286
ndhEeU164	FALSE	FALSE	FALSE	FALSE	0.114219
ycf1eC1586	FALSE	FALSE	FALSE	FALSE	0.11859
ycf2eU1448	FALSE	FALSE	FALSE	FALSE	0.12	0.0994671
ycf1eU3522	TRUE	FALSE	FALSE	FALSE	0.127119
ndhBeU2	FALSE	TRUE	FALSE	FALSE	0.129032	0.678645		0.462901
matKeU95	FALSE	FALSE	FALSE	FALSE	0.130208	0.741477	0.771574
rpoC2eU618	TRUE	FALSE	FALSE	FALSE	0.130233
accDeU64	FALSE	FALSE	FALSE	FALSE	0.14006
chlLeU613	TRUE	FALSE	FALSE	FALSE	0.141563
atpIeU228	TRUE	FALSE	FALSE	FALSE	0.143416	0.0634101
ndhDeU630	FALSE	FALSE	FALSE	FALSE	0.143787
ndhFeC1505	FALSE	FALSE	FALSE	FALSE	0.146221	0.66039
ccsAeU486	TRUE	FALSE	FALSE	FALSE	0.152057
petAeU702	TRUE	FALSE	FALSE	FALSE	0.155147	0.0566897
rpoC2eU1419	TRUE	FALSE	FALSE	FALSE	0.159091
petAeU234	TRUE	FALSE	FALSE	FALSE	0.166612
rpoC2eU366	TRUE	FALSE	FALSE	FALSE	0.166667	0.129496
ycf2eU4439	FALSE	FALSE	FALSE	FALSE	0.173611				0.096857
chlBeU894	TRUE	FALSE	FALSE	FALSE	0.176471	0.331754
psbFeU82	FALSE	FALSE	FALSE	FALSE	0.182252	0.0902394	0.0758418
petAeU93	TRUE	FALSE	FALSE	FALSE	0.183605	0.116374
ndhFeU1803	TRUE	FALSE	FALSE	FALSE	0.186047	0.223223
chlLeU685	TRUE	FALSE	FALSE	FALSE	0.188641		0.286854
ycf2eU3542	FALSE	FALSE	FALSE	FALSE	0.197183
rpoBeU641	FALSE	FALSE	FALSE	FALSE	0.205508	0.683819	0.479889
rpoC2eU3788	FALSE	FALSE	FALSE	FALSE	0.208108
ndhAeU334	FALSE	FALSE	FALSE	FALSE	0.209677	0.90798	0.8489
ycf2eU5355	TRUE	FALSE	FALSE	FALSE	0.212766
rps2eU2	FALSE	TRUE	FALSE	FALSE	0.213942	0.291248	0.262036	0.753396	0.892178
petBeU478	TRUE	FALSE	FALSE	FALSE	0.215791
rpoC2eC217	FALSE	FALSE	FALSE	TRUE	0.217105	0.475177	0.512397	0.446512	0.787582
ycf1eU2132	FALSE	FALSE	FALSE	FALSE	0.217158
ndhFeU1062	TRUE	FALSE	FALSE	FALSE	0.217778	0.865369
ycf1eU2	FALSE	TRUE	FALSE	FALSE	0.220183	0.323636	0.220096		0.766712
accDeU941	FALSE	FALSE	FALSE	FALSE	0.221705
psbFeU81	FALSE	FALSE	FALSE	FALSE	0.257566	0.119555	0.125338		0.944373
rpoAeU927	FALSE	FALSE	FALSE	FALSE	0.263641	0.705778
rpoBeC229	FALSE	FALSE	FALSE	TRUE	0.275472	0.536332	0.527255
matKeU1146	FALSE	FALSE	FALSE	FALSE	0.275748	0.363469
ccsAeU12	TRUE	FALSE	FALSE	FALSE	0.27924	0.122576	0.0609853
rpl36eU69	TRUE	FALSE	FALSE	FALSE	0.284135	0.191811
ycf1eU5127	TRUE	FALSE	FALSE	FALSE	0.293933
ycf2eU3258	FALSE	FALSE	FALSE	FALSE	0.297619	0.396098	0.152085
ndhFeU1653	TRUE	FALSE	FALSE	FALSE	0.306254	0.190694
rpoAeU926	FALSE	FALSE	FALSE	FALSE	0.311721	0.737271	0.717591
ndhHeC1099	FALSE	FALSE	FALSE	FALSE	0.313953	0.857143	0.610181
chlBeU1128	TRUE	FALSE	FALSE	FALSE	0.316969	0.0983728
ndhDeU750	TRUE	FALSE	FALSE	FALSE	0.334094	0.609381
rpl20eC274	FALSE	FALSE	FALSE	FALSE	0.338583	0.829792	0.842146	0.825053
rpoBeC718	FALSE	FALSE	FALSE	TRUE	0.339233	0.456697	0.446003	0.491488
rpoAeC241	FALSE	FALSE	FALSE	TRUE	0.348988	0.688642	0.524875	0.434055	0.532673
ccsAeU60	FALSE	FALSE	FALSE	FALSE	0.359462	0.176849			0.643557
rpoC2eU2664	TRUE	FALSE	FALSE	FALSE	0.359764	0.0836177
ndhHeU1025	FALSE	FALSE	FALSE	FALSE	0.360656	0.904899	0.847879
rpoBeC127	FALSE	FALSE	FALSE	TRUE	0.362041	0.334776	0.501025	0.323948	0.466033
rpoBeC1684	FALSE	FALSE	FALSE	TRUE	0.363636	0.615097	0.616034
ndhFeU1248	FALSE	FALSE	FALSE	FALSE	0.36394	0.211197		0.390517
rpoC2eU1712	FALSE	FALSE	FALSE	FALSE	0.367442	0.145631
ndhDeU906	TRUE	FALSE	FALSE	FALSE	0.371667	0.423302
ccsAeU98	FALSE	FALSE	FALSE	FALSE	0.373841	0.82447
rpl20eU269	FALSE	FALSE	FALSE	FALSE	0.374317	0.931371	0.895861	0.795703
rpl20eU302	FALSE	FALSE	FALSE	FALSE	0.375948	0.884929	0.914556	0.878548	0.973449
chlLeU2	FALSE	TRUE	FALSE	FALSE	0.376471	0.858663	0.950967	0.967216
rpoBeU125	FALSE	FALSE	FALSE	FALSE	0.381919	0.612378	0.707772	0.387357	0.567439
rpoBeU185	FALSE	FALSE	FALSE	FALSE	0.384095	0.518135	0.310848
rpoAeU85	FALSE	FALSE	FALSE	FALSE	0.387689	0.954006	0.940287
ndhAeU1081	FALSE	FALSE	FALSE	FALSE	0.388235	0.849928			0.889979
rpoAeU281	FALSE	FALSE	FALSE	FALSE	0.394238	0.884876	0.893776
ycf2eU87	TRUE	FALSE	FALSE	FALSE	0.395833	0.170659			0.512278
atpIeU432	TRUE	FALSE	FALSE	FALSE	0.397799	0.0823072
ndhHeU2	FALSE	TRUE	FALSE	FALSE	0.406832	0.750851	0.578135	0.357454	0.541461
rpoC2eU1206	TRUE	FALSE	FALSE	FALSE	0.415751	0.497537
ndhAeU796	FALSE	FALSE	FALSE	FALSE	0.416667	0.747085
rpoC1eC115	FALSE	FALSE	FALSE	TRUE	0.417671	0.715494	0.606977	0.531088	0.767538
ndhHeU1176	TRUE	FALSE	FALSE	FALSE	0.418251	0.670354
rpl20eU346	FALSE	FALSE	TRUE	FALSE	0.418635	0.871229
rpoAeU962	FALSE	FALSE	FALSE	FALSE	0.430661	0.915515	0.82376
ndhAeU803	FALSE	FALSE	FALSE	FALSE	0.433735	0.742009	0.897135
infAeC124	FALSE	FALSE	FALSE	TRUE	0.437364	0.752373	0.511245	0.703657	0.941345
rpl23eU2	FALSE	TRUE	FALSE	FALSE	0.441692	0.457605		0.802028
ndhAeU2	FALSE	TRUE	FALSE	FALSE	0.445255	0.622449	0.446462	0.365256
ndhAeU782	FALSE	FALSE	FALSE	FALSE	0.448276	0.85	0.842805		0.912436
ndhAeU1091	FALSE	FALSE	FALSE	FALSE	0.451327	0.841016		0.709677
ndhDeU108	TRUE	FALSE	FALSE	FALSE	0.452759	0.794268	0.770425	0.553628
rpoBeU2843	FALSE	FALSE	FALSE	FALSE	0.455696	0.805297
infAeU2	FALSE	TRUE	FALSE	FALSE	0.45891	0.91	0.680047	0.618957
ndhDeU121	FALSE	FALSE	FALSE	FALSE	0.464923	0.681379	0.675148
chlBeU372	TRUE	FALSE	FALSE	FALSE	0.473597	0.413694
rpoC2eC715	FALSE	FALSE	FALSE	TRUE	0.488889	0.733906	0.662824	0.649588
ndhHeU1082	FALSE	FALSE	FALSE	FALSE	0.491071	0.882353	0.710217
ndhHeU845	FALSE	FALSE	FALSE	FALSE	0.491409	0.907518	0.870273
atpFeU72	TRUE	FALSE	FALSE	FALSE	0.494442	0.383637
pafIeC166	FALSE	FALSE	FALSE	TRUE	0.498127	0.413148	0.714818	0.62706	0.948071
ndhIeU2	FALSE	TRUE	FALSE	FALSE	0.5	0.529532	0.351775	0.320705	0.484536
ycf2eC172	FALSE	FALSE	FALSE	TRUE	0.504886	0.57127	0.505495	0.4393	0.85343
rpoAeU158	FALSE	FALSE	FALSE	FALSE	0.513939	0.928447	0.932068
matKeU1289	FALSE	FALSE	FALSE	FALSE	0.514231	0.533673			0.832512
ndhEeU59	FALSE	FALSE	FALSE	FALSE	0.515748	0.808404
infAeU203	FALSE	FALSE	FALSE	FALSE	0.515764	0.837377	0.599426	0.642271
rpoBeU2051	FALSE	FALSE	FALSE	FALSE	0.520619	0.809112	0.787129	0.644266	0.80375
rpoBeU131	FALSE	FALSE	FALSE	FALSE	0.529506	0.658248	0.644898	0.442495	0.370771
rpoBeU2974	FALSE	FALSE	FALSE	FALSE	0.531915	0.839775	0.880109
rpoBeC2431	FALSE	FALSE	FALSE	TRUE	0.534722	0.760827	0.705128	0.655028
rpoC2eU737	FALSE	FALSE	FALSE	FALSE	0.536398	0.796	0.788413
ndhAeU377	FALSE	FALSE	FALSE	FALSE	0.538043	0.848355	0.847196
matKeU635	FALSE	FALSE	FALSE	FALSE	0.539286	0.884244		0.568653
ndhGeU50	FALSE	FALSE	FALSE	FALSE	0.54265	0.513434
ndhBeU1149	TRUE	FALSE	FALSE	FALSE	0.543829	0.583911
rpl2eC10	FALSE	FALSE	FALSE	TRUE	0.543902	0.858015	0.765447	0.625149	0.840352
ndhFeU253	FALSE	FALSE	FALSE	FALSE	0.54677	0.723686
ndhGeU431	FALSE	FALSE	FALSE	FALSE	0.550735	0.825578
ndhFeU1205	FALSE	FALSE	FALSE	FALSE	0.553039	0.973461			0.966848
rpoAeU200	FALSE	FALSE	FALSE	FALSE	0.557609	0.534377	0.964241		0.660369
infAeC199	FALSE	FALSE	FALSE	FALSE	0.560188	0.952596	0.641886	0.663002
rpoC2eU1138	FALSE	FALSE	FALSE	FALSE	0.570423	0.882867	0.755319
rpoC2eC3760	FALSE	FALSE	FALSE	FALSE	0.576985	0.741818	0.870897	0.926552
rpoAeU185	FALSE	FALSE	FALSE	FALSE	0.577372	0.889817
pafIeU52	FALSE	FALSE	FALSE	FALSE	0.583051	0.194727		0.292272
rpoBeU3062	FALSE	FALSE	FALSE	FALSE	0.583333	0.846332	0.825769
ndhKeU8	FALSE	FALSE	FALSE	FALSE	0.58371	0.809034	0.768493	0.450921	0.824544
atpIeU486	FALSE	FALSE	FALSE	FALSE	0.586087	0.115072	0.125458
rpoBeU68	FALSE	FALSE	FALSE	FALSE	0.590164	0.689208	0.702153	0.418875
rpoC2eU3509	FALSE	FALSE	FALSE	FALSE	0.593333	0.92944			0.94697
rps4eU2	FALSE	TRUE	FALSE	FALSE	0.59433	0.812646	0.84823	0.739827
rpl20eU2	FALSE	TRUE	FALSE	FALSE	0.597145	0.843807	0.847172	0.829484	0.948823
ndhFeC622	FALSE	FALSE	FALSE	FALSE	0.599291	0.919215
rps8eU319	FALSE	FALSE	FALSE	FALSE	0.600596	0.967717
ccsAeU817	FALSE	FALSE	FALSE	FALSE	0.607123	0.863244	0.822636
ndhGeU146	FALSE	FALSE	FALSE	FALSE	0.607948	0.714873	0.844358	0.820458
rpoC1eU1889	FALSE	FALSE	FALSE	FALSE	0.608696	0.838133
rpoBeU455	FALSE	FALSE	FALSE	FALSE	0.610667	0.743318	0.793872		0.67101
ycf94eU92	FALSE	FALSE	FALSE	FALSE	0.612006
rpoC2eC1822	FALSE	FALSE	FALSE	FALSE	0.613527	0.866348
ndhGeU116	FALSE	FALSE	FALSE	FALSE	0.614604	0.776758		0.848901
ndhAeU473	FALSE	FALSE	FALSE	FALSE	0.614679	0.874753	0.816846
rpoAeU420	TRUE	FALSE	FALSE	FALSE	0.616709	0.927386
ndhFeC1141	FALSE	FALSE	FALSE	TRUE	0.617898	0.929887	0.921509	0.79886
rpoC1eU872	FALSE	FALSE	FALSE	FALSE	0.626016	0.921569	0.885481	0.902794	0.916793
ccsAeU2	FALSE	TRUE	FALSE	FALSE	0.626649	0.692335	0.701356	0.76504	0.857731
ndhAeU409	FALSE	FALSE	FALSE	FALSE	0.627358	0.829545
rpoC2eU752	FALSE	FALSE	FALSE	FALSE	0.628141	0.760915
ndhDeU113	FALSE	FALSE	FALSE	FALSE	0.628999	0.813159	0.856034		0.81822
rpoAeU161	FALSE	FALSE	FALSE	FALSE	0.630383	0.965726
ycf2eU5749	FALSE	FALSE	FALSE	FALSE	0.630607	0.429502	0.276459
rpoC2eU3686	FALSE	FALSE	FALSE	FALSE	0.631024	0.891376	0.826705
rpoBeU2	FALSE	TRUE	FALSE	FALSE	0.631295	0.645004	0.616498	0.376743
chlLeU407	FALSE	FALSE	FALSE	FALSE	0.633136	0.973893	0.98996
ndhGeU143	FALSE	FALSE	FALSE	FALSE	0.634221	0.732553
rpoC2eU332	FALSE	FALSE	FALSE	FALSE	0.635417	0.717092	0.794643	0.705935
ndhFeU1079	FALSE	FALSE	FALSE	FALSE	0.636166	0.96353	0.95743	0.867887
atpIeC70	FALSE	FALSE	FALSE	TRUE	0.637333	0.918908	0.918361	0.748183	0.797727
rps11eC142	FALSE	FALSE	FALSE	TRUE	0.6375	0.74914	0.827315	0.624656	0.977856
ndhBeU248	FALSE	FALSE	FALSE	FALSE	0.637631	0.92303		0.918253
ycf2eU1967	FALSE	FALSE	FALSE	FALSE	0.639004	0.829684	0.795691
petLeU14	FALSE	FALSE	FALSE	FALSE	0.640604	0.764046
rps14eU248	FALSE	FALSE	FALSE	FALSE	0.642667	0.927427
rpoAeU827	FALSE	FALSE	FALSE	FALSE	0.643474	0.990762	0.968266
ndhAeU392	FALSE	FALSE	FALSE	FALSE	0.644144	0.882762	0.770145	0.801073
ndhFeU1337	FALSE	FALSE	FALSE	FALSE	0.644472	0.979674	0.963263
rps2eC517	FALSE	FALSE	FALSE	TRUE	0.644831	0.85981	0.871076	0.922226	0.905572
rpoC2eU2071	FALSE	FALSE	FALSE	FALSE	0.64557	0.127407
ndhFeU448	FALSE	FALSE	FALSE	FALSE	0.647436	0.954077	0.955643
rpoBeU376	FALSE	FALSE	FALSE	FALSE	0.649667	0.683365
rpoBeU2291	FALSE	FALSE	FALSE	FALSE	0.64977	0.778148	0.841918		0.906504
rpl23eC160	FALSE	FALSE	FALSE	TRUE	0.650126	0.747789		0.84683	0.937762
ndhEeU36	FALSE	FALSE	FALSE	FALSE	0.65019	0.832458
ndhEeU35	FALSE	FALSE	FALSE	FALSE	0.651341	0.828104	0.863328
ndhFeU598	FALSE	FALSE	FALSE	FALSE	0.656727	0.956628	0.955754
ndhBeU379	FALSE	FALSE	FALSE	FALSE	0.659341	0.936601
rpoC2eU2462	FALSE	FALSE	FALSE	FALSE	0.661176	0.885762
ndhEeU37	FALSE	FALSE	FALSE	FALSE	0.66126	0.833562	0.866838
rpoBeC2581	FALSE	FALSE	FALSE	TRUE	0.662338	0.880915	0.807263	0.740448
ndhCeU328	FALSE	FALSE	FALSE	FALSE	0.667243	0.894772	0.905694	0.557217	0.965036
rpl14eU332	FALSE	FALSE	FALSE	FALSE	0.667702	0.978092	0.838273
rpl36eU2	FALSE	TRUE	FALSE	FALSE	0.66781	0.918238	0.710125		0.994261
ndhDeU19	FALSE	FALSE	FALSE	FALSE	0.670034	0.883815		0.57452
ndhDeU157	FALSE	FALSE	FALSE	FALSE	0.670056	0.931056	0.846379		0.823891
ndhBeU287	FALSE	FALSE	FALSE	FALSE	0.670429	0.955916		0.894571
rps19eU2	FALSE	TRUE	FALSE	FALSE	0.672857	0.941367		0.589762	0.943279
ndhKeU13	FALSE	FALSE	FALSE	FALSE	0.673165	0.471151
ndhBeU338	FALSE	FALSE	FALSE	FALSE	0.674074	0.938038		0.67929
chlLeU431	FALSE	FALSE	FALSE	FALSE	0.675532	0.97392	0.982276
ccsAeU147	TRUE	FALSE	FALSE	FALSE	0.676515	0.614572			0.315072
rpoC2eC3718	FALSE	FALSE	FALSE	TRUE	0.678869	0.84528	0.841689	0.946325	0.875472
rpoC2eU889	FALSE	FALSE	FALSE	FALSE	0.679104	0.850208	0.779614
rpoBeU2033	FALSE	FALSE	FALSE	FALSE	0.680597	0.841375	0.721044
ndhBeU268	FALSE	FALSE	FALSE	FALSE	0.680982	0.953735
pafIeU29	FALSE	FALSE	FALSE	FALSE	0.681818	0.809732	0.883105	0.869091	0.957664
atpFeU106	TRUE	FALSE	FALSE	FALSE	0.681992	0.610152
rpoBeC2596	FALSE	FALSE	FALSE	TRUE	0.684932	0.691689	0.772603	0.680425
ndhFeU1070	FALSE	FALSE	FALSE	FALSE	0.684964	0.976864			0.935602
rpoC1eU677	FALSE	FALSE	FALSE	FALSE	0.686813	0.69761	0.859712	0.911301
chlBeC382	FALSE	FALSE	FALSE	TRUE	0.693313	0.756941	0.677711	0.442663
ndhGeU170	FALSE	FALSE	FALSE	FALSE	0.695	0.785682	0.870799
ndhDeU128	FALSE	FALSE	FALSE	FALSE	0.695193	0.963786
matKeU1493	FALSE	FALSE	FALSE	FALSE	0.697087	0.90253
matKeU1145	FALSE	FALSE	FALSE	FALSE	0.7	0.959372
ndhIeU98	FALSE	FALSE	FALSE	FALSE	0.70092	0.852366	0.968641
rpoC1eU913	FALSE	FALSE	FALSE	FALSE	0.701149	0.849901	0.924282	0.8234
pafIeU44	FALSE	FALSE	FALSE	FALSE	0.702756	0.761905	0.902622
rpoBeU2186	FALSE	FALSE	FALSE	FALSE	0.703081	0.657851		0.432816
ndhDeU420	FALSE	FALSE	FALSE	FALSE	0.706061	0.911324
ndhKeU2	FALSE	TRUE	FALSE	FALSE	0.70751	0.913195	0.922543
ndhFeU302	FALSE	FALSE	FALSE	FALSE	0.707527	0.96678
rps7eU23	FALSE	FALSE	FALSE	FALSE	0.708633	0.699199	0.844683	0.842568	0.962871
ycf2eU4409	FALSE	FALSE	FALSE	FALSE	0.709091	0.936782	0.951411	0.861429
rpl23eU47	FALSE	FALSE	FALSE	FALSE	0.710031	0.709966
rpl21eC277	FALSE	FALSE	FALSE	TRUE	0.710506	0.955139
rpoBeU1949	FALSE	FALSE	FALSE	FALSE	0.712195	0.854645
ndhGeU304	FALSE	FALSE	FALSE	FALSE	0.713846	0.756032
ndhHeU1183	FALSE	FALSE	TRUE	FALSE	0.714286	0.837464	0.814469
rps7eC160	FALSE	FALSE	FALSE	TRUE	0.716112	0.726054	0.817918	0.760042	0.941123
rps2eC430	FALSE	FALSE	FALSE	TRUE	0.717077	0.88548	0.952842	0.891914	0.919989
accDeU65	FALSE	FALSE	FALSE	FALSE	0.717682	0.920291		0.942352
ndhDeU242	FALSE	FALSE	FALSE	FALSE	0.717849	0.944351	0.953603	0.671413
ndhCeU7	TRUE	FALSE	FALSE	FALSE	0.719004	0.511751
rpoC1eU1550	FALSE	FALSE	FALSE	FALSE	0.721281	0.75
ndhBeU350	FALSE	FALSE	FALSE	FALSE	0.721905	0.837721
ndhFeU254	FALSE	FALSE	FALSE	FALSE	0.723404	0.959303		0.840637
rps11eU281	FALSE	FALSE	FALSE	FALSE	0.723648	0.994508	0.975862
pafIeU107	FALSE	FALSE	FALSE	FALSE	0.723684	0.772289	0.846086	0.784434
ndhDeU485	FALSE	FALSE	FALSE	FALSE	0.723732	0.816383	0.949996	0.908191
ycf1eU1841	FALSE	FALSE	FALSE	FALSE	0.724382	0.949196
ndhDeU418	FALSE	FALSE	FALSE	FALSE	0.72457	0.933949
ndhHeU1145	FALSE	FALSE	FALSE	FALSE	0.72549	0.947572	0.905049	0.725534
ndhFeU587	FALSE	FALSE	FALSE	FALSE	0.725643	0.960445	0.962619	0.894315
ndhGeU317	FALSE	FALSE	FALSE	FALSE	0.726738	0.750819	0.946045
rpoBeU2153	FALSE	FALSE	FALSE	FALSE	0.726891	0.851934		0.705763	0.883693
rpoBeU1490	FALSE	FALSE	FALSE	FALSE	0.728125	0.834479	0.789959
rps2eC394	FALSE	FALSE	FALSE	TRUE	0.729913	0.928375	0.953862
rpoC1eU1970	FALSE	FALSE	FALSE	FALSE	0.730942	0.857279	0.708333
rps8eC196	FALSE	FALSE	FALSE	TRUE	0.732014	0.959655	0.914881	0.928505	0.965697
chlBeU362	FALSE	FALSE	FALSE	FALSE	0.732323	0.860596
ndhCeU238	FALSE	FALSE	FALSE	FALSE	0.734	0.891786	0.819119	0.650581
ycf94eU122	FALSE	FALSE	FALSE	FALSE	0.734255	0.638633
ccsAeU910	FALSE	FALSE	FALSE	FALSE	0.735919	0.905771	0.791821		0.941096
pafIeU115	FALSE	FALSE	FALSE	FALSE	0.737882	0.732786	0.850045	0.854418
rpl21eU125	FALSE	FALSE	FALSE	FALSE	0.738291	0.960466		0.68912
chlLeU149	FALSE	FALSE	FALSE	FALSE	0.738292	0.980263
infAeU101	FALSE	FALSE	FALSE	FALSE	0.739387	0.981757	0.860616
ndhJeU296	FALSE	FALSE	FALSE	FALSE	0.741611	0.908601
rpoC2eU913	FALSE	FALSE	FALSE	FALSE	0.742169	0.852399	0.857868
rpoBeU818	FALSE	FALSE	FALSE	FALSE	0.742553	0.762016	0.772638	0.567857
ndhBeU551	FALSE	FALSE	FALSE	FALSE	0.743421	0.877102
atpAeC103	FALSE	FALSE	FALSE	TRUE	0.744986	0.898776	0.958652	0.903646	0.974135
chlBeU1469	FALSE	FALSE	FALSE	FALSE	0.74552	0.85624	0.798387
rpoC2eU2039	FALSE	FALSE	FALSE	FALSE	0.745798	0.63872
rpoC1eU410	FALSE	FALSE	FALSE	FALSE	0.745868	0.875229	0.873116
ndhIeU380	FALSE	FALSE	FALSE	FALSE	0.746177	0.935217		0.892481
ccsAeU143	FALSE	FALSE	FALSE	FALSE	0.748788	0.923244	0.747175
rps16eU212	FALSE	FALSE	FALSE	FALSE	0.749042	0.943785
ndhIeU425	FALSE	FALSE	FALSE	FALSE	0.749471	0.917826	0.96528	0.935959
ndhFeU1246	FALSE	FALSE	FALSE	FALSE	0.750411	0.982986
ndhCeU350	FALSE	FALSE	FALSE	FALSE	0.750786	0.943588			0.891407
ndhBeU520	FALSE	FALSE	FALSE	FALSE	0.751491	0.918574
ndhBeU431	FALSE	FALSE	FALSE	FALSE	0.753185	0.921793
ycf2eU4400	FALSE	FALSE	FALSE	FALSE	0.754386
chlBeU812	FALSE	FALSE	FALSE	FALSE	0.755027	0.828458
ndhDeU278	FALSE	FALSE	FALSE	FALSE	0.75525	0.957248
rpoAeU446	FALSE	FALSE	FALSE	FALSE	0.755381	0.94674		0.516029	0.991311
atpEeC58	FALSE	FALSE	FALSE	FALSE	0.755446	0.906246	0.988051	0.829516
ndhBeU1027	FALSE	FALSE	FALSE	FALSE	0.756192	0.945911			0.969287
ndhBeU416	FALSE	FALSE	FALSE	FALSE	0.7589	0.955554
infAeU80	FALSE	FALSE	FALSE	FALSE	0.759465	0.938821	0.835313
ndhFeU419	FALSE	FALSE	FALSE	FALSE	0.759602	0.949965	0.963291
ccsAeU68	FALSE	FALSE	FALSE	FALSE	0.759954	0.869608	0.530167	0.821919
ndhEeU104	FALSE	FALSE	FALSE	FALSE	0.76204	0.85619	0.814375		0.855477
psbJeU2	FALSE	TRUE	FALSE	FALSE	0.762795	0.959461	0.980764
rpoC2eU170	FALSE	FALSE	FALSE	FALSE	0.762887	0.779736	0.837607	0.795455	0.893993
ndhFeU350	FALSE	FALSE	FALSE	FALSE	0.763889	0.958689
matKeU1280	FALSE	FALSE	FALSE	FALSE	0.764569	0.799784
rpoC2eU3494	FALSE	FALSE	FALSE	FALSE	0.764706	0.936321			0.959184
ccsAeU904	FALSE	FALSE	FALSE	FALSE	0.766396	0.945136	0.896979	0.900858
rpoC1eU1480	FALSE	FALSE	FALSE	FALSE	0.766871	0.722084	0.840841		0.946309
rpoC2eU4114	FALSE	FALSE	FALSE	FALSE	0.767213	0.695157
rpoC1eU419	FALSE	FALSE	FALSE	FALSE	0.767974	0.89891	0.852288		0.956454
rps12BeU229	FALSE	FALSE	FALSE	FALSE	0.768862	0.885832	0.918934	0.921705
rpl20eU24	TRUE	FALSE	FALSE	FALSE	0.769572	0.79617	0.787721
rpl2eU562	FALSE	FALSE	FALSE	FALSE	0.773869	0.920095
ndhDeU557	FALSE	FALSE	FALSE	FALSE	0.773888	0.898885			0.970392
psb30eU77	FALSE	FALSE	FALSE	FALSE	0.780232	0.742322	0.920634
rpoBeU1955	FALSE	FALSE	FALSE	FALSE	0.782051	0.874559
petGeU62	FALSE	FALSE	FALSE	FALSE	0.782824	0.954386	0.933175		0.991706
ndhCeU200	FALSE	FALSE	FALSE	FALSE	0.784183	0.961709	0.937836
rpoC2eU658	FALSE	FALSE	FALSE	FALSE	0.785211	0.783427
rps14eU2	FALSE	TRUE	FALSE	FALSE	0.79016	0.740833
rpoC1eU1459	FALSE	FALSE	FALSE	FALSE	0.791086	0.876419	0.840841
ccsAeU148	FALSE	FALSE	FALSE	FALSE	0.792665	0.939625			0.955698
rpl32eU101	FALSE	FALSE	FALSE	FALSE	0.793778	0.914483	0.834589	0.894281
ndhIeU328	FALSE	FALSE	FALSE	FALSE	0.794118	0.924044	0.923077		0.930199
ndhDeU299	FALSE	FALSE	FALSE	FALSE	0.79417	0.960926	0.968953	0.761094	0.987369
chlBeC250	FALSE	FALSE	FALSE	TRUE	0.796238	0.852128	0.748897	0.60561	0.849257
rpoC1eC1157	FALSE	FALSE	FALSE	FALSE	0.798122	0.760658	0.728571	0.716734
rpoBeU2524	FALSE	FALSE	FALSE	FALSE	0.798507	0.865477	0.85738		0.859823
rpoC2eU2090	FALSE	FALSE	FALSE	FALSE	0.8	0.921248
ndhFeU329	FALSE	FALSE	FALSE	FALSE	0.804124	0.971286		0.87
rpoAeU626	FALSE	FALSE	FALSE	FALSE	0.805243	0.952768
rpoBeU1373	FALSE	FALSE	FALSE	FALSE	0.806338	0.840215	0.79056	0.645813
ndhDeU308	FALSE	FALSE	FALSE	FALSE	0.807487	0.982268		0.904321
rpoC1eU1385	FALSE	FALSE	FALSE	FALSE	0.808099	0.909252		0.90205
rpoAeU596	FALSE	FALSE	FALSE	FALSE	0.809923	0.982393	0.969778	0.876788
pafIeU239	FALSE	FALSE	FALSE	FALSE	0.810615	0.823912	0.874875
ycf1eU466	FALSE	FALSE	FALSE	FALSE	0.81117	0.866044
ccsAeU769	FALSE	FALSE	FALSE	FALSE	0.812684	0.908352			0.917377
atpEeU8	FALSE	FALSE	FALSE	FALSE	0.812961	0.956907		0.964385	0.959594
rps7eU302	FALSE	FALSE	FALSE	FALSE	0.815318	0.947217		0.956588
ycf2eU5596	FALSE	FALSE	FALSE	FALSE	0.817073	0.821375
rpl16eU317	FALSE	FALSE	FALSE	FALSE	0.81875	0.897013	0.987089	0.97665
rps7eU134	FALSE	FALSE	FALSE	FALSE	0.820128	0.84236	0.933461	0.949212
ndhFeU334	FALSE	FALSE	FALSE	FALSE	0.820872	0.968179	0.962723
rpoC2eU3815	FALSE	FALSE	FALSE	FALSE	0.821696	0.950139	0.941844
rpl22eU128	FALSE	FALSE	FALSE	FALSE	0.823028	0.921749		0.795471	0.945142
ccsAeU635	FALSE	FALSE	FALSE	FALSE	0.823123	0.877373
rpoC1eU1364	FALSE	FALSE	FALSE	FALSE	0.823326	0.880253			0.800281
rps2eU182	FALSE	FALSE	FALSE	FALSE	0.823529	0.59974	0.935782
ndhCeU266	FALSE	FALSE	FALSE	FALSE	0.823887	0.876394		0.521007
rps8eU2	FALSE	TRUE	FALSE	FALSE	0.824	0.943223
ndhBeU362	FALSE	FALSE	FALSE	FALSE	0.824627	0.827009		0.920469
atpBeU2	FALSE	TRUE	FALSE	FALSE	0.826009	0.915581	0.92373	0.879713
rpoC1eU485	FALSE	FALSE	FALSE	FALSE	0.828125	0.922302	0.722798	0.786269
ndhFeU1649	FALSE	FALSE	FALSE	FALSE	0.828369	0.964267
accDeU716	FALSE	FALSE	FALSE	FALSE	0.830435	0.797718
rps2eU311	FALSE	FALSE	FALSE	FALSE	0.832326	0.956631
ccsAeU320	FALSE	FALSE	FALSE	FALSE	0.833758	0.644998		0.667686
ccsAeU430	FALSE	FALSE	FALSE	FALSE	0.834059	0.753091
rpoC2eU1345	FALSE	FALSE	FALSE	FALSE	0.834225	0.901613	0.741379
rps3eU2	FALSE	TRUE	FALSE	FALSE	0.835165	0.874231	0.926511
ndhJeU448	FALSE	FALSE	FALSE	FALSE	0.836693	0.878797
ccsAeU713	FALSE	FALSE	FALSE	FALSE	0.838407	0.934273	0.350965
rpl22eU131	FALSE	FALSE	FALSE	FALSE	0.83871	0.935889		0.86864
ccsAeU479	FALSE	FALSE	FALSE	FALSE	0.839599	0.866093	0.836965	0.842133	0.960872
ndhFeU1265	FALSE	FALSE	FALSE	FALSE	0.840787	0.978051
rpoC2eU3938	FALSE	FALSE	FALSE	FALSE	0.840996	0.85682	0.94913
accDeU173	FALSE	FALSE	FALSE	FALSE	0.84106	0.726299	0.811226	0.718543
ndhFeU1268	FALSE	FALSE	FALSE	FALSE	0.841121	0.964006
petAeC271	FALSE	FALSE	FALSE	TRUE	0.841749	0.935204	0.876737	0.797904	0.924887
rps8eU115	TRUE	FALSE	FALSE	FALSE	0.842424	0.815933	0.383869
ccsAeU431	FALSE	FALSE	FALSE	FALSE	0.842722	0.841829	0.883372
petGeU38	FALSE	FALSE	FALSE	FALSE	0.843725	0.950082	0.910543
rpoBeU3191	FALSE	FALSE	FALSE	FALSE	0.843882	0.939924	0.845426		0.864078
accDeU305	FALSE	FALSE	FALSE	FALSE	0.844952	0.796138	0.82816
rps2eU179	FALSE	FALSE	FALSE	FALSE	0.845238	0.954651	0.92763
ndhJeU125	FALSE	FALSE	FALSE	FALSE	0.846761	0.906454
rpoC1eU482	FALSE	FALSE	FALSE	FALSE	0.847716	0.929619	0.854922
ndhCeU323	FALSE	FALSE	FALSE	FALSE	0.848009	0.970071	0.898543	0.737854	0.955121
clpP1eU440	FALSE	FALSE	FALSE	FALSE	0.848437	0.973229
ndhGeU227	FALSE	FALSE	FALSE	FALSE	0.850043	0.911779	0.926487	0.94065	0.981742
ccsAeU446	FALSE	FALSE	FALSE	FALSE	0.850602	0.897413	0.816873	0.758141	0.965426
rpoC2eU2252	FALSE	FALSE	FALSE	FALSE	0.850667	0.938294
rpoC2eU895	FALSE	FALSE	FALSE	FALSE	0.850704	0.857143			0.912214
rpoC1eU1454	FALSE	FALSE	FALSE	FALSE	0.85124	0.884712	0.829787
accDeU875	FALSE	FALSE	FALSE	FALSE	0.852252	0.878451		0.967481
ccsAeU449	FALSE	FALSE	FALSE	FALSE	0.852264	0.925071	0.913533
atpEeU146	FALSE	FALSE	FALSE	FALSE	0.853556	0.950044	0.96652
atpFeU353	FALSE	FALSE	FALSE	FALSE	0.854594	0.985064	0.91904
rpoBeU2699	FALSE	FALSE	FALSE	FALSE	0.85473	0.696768
ndhFeU179	FALSE	FALSE	FALSE	FALSE	0.854877	0.962009
ndhIeU31	FALSE	FALSE	FALSE	FALSE	0.855372	0.926491	0.959114	0.856631
ndhDeU629	FALSE	FALSE	FALSE	FALSE	0.855475	0.929972
rpoC2eU2564	FALSE	FALSE	FALSE	FALSE	0.85623	0.902977	0.825255
petNeU8	FALSE	FALSE	FALSE	FALSE	0.858246	0.807364	0.936186
rps8eU113	FALSE	FALSE	FALSE	FALSE	0.860759	0.937874	0.962025
rps4eU260	FALSE	FALSE	FALSE	FALSE	0.861111	0.889138	0.983347	0.922309
rps2eU248	FALSE	FALSE	FALSE	FALSE	0.861239	0.965813
ndhKeU143	FALSE	FALSE	FALSE	FALSE	0.861321	0.959735	0.84951
rps2eU16	FALSE	FALSE	FALSE	FALSE	0.862179	0.879218	0.734602		0.198634
rps7eU377	FALSE	FALSE	FALSE	FALSE	0.86254	0.879781	0.962888	0.934048
psbLeU76	FALSE	FALSE	FALSE	FALSE	0.862908	0.983644
ndhBeU1157	FALSE	FALSE	FALSE	FALSE	0.863266	0.946254		0.958262	0.932412
chlBeU263	FALSE	FALSE	FALSE	FALSE	0.863412	0.872096	0.750183
atpBeU181	FALSE	FALSE	FALSE	FALSE	0.864047	0.969603
pafIeU226	FALSE	FALSE	FALSE	FALSE	0.864078	0.762999	0.859545	0.886542
rps8eU114	FALSE	FALSE	FALSE	FALSE	0.865347	0.925796
ndhBeU749	FALSE	FALSE	FALSE	FALSE	0.865403	0.903851
chlBeU296	FALSE	FALSE	FALSE	FALSE	0.866192	0.900935	0.772101	0.690522
ccsAeU480	FALSE	FALSE	FALSE	FALSE	0.866889	0.917504
ycf2eU4484	FALSE	FALSE	FALSE	FALSE	0.870175	0.931866	0.851598	0.953208	0.945042
chlBeU112	FALSE	FALSE	FALSE	FALSE	0.870291	0.883216	0.831683
rpoC2eU1420	FALSE	FALSE	FALSE	FALSE	0.871111	0.895009	0.910959
ccsAeU425	FALSE	FALSE	FALSE	FALSE	0.871741	0.885905	0.912281
clpP1eU566	FALSE	FALSE	FALSE	FALSE	0.871849	0.774168	0.872615
ndhBeU503	FALSE	FALSE	FALSE	FALSE	0.872299	0.917847		0.951337
ycf2eU2963	FALSE	FALSE	FALSE	FALSE	0.873494	0.797271		0.862832
rpoC2eU2018	FALSE	FALSE	FALSE	FALSE	0.873684	0.623719
rps2eU29	FALSE	FALSE	FALSE	FALSE	0.874245	0.990307	0.988095	0.973485
petGeU80	FALSE	FALSE	FALSE	FALSE	0.874693	0.944019	0.974503	0.682463
rpoC1eU356	FALSE	FALSE	FALSE	FALSE	0.876076	0.907973		0.854152
rps7eU320	FALSE	FALSE	FALSE	FALSE	0.876455	0.756112	0.940813	0.855508
petAeU17	FALSE	FALSE	FALSE	FALSE	0.876488	0.955972		0.924296
rpoC2eU3407	FALSE	FALSE	FALSE	FALSE	0.877389	0.963995	0.880519	0.952854
psbZeU187	FALSE	FALSE	TRUE	FALSE	0.878737	0.94478		0.947171
rpoC2eU3634	FALSE	FALSE	FALSE	FALSE	0.8798	0.937643	0.912833
atpIeU2	FALSE	TRUE	FALSE	FALSE	0.880126	0.951598			0.946595
ndhFeU743	FALSE	FALSE	FALSE	FALSE	0.881043	0.977585	0.972265
rpl33eU38	FALSE	FALSE	FALSE	FALSE	0.881055	0.953606	0.940454	0.837336
ndhCeU82	FALSE	FALSE	FALSE	FALSE	0.882455	0.824131	0.938529
accDeU178	FALSE	FALSE	FALSE	FALSE	0.882474	0.856217		0.945101	0.977625
ycf94eU40	FALSE	FALSE	FALSE	FALSE	0.88248	0.913641	0.859165
pafIeU478	FALSE	FALSE	FALSE	FALSE	0.883156	0.821068
atpEeU308	FALSE	FALSE	FALSE	FALSE	0.884083	0.597448	0.932939	0.770249	0.4019
psbFeU83	FALSE	FALSE	FALSE	FALSE	0.884556	0.950999	0.978264		0.942284
ndhBeU1150	FALSE	FALSE	FALSE	FALSE	0.885516	0.958984
pafIeU403	FALSE	FALSE	FALSE	FALSE	0.886004	0.664338
chlNeU85	FALSE	FALSE	FALSE	FALSE	0.886986	0.947621	0.975043
ccsAeU209	FALSE	FALSE	FALSE	FALSE	0.887951	0.912605	0.875214	0.876576
ycf2eC5731	FALSE	FALSE	FALSE	TRUE	0.889855	0.979501	0.961558	0.940334
clpP1eU311	FALSE	FALSE	FALSE	FALSE	0.890063	0.84219	0.841145	0.729442
rpoC1eU898	FALSE	FALSE	FALSE	FALSE	0.890196	0.919223		0.888756
ndhBeU799	FALSE	FALSE	FALSE	FALSE	0.890226	0.860149
cemAeU1181	FALSE	FALSE	FALSE	FALSE	0.890251	0.68351	0.833254	0.850655	0.852735
chlBeU521	FALSE	FALSE	FALSE	FALSE	0.890411	0.91955
psbZeU170	FALSE	FALSE	FALSE	FALSE	0.890414	0.962875	0.960434	0.925417
chlBeU1060	FALSE	FALSE	FALSE	FALSE	0.890654	0.884726
chlNeU1262	FALSE	FALSE	FALSE	FALSE	0.890664	0.9632
chlLeU779	FALSE	FALSE	FALSE	FALSE	0.891089	0.979463
petNeU44	FALSE	FALSE	FALSE	FALSE	0.891801	0.907669	0.958874	0.838431
chlBeU1231	FALSE	FALSE	FALSE	FALSE	0.892204	0.896521
ycf1eC5332	FALSE	FALSE	FALSE	FALSE	0.894421	0.882564	0.683928
atpAeU197	FALSE	FALSE	FALSE	FALSE	0.895177	0.979562	0.990457
ycf2eU3401	FALSE	FALSE	FALSE	FALSE	0.897163	0.969777	0.973398
psbEeC52	FALSE	FALSE	FALSE	TRUE	0.897423	0.892191	0.887806	0.960192
ycf2eU3257	FALSE	FALSE	FALSE	FALSE	0.898734	0.975538	0.954198		0.988812
atpAeU170	FALSE	FALSE	FALSE	FALSE	0.899656	0.982912	0.991969	0.979714
chlNeU172	FALSE	FALSE	FALSE	FALSE	0.901038	0.96396
atpBeU590	FALSE	FALSE	FALSE	FALSE	0.901355	0.974799	0.989719		0.995964
rpoC1eU133	FALSE	FALSE	FALSE	FALSE	0.901639	0.915201	0.914319	0.876523	0.841379
chlBeU416	FALSE	FALSE	FALSE	FALSE	0.903255	0.914909		0.709362
ccsAeU341	FALSE	FALSE	FALSE	FALSE	0.906372	0.900254			0.965341
ndhJeU167	FALSE	FALSE	FALSE	FALSE	0.906732	0.879082	0.789817
psbBeU2	FALSE	TRUE	FALSE	FALSE	0.907183	0.937683	0.974977	0.940592	0.981997
clpP1eU312	FALSE	FALSE	FALSE	FALSE	0.908506	0.895593	0.840658		0.70924
rps2eU497	FALSE	FALSE	FALSE	FALSE	0.909774	0.933555		0.983941
petNeU86	FALSE	FALSE	FALSE	FALSE	0.909966	0.916243
rps2eU322	FALSE	FALSE	FALSE	FALSE	0.910477	0.965096	0.954873
ndhBeU1142	FALSE	FALSE	FALSE	FALSE	0.910844	0.984083		0.844268
atpBeU1463	FALSE	FALSE	FALSE	FALSE	0.910995	0.967485
petNeU32	FALSE	FALSE	FALSE	FALSE	0.912008	0.922943			0.951432
ndhEeU77	FALSE	FALSE	FALSE	FALSE	0.912334	0.968951	0.950917		0.984409
rps3eU452	FALSE	FALSE	FALSE	FALSE	0.91326	0.985872	0.870157
petBeU296	FALSE	FALSE	FALSE	FALSE	0.914555	0.965439	0.981726
ycf2eU3215	FALSE	FALSE	FALSE	FALSE	0.915493	0.870793	0.954899
atpFeU467	FALSE	FALSE	FALSE	FALSE	0.916027	0.925128
ycf2eU4229	FALSE	FALSE	FALSE	FALSE	0.916058	0.984246	0.980845	0.962243	0.985352
rpl33eU143	FALSE	FALSE	FALSE	FALSE	0.916177	0.937163	0.909418
rpoC2eU3952	FALSE	FALSE	FALSE	FALSE	0.916988	0.899173	0.902628
ccsAeU389	FALSE	FALSE	FALSE	FALSE	0.917079	0.951038			0.983785
atpBeU137	FALSE	FALSE	FALSE	FALSE	0.91709	0.971911		0.879595
ndhDeU1301	FALSE	FALSE	FALSE	FALSE	0.917417	0.922757		0.67132
ycf2eU4247	FALSE	FALSE	FALSE	FALSE	0.917808	0.987271	0.971318	0.958365
atpAeU230	FALSE	FALSE	FALSE	FALSE	0.917938	0.980445	0.978887	0.981008
atpBeU803	FALSE	FALSE	FALSE	FALSE	0.918893	0.983072	0.98833
atpFeU479	FALSE	FALSE	FALSE	FALSE	0.920215	0.882038		0.951494
cemAeU1223	FALSE	FALSE	FALSE	FALSE	0.922082	0.89323	0.605467		0.953669
ndhDeU1196	FALSE	FALSE	FALSE	FALSE	0.922871	0.970398	0.966168	0.89604
psbFeU19	FALSE	FALSE	FALSE	FALSE	0.92463	0.978286
petBeU284	FALSE	FALSE	FALSE	FALSE	0.924656	0.986468	0.985105
ycf2eU5750	FALSE	FALSE	FALSE	FALSE	0.925532	0.971727	0.963221
chlBeU563	FALSE	FALSE	FALSE	FALSE	0.925564	0.919965		0.582547
clpP1eU248	FALSE	FALSE	FALSE	FALSE	0.925574	0.958325	0.922075		0.968642
petNeU2	FALSE	TRUE	FALSE	FALSE	0.926148	0.869403	0.894449	0.767096	0.715199
rpl22eU344	FALSE	FALSE	FALSE	FALSE	0.926988	0.970893
rps4eU341	FALSE	FALSE	FALSE	FALSE	0.928628	0.960992	0.966001	0.868415
rps7eU317	FALSE	FALSE	FALSE	FALSE	0.928951	0.873698		0.869635
rpoC2eU4037	FALSE	FALSE	FALSE	FALSE	0.931727	0.967797	0.947846
atpBeU97	FALSE	FALSE	FALSE	FALSE	0.931986	0.968834	0.969851
atpAeU233	FALSE	FALSE	FALSE	FALSE	0.932688	0.987095
chlNeU1055	FALSE	FALSE	FALSE	FALSE	0.933245	0.965643	0.969284
rps2eU583	FALSE	FALSE	FALSE	FALSE	0.93492	0.969817
petLeU92	FALSE	FALSE	FALSE	FALSE	0.935061	0.988443	0.97755
chlNeU572	FALSE	FALSE	FALSE	FALSE	0.935401	0.964739	0.966913		0.995574
psbZeU2	FALSE	TRUE	FALSE	FALSE	0.93736	0.9259	0.93339	0.91014
rps4eU602	FALSE	FALSE	FALSE	FALSE	0.938073	0.931063	0.948808	0.920439
psbEeU2	FALSE	TRUE	FALSE	FALSE	0.939577	0.974942			0.966878
ndhDeU1208	FALSE	FALSE	FALSE	FALSE	0.939592	0.945845	0.954357
atpAeU101	FALSE	FALSE	FALSE	FALSE	0.940757	0.97436	0.98698	0.95417
petBeU305	FALSE	FALSE	FALSE	FALSE	0.940889	0.977477	0.978037
psbEeU89	FALSE	FALSE	FALSE	FALSE	0.941026	0.978645		0.923286
ycf2eU3836	FALSE	FALSE	FALSE	FALSE	0.941441	0.991057	0.972132	0.958227	0.996981
petDeU413	FALSE	FALSE	FALSE	FALSE	0.94305	0.773384
atpBeU86	FALSE	FALSE	FALSE	FALSE	0.943814	0.975475	0.983122	0.978662
atpAeU1151	FALSE	FALSE	FALSE	FALSE	0.944426	0.993827	0.995354
atpIeU542	FALSE	FALSE	FALSE	FALSE	0.944674	0.984077	0.976229	0.989527	0.986831
cemAeU1492	FALSE	FALSE	FALSE	FALSE	0.945278	0.756798
rps18eU203	FALSE	FALSE	FALSE	FALSE	0.946201	0.895004
psbMeU2	FALSE	TRUE	FALSE	FALSE	0.946792	0.933512	0.947044		0.973554
ycf2eU3323	FALSE	FALSE	FALSE	FALSE	0.947137	0.973655	0.909814
petBeU413	FALSE	FALSE	FALSE	FALSE	0.947705	0.979918	0.984468	0.964422
ycf1eU4712	FALSE	FALSE	FALSE	FALSE	0.948556	0.992856		0.939633
psaBeU2	FALSE	TRUE	FALSE	FALSE	0.949633	0.942975		0.935174	0.986709
atpIeU587	FALSE	FALSE	FALSE	FALSE	0.949778	0.948711
atpAeU389	FALSE	FALSE	FALSE	FALSE	0.950146	0.985908	0.994266
atpBeU1421	FALSE	FALSE	FALSE	FALSE	0.950824	0.97214		0.977947
atpBeU860	FALSE	FALSE	FALSE	FALSE	0.951318	0.977725
petBeU134	FALSE	FALSE	FALSE	FALSE	0.951851	0.988138	0.989295
petLeU74	FALSE	FALSE	FALSE	FALSE	0.951974	0.929348	0.652055	0.805436	0.98119
psaJeU77	FALSE	FALSE	FALSE	FALSE	0.952061	0.958529	0.980178
atpHeU2	FALSE	TRUE	FALSE	FALSE	0.952279	0.942983	0.971748	0.911016
atpAeU1472	FALSE	FALSE	FALSE	FALSE	0.952919	0.995422	0.994898
atpBeU1415	FALSE	FALSE	FALSE	FALSE	0.954424	0.978409	0.990306	0.989436
petBeU127	FALSE	FALSE	FALSE	FALSE	0.954664	0.982281	0.983929
psbEeU50	FALSE	FALSE	FALSE	FALSE	0.9548	0.976979	0.992492
petDeU481	FALSE	FALSE	TRUE	FALSE	0.955136	0.969405	0.968598
cemAeU1396	FALSE	FALSE	FALSE	FALSE	0.955575	0.920627		0.92078
atpBeU1061	FALSE	FALSE	FALSE	FALSE	0.95616	0.969795	0.971844	0.955972
atpAeU443	FALSE	FALSE	FALSE	FALSE	0.956464	0.978144
pafIeU427	FALSE	FALSE	FALSE	FALSE	0.956504	0.9472	0.924051	0.82534
petBeU494	FALSE	FALSE	FALSE	FALSE	0.957627	0.991185	0.988447
atpIeU575	FALSE	FALSE	FALSE	FALSE	0.957815	0.947088
atpIeU656	FALSE	FALSE	FALSE	FALSE	0.959005	0.954482	0.987907
petBeU161	FALSE	FALSE	FALSE	FALSE	0.959795	0.977806	0.977417	0.963881
petAeU470	FALSE	FALSE	FALSE	FALSE	0.959841	0.979191
atpHeU44	FALSE	FALSE	FALSE	FALSE	0.960703	0.93609	0.984301
petBeU602	FALSE	FALSE	FALSE	FALSE	0.961095	0.980452	0.984553	0.969956
ycf1eU4780	FALSE	FALSE	FALSE	FALSE	0.961284	0.97717
cemAeU1228	FALSE	FALSE	FALSE	FALSE	0.961527	0.827505	0.794486
atpIeU556	FALSE	FALSE	FALSE	FALSE	0.9617	0.88623
cemAeU1444	FALSE	FALSE	FALSE	FALSE	0.962661	0.937145	0.90373	0.844349	0.985664
chlNeU578	FALSE	FALSE	FALSE	FALSE	0.96304	0.956687
petBeU167	FALSE	FALSE	FALSE	FALSE	0.96377	0.98618	0.985623
cemAeU1301	FALSE	FALSE	FALSE	FALSE	0.963912	0.932907	0.842417
ycf2eU4640	FALSE	FALSE	FALSE	FALSE	0.964744	0.979911	0.93316	0.940599	0.975253
atpIeU485	FALSE	FALSE	FALSE	FALSE	0.964813	0.975785	0.980504	0.959284
ndhBeU1442	FALSE	FALSE	FALSE	FALSE	0.966321	0.963983		0.892797	0.989379
petBeU506	FALSE	FALSE	FALSE	FALSE	0.967732	0.984797	0.98309		0.956467
atpIeU650	FALSE	FALSE	FALSE	FALSE	0.968018	0.977605
atpIeU614	FALSE	FALSE	FALSE	FALSE	0.969044	0.967949
petBeU503	FALSE	FALSE	FALSE	FALSE	0.970433	0.986317	0.982279
chlNeU410	FALSE	FALSE	FALSE	FALSE	0.970489	0.96625
atpIeU653	FALSE	FALSE	FALSE	FALSE	0.970725	0.975658
atpBeU995	FALSE	FALSE	FALSE	FALSE	0.970994	0.985417	0.994005
rps7eU98	FALSE	FALSE	FALSE	FALSE	0.971441	0.928419	0.876743
atpIeU533	FALSE	FALSE	FALSE	FALSE	0.971582	0.93815	0.982337
atpIeU331	FALSE	FALSE	FALSE	FALSE	0.972215	0.989896	0.977015		0.992007
atpIeU518	FALSE	FALSE	FALSE	FALSE	0.972579	0.978312
ycf1eU4673	FALSE	FALSE	FALSE	FALSE	0.973451	0.966882	0.92372
atpIeU566	FALSE	FALSE	FALSE	FALSE	0.974251	0.932593	0.993009
atpIeU632	FALSE	FALSE	FALSE	FALSE	0.974634	0.963498
atpIeU428	FALSE	FALSE	FALSE	FALSE	0.974987	0.965257	0.945537	0.898116	0.991604
psaBeU1112	FALSE	FALSE	FALSE	FALSE	0.975318	0.976523	0.982742
cemAeU1424	FALSE	FALSE	FALSE	FALSE	0.976808	0.897004			0.977348
atpAeU880	FALSE	FALSE	FALSE	FALSE	0.977908	0.993109	0.992633	0.984225
atpIeU694	FALSE	FALSE	FALSE	FALSE	0.978052	0.98759			0.980361
atpIeU149	FALSE	FALSE	FALSE	FALSE	0.978359	0.940655
petBeU593	FALSE	FALSE	FALSE	FALSE	0.979926	0.981498	0.984318	0.963252
atpIeU77	FALSE	FALSE	FALSE	FALSE	0.982037	0.950095
atpIeU127	FALSE	FALSE	FALSE	FALSE	0.982294	0.984856	0.980745
atpIeU719	FALSE	FALSE	FALSE	FALSE	0.984315	0.989353		0.953677	0.991393
atpIeU78	FALSE	FALSE	FALSE	FALSE	0.984615	0.955126	0.981733	0.70665
atpHeU224	FALSE	FALSE	FALSE	FALSE	0.98532	0.987175
petDeU112	FALSE	FALSE	FALSE	FALSE	0.985938	0.981828	0.986868
petDeU227	FALSE	FALSE	FALSE	FALSE	0.986867	0.988159	0.991962
atpIeU79	FALSE	FALSE	FALSE	FALSE	0.987395	0.978229	0.981099
psbDeU815	FALSE	FALSE	FALSE	FALSE	0.987793	0.9942
psaIeU47	FALSE	FALSE	FALSE	FALSE	0.991474	0.975504		0.947218
petNeU35	FALSE	FALSE	FALSE	FALSE		0.9194	0.913554	0.914101	0.966428
ndhBeU1154	FALSE	FALSE	FALSE	FALSE		0.938385		0.936563	0.931686
accDeU2	FALSE	TRUE	FALSE	FALSE			0.792642	0.883545	0.960401
pbf1eU17	FALSE	FALSE	FALSE	FALSE			0.878111	0.858671	0.791447
ycf2eU4657	FALSE	FALSE	FALSE	FALSE			0.833579	0.351104	0.987654
ycf1eC958	FALSE	FALSE	FALSE	TRUE			0.403033	0.936962	0.911841
ndhFeU229	FALSE	FALSE	FALSE	FALSE			0.956344	0.876462	0.94077
rpoC1eU2	FALSE	TRUE	FALSE	FALSE			0.862832		0.869403
ndhIeU208	FALSE	FALSE	FALSE	FALSE			0.95396		0.914668
matKeU2	FALSE	TRUE	FALSE	FALSE				0.535308	0.835443
rpoC2eU3403	FALSE	FALSE	FALSE	FALSE				0.851163	0.935252
rpoC1eU1481	FALSE	FALSE	FALSE	FALSE				0.887887	0.943428
rpoBeC1732	FALSE	FALSE	FALSE	TRUE				0.600423	0.796117
pafIeU352	FALSE	FALSE	FALSE	FALSE				0.945173	0.997076
pafIeU65	FALSE	FALSE	FALSE	FALSE				0.836746	0.984311
atpEeU71	FALSE	FALSE	FALSE	FALSE				0.977642	0.966237
pafIIeU228	TRUE	FALSE	FALSE	FALSE				0.133749	0.561744
psaJeU74	FALSE	FALSE	FALSE	FALSE				0.701314	0.985774
clpP1eU515	FALSE	FALSE	FALSE	FALSE				0.840881	0.991602
ndhGeU188	FALSE	FALSE	FALSE	FALSE				0.735458	0.948864
ndhGeU83	FALSE	FALSE	FALSE	FALSE				0.673776	0.953957
matKeC253	FALSE	FALSE	FALSE	TRUE		0.526221	0.613139	0.370295
pbf1eU32	FALSE	FALSE	FALSE	FALSE		0.760599	0.786083	0.829186
ycf94eU64	FALSE	FALSE	FALSE	FALSE			0.811946	0.455667
ycf94eU2	FALSE	TRUE	FALSE	FALSE			0.656514	0.398937
rps2eU161	FALSE	FALSE	FALSE	FALSE			0.967261	0.931883
psbZeU171	FALSE	FALSE	FALSE	FALSE			0.962134	0.747611
clpP1eU79	FALSE	FALSE	FALSE	FALSE			0.74122	0.709996
petBeU599	FALSE	FALSE	FALSE	FALSE			0.987177	0.974105
rps3eU212	FALSE	FALSE	FALSE	FALSE			0.987245	0.924318
ycf2eU1256	FALSE	FALSE	FALSE	FALSE			0.830133	0.765443
ycf2eU3835	FALSE	FALSE	FALSE	FALSE			0.234641	0.338685
chlNeU194	FALSE	FALSE	FALSE	FALSE			0.974685	0.965398
ndhGeU473	FALSE	FALSE	FALSE	FALSE			0.875385	0.749418
ndhEeU252	TRUE	FALSE	FALSE	FALSE			0.0750339	0.0923462
ndhDeU111	FALSE	FALSE	FALSE	FALSE			0.826537	0.470575
ndhFeU892	FALSE	FALSE	FALSE	FALSE			0.966184	0.787891
pbf1eU61	FALSE	FALSE	FALSE	FALSE		0.690437	0.801562
rps11eU116	FALSE	FALSE	FALSE	FALSE		0.991434	0.96445
ndhDeU148	FALSE	FALSE	FALSE	FALSE		0.0693031	0.258118
ndhBeU657	TRUE	FALSE	FALSE	FALSE		0.0616054
matKeU1196	FALSE	FALSE	FALSE	FALSE		0.146222
ycf94eU20	FALSE	FALSE	FALSE	FALSE		0.404743
rpoC2eU2930	FALSE	FALSE	FALSE	FALSE		0.104119
rpl20eU18	TRUE	FALSE	FALSE	FALSE		0.0616944
petDeU65	FALSE	FALSE	FALSE	FALSE		0.955031
ycf2eU5154	TRUE	FALSE	FALSE	FALSE		0.252406
ndhFeU642	TRUE	FALSE	FALSE	FALSE		0.627719
ndhFeU567	TRUE	FALSE	FALSE	FALSE		0.191512
ndhFeU210	TRUE	FALSE	FALSE	FALSE		0.191906
ndhFeU183	TRUE	FALSE	FALSE	FALSE		0.058996
ccsAeU952	FALSE	FALSE	FALSE	FALSE		0.956366
matKeU536	FALSE	FALSE	FALSE	FALSE			0.596439
chlBeU1219	FALSE	FALSE	FALSE	FALSE			0.811503
chlBeU194	FALSE	FALSE	FALSE	FALSE			0.733254
atpAeU141	TRUE	FALSE	FALSE	FALSE			0.0717049
atpIeU623	FALSE	FALSE	FALSE	FALSE			0.993847
atpIeU599	FALSE	FALSE	FALSE	FALSE			0.989953
rpoC2eU3819	TRUE	FALSE	FALSE	FALSE			0.209235
rpoC1eU1367	FALSE	FALSE	FALSE	FALSE			0.843621
rpoBeU3008	FALSE	FALSE	FALSE	FALSE			0.814614
rpoBeU1968	TRUE	FALSE	FALSE	FALSE			0.212662
rpoBeU692	FALSE	FALSE	FALSE	FALSE			0.566188
rps4eU408	TRUE	FALSE	FALSE	FALSE			0.173762
cemAeU1340	FALSE	FALSE	FALSE	FALSE			0.759933
petLeU2	FALSE	TRUE	FALSE	FALSE			0.753705
rpl20eU327	TRUE	FALSE	FALSE	FALSE			0.0634207
petBeU318	TRUE	FALSE	FALSE	FALSE			0.0681103
petDeU116	FALSE	FALSE	FALSE	FALSE			0.989752
petDeU153	TRUE	FALSE	FALSE	FALSE			0.084741
rps11eU154	FALSE	FALSE	FALSE	FALSE			0.927983
rpl14eU350	FALSE	FALSE	FALSE	FALSE			0.954778
rps3eU64	FALSE	FALSE	FALSE	FALSE			0.979618
rps7eU324	TRUE	FALSE	FALSE	FALSE			0.135375
chlLeU316	FALSE	FALSE	FALSE	FALSE			0.444721
chlLeU317	FALSE	FALSE	FALSE	FALSE			0.986853
chlNeU39	TRUE	FALSE	FALSE	FALSE			0.939034
chlNeU113	FALSE	FALSE	FALSE	FALSE			0.93661
ycf1eU3083	FALSE	FALSE	FALSE	FALSE			0.1321
ndhHeU1023	TRUE	FALSE	FALSE	FALSE			0.428224
ndhAeU573	TRUE	FALSE	FALSE	FALSE			0.0814006
ndhAeU1019	FALSE	FALSE	FALSE	FALSE			0.830894
ndhAeU1073	FALSE	FALSE	FALSE	FALSE			0.733844
ndhGeU38	FALSE	FALSE	FALSE	FALSE			0.512408
ndhGeU410	FALSE	FALSE	FALSE	FALSE			0.741724
ndhDeU110	FALSE	FALSE	FALSE	FALSE			0.081536
ndhDeU112	FALSE	FALSE	FALSE	FALSE			0.823744
ndhDeU186	TRUE	FALSE	FALSE	FALSE			0.0758058
ndhDeU298	FALSE	FALSE	FALSE	FALSE			0.4817
ccsAeU888	TRUE	FALSE	FALSE	FALSE			0.110182
ndhFeU519	TRUE	FALSE	FALSE	FALSE			0.428607
ndhFeU1131	TRUE	FALSE	FALSE	FALSE			0.0814225
ndhFeU1904	FALSE	FALSE	FALSE	FALSE			0.141096
ndhBeU1009	FALSE	FALSE	FALSE	FALSE				0.956991
ndhBeU1001	FALSE	FALSE	FALSE	FALSE				0.85465
ndhBeU920	FALSE	FALSE	FALSE	FALSE				0.893082
ndhBeU884	FALSE	FALSE	FALSE	FALSE				0.917964
ndhBeU395	FALSE	FALSE	FALSE	FALSE				0.909993
ndhBeU382	FALSE	FALSE	FALSE	FALSE				0.945788
ndhBeU234	TRUE	FALSE	FALSE	FALSE				0.166977
matKeU1309	FALSE	FALSE	FALSE	FALSE				0.946866
matKeU1231	FALSE	FALSE	FALSE	FALSE				0.881497
matKeU1230	TRUE	FALSE	FALSE	FALSE				0.897661
matKeU47	FALSE	FALSE	FALSE	FALSE				0.187859
matKeU46	FALSE	FALSE	FALSE	FALSE				0.0746988
rps16eU230	FALSE	FALSE	FALSE	FALSE				0.340193
chlBeU134	FALSE	FALSE	FALSE	FALSE				0.654717
atpAeC1027	FALSE	FALSE	FALSE	TRUE				0.98017
atpAeU884	FALSE	FALSE	FALSE	FALSE				0.981689
atpAeU161	FALSE	FALSE	FALSE	FALSE				0.98584
atpFeU559	FALSE	FALSE	TRUE	FALSE				0.923607
atpIeU695	FALSE	FALSE	FALSE	FALSE				0.972595
atpIeU120	TRUE	FALSE	FALSE	FALSE				0.0659696
rps2eU442	TRUE	FALSE	FALSE	FALSE				0.119288
rpoC2eU4118	FALSE	FALSE	FALSE	FALSE				0.0819672
rpoC2eU3470	FALSE	FALSE	FALSE	FALSE				0.871365
rpoC2eC3174	TRUE	FALSE	FALSE	FALSE				0.226228
rpoC2eU2697	TRUE	FALSE	FALSE	FALSE				0.101688
rpoC1eU1161	TRUE	FALSE	FALSE	FALSE				0.774978
rpoC1eU929	FALSE	FALSE	FALSE	FALSE				0.84679
rpoC1eU268	FALSE	FALSE	FALSE	FALSE				0.844526
rpoC1eU90	TRUE	FALSE	FALSE	FALSE				0.736315
rpoBeU2364	TRUE	FALSE	FALSE	FALSE				0.129925
rpoBeU1554	TRUE	FALSE	FALSE	FALSE				0.0897205
rpoBeC1114	FALSE	FALSE	FALSE	TRUE				0.568063
rpoBeU728	FALSE	FALSE	FALSE	FALSE				0.501059
rpoBeU20	FALSE	FALSE	FALSE	FALSE				0.483031
petNeU22	FALSE	FALSE	FALSE	FALSE				0.950109
psbCeC1379	FALSE	FALSE	FALSE	FALSE				0.0611268
psbCeC1377	TRUE	FALSE	FALSE	FALSE				0.0682917
pafIeU386	FALSE	FALSE	FALSE	FALSE				0.448402
pafIeU164	FALSE	FALSE	FALSE	FALSE				0.848817
pafIeU53	FALSE	FALSE	FALSE	FALSE				0.802392
ndhJeU349	FALSE	FALSE	FALSE	FALSE				0.582752
ndhKeU207	TRUE	FALSE	FALSE	FALSE				0.0794512
ndhKeU204	TRUE	FALSE	FALSE	FALSE				0.0796557
ndhCeU244	FALSE	FALSE	FALSE	FALSE				0.588523
atpEeU230	FALSE	FALSE	FALSE	FALSE				0.90312
atpBeU1217	FALSE	FALSE	FALSE	FALSE				0.990149
atpBeU802	TRUE	FALSE	FALSE	FALSE				0.0724753
atpBeU470	FALSE	FALSE	FALSE	FALSE				0.978198
atpBeU24	TRUE	FALSE	FALSE	FALSE				0.122555
accDeU90	TRUE	FALSE	FALSE	FALSE				0.352293
accDeU191	FALSE	FALSE	FALSE	FALSE				0.901249
accDeU211	FALSE	FALSE	FALSE	FALSE				0.950621
cemAeU1502	FALSE	FALSE	FALSE	FALSE				0.826343
petLeU91	TRUE	FALSE	FALSE	FALSE				0.537243
petGeU72	TRUE	FALSE	FALSE	FALSE				0.610054
rpl20eU321	TRUE	FALSE	FALSE	FALSE				0.277778
rpl20eU248	FALSE	FALSE	FALSE	FALSE				0.683197
clpP1eU533	FALSE	FALSE	FALSE	FALSE				0.674012
clpP1eU310	FALSE	FALSE	FALSE	FALSE				0.669095
petBeU646	FALSE	FALSE	TRUE	FALSE				0.926348
petDeU323	FALSE	FALSE	FALSE	FALSE				0.925399
rpoAeU600	TRUE	FALSE	FALSE	FALSE				0.269401
rpoAeU390	TRUE	FALSE	FALSE	FALSE				0.460095
rpoAeU263	FALSE	FALSE	FALSE	FALSE				0.789328
rps3eU36	TRUE	FALSE	FALSE	FALSE				0.367696
psbAeC147	TRUE	FALSE	FALSE	FALSE				0.969514
psbAeC165	TRUE	FALSE	FALSE	FALSE				0.869733
psbAeC591	TRUE	FALSE	FALSE	FALSE				0.990076
psbAeC603	TRUE	FALSE	FALSE	FALSE				0.0835861
psbAeU786	TRUE	FALSE	FALSE	FALSE				0.972417
ycf2eU3226	FALSE	FALSE	FALSE	FALSE				0.676136
ndhFeU1790	FALSE	FALSE	FALSE	FALSE				0.866078
ndhFeU1249	FALSE	FALSE	FALSE	FALSE				0.944615
ccsAeU235	FALSE	FALSE	FALSE	FALSE				0.741468
ccsAeU445	FALSE	FALSE	FALSE	FALSE				0.0632143
ccsAeU515	FALSE	FALSE	FALSE	FALSE				0.087229
ndhDeU998	FALSE	FALSE	FALSE	FALSE				0.859743
ndhDeU483	TRUE	FALSE	FALSE	FALSE				0.170853
ndhEeU31	FALSE	FALSE	FALSE	FALSE				0.793928
ndhGeU218	FALSE	FALSE	FALSE	FALSE				0.936548
ndhIeU419	FALSE	FALSE	FALSE	FALSE				0.124467
ndhIeC145	FALSE	FALSE	FALSE	FALSE				0.777686
ndhAeU799	FALSE	FALSE	FALSE	FALSE				0.810779
ndhAeU131	FALSE	FALSE	FALSE	FALSE				0.849065
ycf1eU3564	TRUE	FALSE	FALSE	FALSE				0.104956
ycf1eU2417	FALSE	FALSE	FALSE	FALSE				0.942314
ycf1eU1796	FALSE	FALSE	FALSE	FALSE				0.944932
ycf1eC1042	TRUE	FALSE	FALSE	FALSE				0.0630458
chlNeU1154	FALSE	FALSE	FALSE	FALSE				0.868057
chlNeU899	FALSE	FALSE	FALSE	FALSE				0.946997
matKeU1294	FALSE	FALSE	FALSE	FALSE					0.94621
matKeU1147	FALSE	FALSE	FALSE	FALSE					0.976
matKeU831	TRUE	FALSE	FALSE	FALSE					0.0970655
matKeU783	TRUE	FALSE	FALSE	FALSE					0.247788
matKeU542	FALSE	FALSE	FALSE	FALSE					0.830619
matKeU323	FALSE	FALSE	FALSE	FALSE					0.927326
matKeC300	TRUE	FALSE	FALSE	FALSE					0.101911
matKeC280	FALSE	FALSE	FALSE	FALSE					0.127389
matKeC265	FALSE	FALSE	FALSE	TRUE					0.570064
matKeC259	FALSE	FALSE	FALSE	TRUE					0.860927
ycf94eU29	FALSE	FALSE	FALSE	FALSE					0.413815
rps16eU232	FALSE	FALSE	TRUE	FALSE					0.572576
chlBeU1161	TRUE	FALSE	FALSE	FALSE					0.069097
chlBeU1033	FALSE	FALSE	FALSE	FALSE					0.970212
chlBeU698	FALSE	FALSE	FALSE	FALSE					0.968669
chlBeU137	FALSE	FALSE	FALSE	FALSE					0.940809
psaMeU14	FALSE	FALSE	FALSE	FALSE					0.0584622
atpIeU692	FALSE	FALSE	FALSE	FALSE					0.988065
atpIeU659	FALSE	FALSE	FALSE	FALSE					0.988009
atpIeU572	FALSE	FALSE	FALSE	FALSE					0.995557
atpIeU481	FALSE	FALSE	FALSE	FALSE					0.992993
atpIeU352	FALSE	FALSE	FALSE	FALSE					0.982093
atpIeU344	FALSE	FALSE	FALSE	FALSE					0.995241
atpIeU315	FALSE	FALSE	FALSE	FALSE					0.0657032
atpIeU314	FALSE	FALSE	FALSE	FALSE					0.995346
atpIeU41	FALSE	FALSE	FALSE	FALSE					0.988076
atpIeU9	TRUE	FALSE	FALSE	FALSE					0.940006
rps2eU698	FALSE	FALSE	FALSE	FALSE					0.0657555
rps2eU695	FALSE	FALSE	FALSE	FALSE					0.14824
rpoC2eU3836	FALSE	FALSE	FALSE	FALSE					0.816842
rpoC2eU2294	FALSE	FALSE	FALSE	FALSE					0.9319
rpoC2eU290	FALSE	FALSE	FALSE	FALSE					0.858859
rpoC1eU1366	TRUE	FALSE	FALSE	FALSE					0.194787
rpoC1eU1214	FALSE	FALSE	FALSE	FALSE					0.956522
rpoC1eU257	FALSE	FALSE	FALSE	FALSE					0.86069
rpoBeU2966	FALSE	FALSE	FALSE	FALSE					0.928934
rpoBeU2892	TRUE	FALSE	FALSE	FALSE					0.351682
rpoBeU2846	FALSE	FALSE	FALSE	FALSE					0.86733
rpoBeU2636	FALSE	FALSE	FALSE	FALSE					0.853175
rpoBeU2635	FALSE	FALSE	FALSE	FALSE					0.84106
rpoBeU2216	FALSE	FALSE	FALSE	FALSE					0.895833
rpoBeU2003	FALSE	FALSE	FALSE	FALSE					0.907792
rpoBeU1154	FALSE	FALSE	FALSE	FALSE					0.740955
rpoBeC988	FALSE	FALSE	FALSE	TRUE					0.636364
rpoBeU979	FALSE	FALSE	FALSE	FALSE					0.666667
rpoBeU962	FALSE	FALSE	FALSE	FALSE					0.733046
rpoBeU950	FALSE	FALSE	FALSE	FALSE					0.717949
rpoBeU854	FALSE	FALSE	FALSE	FALSE					0.683478
rpoBeU436	FALSE	FALSE	FALSE	FALSE					0.724514
rpoBeU238	FALSE	FALSE	FALSE	FALSE					0.541607
rpoBeU233	FALSE	FALSE	FALSE	FALSE					0.539237
rpoBeU215	FALSE	FALSE	FALSE	FALSE					0.694051
rpoBeU80	FALSE	FALSE	FALSE	FALSE					0.739799
petNeU31	FALSE	FALSE	FALSE	FALSE					0.661502
atpEeU267	TRUE	FALSE	FALSE	FALSE					0.519616
atpBeU678	TRUE	FALSE	FALSE	FALSE					0.190266
atpBeU591	FALSE	FALSE	FALSE	FALSE					0.0594603
atpBeU503	FALSE	FALSE	FALSE	FALSE					0.996347
accDeU500	FALSE	FALSE	FALSE	FALSE					0.951126
accDeU658	FALSE	FALSE	FALSE	FALSE					0.918903
accDeU759	TRUE	FALSE	FALSE	FALSE					0.106207
accDeU833	FALSE	FALSE	FALSE	FALSE					0.981105
accDeU834	FALSE	FALSE	FALSE	FALSE					0.928966
accDeU891	TRUE	FALSE	FALSE	FALSE					0.0756925
accDeU899	FALSE	FALSE	FALSE	FALSE					0.92798
psaIeU2	FALSE	TRUE	FALSE	FALSE					0.929641
pafIIeU132	TRUE	FALSE	FALSE	FALSE					0.861288
pafIIeU256	FALSE	FALSE	FALSE	FALSE					0.981496
pafIIeU281	FALSE	FALSE	FALSE	FALSE					0.183194
cemAeU2	FALSE	TRUE	FALSE	FALSE					0.905701
cemAeU213	TRUE	FALSE	FALSE	FALSE					0.112105
cemAeU866	FALSE	FALSE	FALSE	FALSE					0.969446
cemAeU868	FALSE	FALSE	FALSE	FALSE					0.649783
cemAeU869	FALSE	FALSE	FALSE	FALSE					0.954131
cemAeU1024	FALSE	FALSE	FALSE	FALSE					0.989355
cemAeU1028	FALSE	FALSE	FALSE	FALSE					0.962197
cemAeU1049	FALSE	FALSE	FALSE	FALSE					0.0606338
cemAeU1231	FALSE	FALSE	FALSE	FALSE					0.96381
cemAeU1401	TRUE	FALSE	FALSE	FALSE					0.158521
petAeU621	TRUE	FALSE	FALSE	FALSE					0.818147
psbFeU80	FALSE	FALSE	FALSE	FALSE					0.948633
petLeU43	FALSE	FALSE	FALSE	FALSE					0.116097
petLeU44	FALSE	FALSE	FALSE	FALSE					0.966885
petLeU49	FALSE	FALSE	FALSE	FALSE					0.964004
petLeU50	FALSE	FALSE	FALSE	FALSE					0.96744
petLeU54	TRUE	FALSE	FALSE	FALSE					0.312766
petLeU55	FALSE	FALSE	FALSE	FALSE					0.896784
petLeU56	FALSE	FALSE	FALSE	FALSE					0.953964
petLeU62	FALSE	FALSE	FALSE	FALSE					0.949715
petLeU66	TRUE	FALSE	FALSE	FALSE					0.642039
psaJeU86	FALSE	FALSE	FALSE	FALSE					0.969791
clpP1eU573	TRUE	FALSE	FALSE	FALSE					0.130224
pbf1eU45	TRUE	FALSE	FALSE	FALSE					0.0928471
pbf1eU37	FALSE	FALSE	FALSE	FALSE					0.819803
pbf1eU36	TRUE	FALSE	FALSE	FALSE					0.333511
pbf1eU29	FALSE	FALSE	FALSE	FALSE					0.824527
petBeU2	FALSE	TRUE	FALSE	FALSE					0.796225
petBeU169	FALSE	FALSE	FALSE	FALSE					0.973545
petBeU172	FALSE	FALSE	FALSE	FALSE					0.988714
petBeU282	TRUE	FALSE	FALSE	FALSE					0.135307
petBeU610	FALSE	FALSE	FALSE	FALSE					0.101358
petBeU611	FALSE	FALSE	FALSE	FALSE					0.989774
rpoAeU908	FALSE	FALSE	FALSE	FALSE					0.857846
rpoAeU852	TRUE	FALSE	FALSE	FALSE					0.265716
rpoAeU842	FALSE	FALSE	FALSE	FALSE					0.883093
rpoAeU797	FALSE	FALSE	FALSE	FALSE					0.890483
rpoAeU796	FALSE	FALSE	FALSE	FALSE					0.881305
rpoAeU526	FALSE	FALSE	FALSE	FALSE					0.961492
rps8eU118	TRUE	FALSE	FALSE	FALSE					0.0612278
rps8eU9	TRUE	FALSE	FALSE	FALSE					0.0826285
rpl14eC190	FALSE	FALSE	FALSE	FALSE					0.884759
rpl16eU410	FALSE	FALSE	FALSE	FALSE					0.0864611
rps12BeU107	FALSE	FALSE	FALSE	FALSE					0.955359
rps7eU365	FALSE	FALSE	FALSE	FALSE					0.992052
ycf2eU1268	FALSE	FALSE	FALSE	FALSE					0.0851254
ycf2eU1512	TRUE	FALSE	FALSE	FALSE					0.756361
ycf2eU2112	TRUE	FALSE	FALSE	FALSE					0.197996
ycf2eU2210	FALSE	FALSE	FALSE	FALSE					0.73117
ycf2eU3652	FALSE	FALSE	FALSE	FALSE					0.972603
ycf2eC3805	FALSE	FALSE	FALSE	TRUE					0.975819
ycf2eU4121	FALSE	FALSE	FALSE	FALSE					0.970132
ycf2eU4408	FALSE	FALSE	FALSE	FALSE					0.978378
ycf2eU5287	FALSE	FALSE	FALSE	FALSE					0.947947
ycf2eU5467	FALSE	FALSE	FALSE	FALSE					0.968589
ycf2eU5783	FALSE	FALSE	FALSE	FALSE					0.886792
chlLeU297	TRUE	FALSE	FALSE	FALSE					0.160903
chlLeU612	TRUE	FALSE	FALSE	FALSE					0.520843
chlNeC226	FALSE	FALSE	FALSE	TRUE					0.979013
chlNeU639	TRUE	FALSE	FALSE	FALSE					0.260913
chlNeU1058	FALSE	FALSE	FALSE	FALSE					0.0880892
ycf1eU676	FALSE	FALSE	FALSE	FALSE					0.716095
ycf1eU3092	FALSE	FALSE	FALSE	FALSE					0.706306
ycf1eU3764	FALSE	FALSE	FALSE	FALSE					0.0666864
ycf1eC3819	TRUE	FALSE	FALSE	FALSE					0.124185
ycf1eU4643	FALSE	FALSE	FALSE	FALSE					0.984644
ycf1eU5288	FALSE	FALSE	FALSE	FALSE					0.954575
ndhHeU317	FALSE	FALSE	FALSE	FALSE					0.844086
ndhHeU431	FALSE	FALSE	FALSE	FALSE					0.925389
ndhAeU104	FALSE	FALSE	FALSE	FALSE					0.862717
ndhAeU137	FALSE	FALSE	FALSE	FALSE					0.8796
ndhAeU138	FALSE	FALSE	FALSE	FALSE					0.76248
ndhAeC151	FALSE	FALSE	FALSE	TRUE					0.598671
ndhAeU396	TRUE	FALSE	FALSE	FALSE					0.28351
ndhAeU536	FALSE	FALSE	FALSE	FALSE					0.924182
ndhAeU944	FALSE	FALSE	FALSE	FALSE					0.722032
ndhAeU1067	FALSE	FALSE	FALSE	FALSE					0.929274
ndhIeU14	FALSE	FALSE	FALSE	FALSE					0.837857
ndhIeU289	FALSE	FALSE	FALSE	FALSE					0.921013
ndhIeU303	TRUE	FALSE	FALSE	FALSE					0.256613
ndhIeU310	FALSE	FALSE	FALSE	FALSE					0.968439
ndhIeU340	FALSE	FALSE	FALSE	FALSE					0.879401
ndhIeU404	FALSE	FALSE	FALSE	FALSE					0.98893
ndhGeU122	FALSE	FALSE	FALSE	FALSE					0.962802
ndhGeU133	FALSE	FALSE	FALSE	FALSE					0.966024
ndhGeU432	TRUE	FALSE	FALSE	FALSE					0.0720509
ndhEeU2	FALSE	TRUE	FALSE	FALSE					0.783139
ndhEeU12	TRUE	FALSE	FALSE	FALSE					0.375563
ndhEeU94	FALSE	FALSE	FALSE	FALSE					0.959419
ndhEeU110	FALSE	FALSE	FALSE	FALSE					0.843195
ndhEeU125	FALSE	FALSE	FALSE	FALSE					0.761962
ndhEeU126	FALSE	FALSE	FALSE	FALSE					0.741812
ndhEeU132	TRUE	FALSE	FALSE	FALSE					0.157082
ndhDeU211	FALSE	FALSE	FALSE	FALSE					0.942388
ndhDeU345	TRUE	FALSE	FALSE	FALSE					0.382823
ccsAeU932	FALSE	FALSE	FALSE	FALSE					0.971622
ccsAeU893	FALSE	FALSE	FALSE	FALSE					0.796272
ccsAeU732	TRUE	FALSE	FALSE	FALSE					0.0635636
ccsAeU71	FALSE	FALSE	FALSE	FALSE					0.900312
ccsAeU70	FALSE	FALSE	FALSE	FALSE					0.245975
ccsAeU59	FALSE	FALSE	FALSE	FALSE					0.117153
ndhFeU39	TRUE	FALSE	FALSE	FALSE					0.156556
ndhFeU161	FALSE	FALSE	FALSE	FALSE					0.950826
ndhFeU269	FALSE	FALSE	FALSE	FALSE					0.927964
ndhFeU323	FALSE	FALSE	FALSE	FALSE					0.905542
ndhFeC361	FALSE	FALSE	FALSE	TRUE					0.849304
ndhFeU485	FALSE	FALSE	FALSE	FALSE					0.815385
ndhFeC637	FALSE	FALSE	FALSE	TRUE					0.708861
ndhFeU701	FALSE	FALSE	FALSE	FALSE					0.892128
ndhFeU707	FALSE	FALSE	FALSE	FALSE					0.911188
ndhFeU710	FALSE	FALSE	FALSE	FALSE					0.894707
ndhFeU1007	FALSE	FALSE	FALSE	FALSE					0.917351
ndhFeU1034	FALSE	FALSE	FALSE	FALSE					0.941392
ndhFeU1073	FALSE	FALSE	FALSE	FALSE					0.954428
ndhFeU1080	TRUE	FALSE	FALSE	FALSE					0.216121
ndhFeU1150	FALSE	FALSE	FALSE	FALSE					0.949836
ndhFeU1508	FALSE	FALSE	FALSE	FALSE					0.148766
ndhFeU1634	FALSE	FALSE	FALSE	FALSE					0.963187
ndhFeU1801	TRUE	FALSE	FALSE	FALSE					0.0782231
ndhFeU2009	FALSE	FALSE	FALSE	FALSE					0.489482
ndhFeU2067	TRUE	FALSE	FALSE	FALSE					0.799582
ndhFeU2168	FALSE	FALSE	FALSE	FALSE					0.966286
ndhFeU2170	TRUE	FALSE	FALSE	FALSE					0.0935169
ndhBeU1492	FALSE	FALSE	TRUE	FALSE					0.983657
ndhBeU1451	FALSE	FALSE	FALSE	FALSE					0.983258
ndhBeU1420	FALSE	FALSE	FALSE	FALSE					0.987136
ndhBeU1272	TRUE	FALSE	FALSE	FALSE					0.120159
ndhBeU1250	FALSE	FALSE	FALSE	FALSE					0.972982
ndhBeU1235	FALSE	FALSE	FALSE	FALSE					0.986714
ndhBeU1181	FALSE	FALSE	FALSE	FALSE					0.937322
ndhBeU1161	TRUE	FALSE	FALSE	FALSE					0.078682
ndhBeU1051	FALSE	FALSE	FALSE	FALSE					0.950323
ndhBeU1021	FALSE	FALSE	FALSE	FALSE					0.972766
ndhBeU779	FALSE	FALSE	FALSE	FALSE					0.9709
ycf2eU2	FALSE	TRUE	FALSE	FALSE					0.00075815
