# Supplementary material for: High Conservation of Translation-Enabling RNA Editing Sites in Hyper-editing Ferns Implies They Are Not Selectively Neutral
Source: Mol Biol Evol. 2025 Sep 30;42(10):msaf241. doi: 10.1093/molbev/msaf241 (PMC12548569; doi:10.1093/molbev/msaf241)
Supplement: msaf241_Supplementary_Data [file msaf241_supplementary_data.zip › Table S6 Log likelihoods table.xlsx]

## Sheet: Sheet 1
Table 1
organelle	reference partition	log-likelihood	sub-partitions	log-likelihood	p-value
chloroplast	non-synonymous C→T edit sites	-1686.15	Sense C→T edit sites, Start codon creation C→T edit sites	-1677.14	2.18e-05
chloroplast	Sense C→T edit sites	-1580.86	Sense C→T edit sites < 40 nucleotides from CDS start, Sense C→T edit sites >= 40 nucleotides from CDS start	-1579.04	0.056
chloroplast	unedited synonymous C→T sites	-22396.6	Non-ACG sites, ACG sites	-22396.6	1
chloroplast	non-synonymous T→C edit sites	-88.508	Sense T→C edit sites, Stop codon removal T→C edit sites	-86.066	0.027
chloroplast	unedited synonymous T→C sites	-22396.6	Non-TAA/TGA/TAG sites, TAA/TGA/TAG sites	-22392.9	0.007
mitochondrion	non-synonymous C→T edit sites	-2263.52	Sense C→T edit sites, Start codon creation C→T edit sites	-2262.18	0.102
mitochondrion	Sense C→T edit sites	-2235.65	Sense C→T edit sites < 40 nucleotides from CDS start, Sense C→T edit sites >= 40 nucleotides from CDS start	-2235.51	0.595
mitochondrion	unedited synonymous C→T sites	-5116.83	Non-ACG sites, ACG sites	-5116.09	0.223
mitochondrion	non-synonymous T→C edit sites	-1327.76	Sense T→C edit sites, Stop codon removal T→C edit sites	-1303.23	2.5e-12
mitochondrion	unedited synonymous T→C sites	-5116.83	Non-TAA/TGA/TAG sites, TAA/TGA/TAG sites	-5116.47	0.393
