# Supplementary material for: High Conservation of Translation-Enabling RNA Editing Sites in Hyper-editing Ferns Implies They Are Not Selectively Neutral
Source: Mol Biol Evol. 2025 Sep 30;42(10):msaf241. doi: 10.1093/molbev/msaf241 (PMC12548569; doi:10.1093/molbev/msaf241)
Supplement: msaf241_Supplementary_Data [file msaf241_supplementary_data.zip › Table S7 Editing sites per gene.xlsx]

## Sheet: Sheet1
Mitochondrial editing sites per gene
gene	Azolla filiculoides	Azolla pinnata	Azolla rubra	Salvinia molesta	Marsilea mutica
nad1	95	98	97	100	83
rps12	41	41	41	40	30
rps7	15	15	15	14	16
nad3	34	34	34	33	39
cob	104	102	104	100	43
rpl5	33	34	33	34	35
atp4	34	34	34	36	14
atp6	79	79	79	80	65
atp9	32	32	32	32	28
atp1	127	126	126	126	122
rps11	31	29	31	30	22
rps13	25	26	25	29	26
rpl6	25	25	25	26	22
cox1	166	165	165	163	65
nad4L	26	26	26	26	24
atp8	29	29	28	27	30
nad9	52	52	52	51	30
mttB	71	77	80	74	75
sdh3	27	27	27	25	22
mat-Lepto 1i95g2c	15	19	20	22	16
mat-Lepto 1g2	77	74	76	71	49
nad4	103	101	103	105	79
sdh4	18	16	17	16	14
nad6	30	28	30	28	35
nad5	116	116	115	117	104
nad7	104	103	104	104	94
nad2	81	80	81	77	74
rps10	21	21	21	22	19
rpl2	49	50	49	49	45
rps19	9	9	9	11	8
rps3	63	62	63	66	65
rpl16	16	19	19	20	17
rps14	32	33	33	37	27
cox3	45	45	45	44	43
rps1	24	25	24	24	26
rps4	43	41	43	38	14
cox2	52	52	52	52	61
rps2	43	43	43	44	27
Chloroplast editing sites per gene
gene	Azolla filiculoides	Azolla pinnata	Azolla rubra	Salvinia molesta	Marsilea mutica
ndhB	23	17	25	17	20
chlB	17	8	16	6	5
atpA	11	10	11	8	1
atpI	29	14	27	8	17
rps2	15	10	13	7	6
rpoC2	40	21	38	12	10
rpoC1	20	16	20	15	11
rpoB	31	27	31	20	28
petN	5	4	6	4	4
pafI	11	8	11	12	4
ndhK	6	3	4	3	1
ndhC	9	5	8	5	3
atpE	4	3	4	5	4
cemA	8	6	8	4	14
petA	6	1	5	2	2
petL	4	3	3	2	10
rpl20	6	6	7	6	2
psbB	1	1	1	1	1
rpoA	16	9	16	6	9
rps11	2	4	3	1	1
infA	6	6	6	4	1
rps8	7	3	6	1	3
rpl2	2	1	2	1	1
rps7	8	7	8	7	3
ycf2	24	19	21	13	21
ccsA	28	15	26	10	16
ndhD	21	15	21	11	6
ndhG	9	7	9	7	6
ndhI	6	6	6	6	9
ndhH	8	8	8	2	3
psaB	2	1	2	1	1
accD	9	3	7	8	9
rpl22	3	0	3	2	1
rps19	1	0	1	1	1
rpl23	3	0	3	2	1
pbf1	1	4	3	3	5
ycf1	11	5	7	6	8
ndhF	28	14	32	10	25
psbM	1	1	1	0	1
atpB	13	8	13	10	4
psbF	4	3	4	0	3
petG	3	3	3	2	1
clpP1	5	5	5	5	4
petB	15	15	13	6	7
rpl36	2	1	2	0	1
ndhE	7	5	6	2	9
ndhA	11	10	11	5	10
chlN	9	6	8	3	4
matK	7	3	9	8	12
psbE	4	2	4	2	1
pafII	0	0	0	1	4
psaJ	1	1	1	1	2
atpH	3	2	3	1	0
psbZ	3	3	3	4	0
rps4	4	5	4	4	0
rpl33	2	2	2	1	0
rpl16	1	1	1	1	1
rps12B	1	1	1	1	1
rpl32	1	1	1	1	0
chlL	7	6	5	1	2
atpF	5	1	5	2	0
psaI	1	0	1	1	1
rpl21	2	0	2	1	0
petD	5	5	5	2	0
ycf94	3	3	3	2	1
rps3	2	4	2	2	0
psb30	1	1	1	0	0
ndhJ	4	1	4	1	0
psbJ	1	1	1	0	0
rpl14	1	2	1	0	1
rps16	1	0	1	1	1
psbD	1	0	1	0	0
rps14	2	0	2	0	0
psbL	1	0	1	0	0
rps18	1	0	1	0	0
psbC	0	0	0	2	0
psbA	0	0	0	5	0
psaM	0	0	0	0	1
