# Supplementary material for: High Conservation of Translation-Enabling RNA Editing Sites in Hyper-editing Ferns Implies They Are Not Selectively Neutral
Source: Mol Biol Evol. 2025 Sep 30;42(10):msaf241. doi: 10.1093/molbev/msaf241 (PMC12548569; doi:10.1093/molbev/msaf241)
Supplement: msaf241_Supplementary_Data [file msaf241_supplementary_data.zip › Table S8 Mmutica site linkage.xlsx]

## Sheet: Sheet1
Edit Site	Count	1-tailed Likelihood test
ndhBeU93II	[720 4302; 266 3277]	1.95e-23
atpIeC70*Q	[15468 3010; 106 971]	0
atpIeU41PL	[21770 63; 1142 150]	4.26e-139
atpIeU9II	[21709 829; 704 635]	0
rps2eU16RW	[351 1119; 6 163]	1.36e-12
rpoC1eU133HY	[168 12; 5 17]	1.6e-13
rpoC1eC115*Q	[174 35; 3 24]	3.03e-14
petNeU32PL	[68152 630; 22878 4250]	0
petNeU31PL	[54999 13838; 8741 18415]	0
ndhIeU14PL	[864 65; 712 271]	3.06e-34
ndhEeU12HH	[2228 2565; 74 1264]	1.66e-202
ndhEeU77TM	[2765 30; 723 72]	2.57e-26
ndhEeU94RC	[2232 25; 552 111]	4.95e-51
ndhEeU104SL	[2109 109; 374 272]	3.81e-110
ndhEeU110SF	[2069 127; 358 272]	5.37e-104
ndhEeU125TI	[560 97; 102 207]	9.07e-59
ndhEeU126TI	[540 117; 96 207]	9.86e-53
ccsAeU71PL	[1538 101; 164 101]	1.87e-40
ccsAeU70PL	[455 1206; 11 258]	1.25e-21
ccsAeU60SF	[1168 526; 62 218]	6.4e-50
ccsAeU59SF	[235 1461; 5 276]	7.72e-12
ccsAeU148RC	[555 5; 92 20]	7.6e-13
ccsAeU147II	[169 393; 15 97]	0.000124434
